# Supplementary material for: (E)-2,4-Di­amino-5-{7-[(4-chloro­phen­yl)diazen­yl]-3,3-dimethyl-1-oxo-2,3,4,9-tetra­hydro-1H-xanthen-9-yl}-6-oxo-1,6-di­hydro­pyridine-3-carbo­nitrile di­methyl­formamide monosolvate
Source: IUCrdata. 2025 Nov 6;10(Pt 11):x250939. doi: 10.1107/S2414314625009393 (PMC12810270; doi:10.1107/S2414314625009393)
Supplement: Supplementary file 1 [file x-10-x250939-sup1.cif]

##############################################################################
#                                                                            #
# This CIF contains the data for a data article accepted for                 #
# publication in IUCrData. It conforms to the requirements of                #
# Notes for Authors for IUCrData, and has been                               #
# peer reviewed under the auspices of IUCrData.                              #
#                                                                            #
# Full details of the Crystallographic Information File format               #
# are given in the paper "The Crystallographic Information File (CIF):       #
# a New Standard Archive File for Crystallography" by S. R. Hall, F. H.      #
# Allen and I. D. Brown [Acta Cryst. (1991), A47, 655-685].                  #
#                                                                            #
# The current version of the core CIF dictionary is obtainable from          #
# ftp://ftp.iucr.org/pub/cif_core.dic.                                       #
#                                                                            #
# Software is freely available for graphical display of the structure(s)     #
# in this CIF. For information consult the CIF software page                 #
# http://www.iucr.org/resources/cif/software.                                #
#                                                                            #
# This file may be used for bona fide research purposes within the           #
# scientific community so long as proper attribution is given to the data    # 
# article from which it was obtained.                                        #
#                                                                            #
##############################################################################
data_I
_audit_creation_method     'SHELXL-2019/3'
_chemical_name_systematic
;\
(<i>E</i>)-2,4-Diamino-5-{7-[(4-chlorophenyl)diazenyl]-3,3-dimethyl-1-oxo-\
2,3,4,9-tetrahydro-1<i>H</i>-xanthen-9-yl}-6-oxo-1,6-dihydropyridine-3-\
carbonitrile dimethylformamide monosolvate
;
_chemical_name_common     ?
_chemical_formula_moiety     'C27 H23 Cl N6 O3, C3 H7 N O'
_chemical_formula_sum     'C30 H30 Cl N7 O4'
_chemical_formula_iupac     'C27 H23 Cl N6 O3, C3 H7 N O'
_chemical_formula_weight     588.06
_chemical_melting_point     ?
_space_group_crystal_system     triclinic
_space_group_name_H-M_alt     'P -1'
_space_group_name_Hall     '-P 1'
loop_
    _space_group_symop_operation_xyz
    'x, y, z'
    '-x, -y, -z'
_cell_length_a     11.0172(3)
_cell_length_b     12.3285(3)
_cell_length_c     12.6748(4)
_cell_angle_alpha     64.450(3)
_cell_angle_beta     89.344(3)
_cell_angle_gamma     78.658(2)
_cell_volume     1517.63(8)
_cell_formula_units_Z     2
_cell_measurement_reflns_used     38596
_cell_measurement_theta_min     2.3450
_cell_measurement_theta_max     33.2160
_cell_measurement_temperature     100(2)
_exptl_crystal_description     irregular
_exptl_crystal_colour     orange
_exptl_crystal_size_max     0.160
_exptl_crystal_size_mid     0.160
_exptl_crystal_size_min     0.120
_exptl_crystal_density_diffrn     1.447
_exptl_crystal_density_meas     ?
_exptl_crystal_density_method     ?
_exptl_crystal_F_000     696
_exptl_absorpt_coefficient_mu     0.184
_exptl_absorpt_correction_type     multi-scan
_exptl_absorpt_process_details
;
(CrysAlisPro; Rigaku OD, 2025)
;
_exptl_absorpt_correction_T_min     0.87167
_exptl_absorpt_correction_T_max     1.00000
_diffrn_ambient_temperature     100(2)
_diffrn_source     'micro-focus sealed X-ray tube'
_diffrn_radiation_type     MoK\a
_diffrn_radiation_wavelength     0.71073
_diffrn_measurement_device_type     'XtaLAB Synergy'
_diffrn_measurement_method     '\w scans'
_diffrn_detector_area_resol_mean     10.0000
_diffrn_reflns_number     100274
_diffrn_reflns_av_R_equivalents     0.0562
_diffrn_reflns_av_unetI/netI     0.0301
_diffrn_reflns_theta_min     2.363
_diffrn_reflns_theta_max     33.198
_diffrn_reflns_theta_full     33.000
_diffrn_measured_fraction_theta_max     0.999
_diffrn_measured_fraction_theta_full     0.999
_diffrn_reflns_limit_h_min     -16
_diffrn_reflns_limit_h_max     16
_diffrn_reflns_limit_k_min     -18
_diffrn_reflns_limit_k_max     18
_diffrn_reflns_limit_l_min     -19
_diffrn_reflns_limit_l_max     19
_refine_special_details     ?
_reflns_number_total     11619
_reflns_number_gt     9160
_reflns_threshold_expression     'I > 2\s(I)'
_refine_ls_structure_factor_coef     Fsqd
_refine_ls_matrix_type     full
_refine_ls_R_factor_all     0.0624
_refine_ls_R_factor_gt     0.0496
_refine_ls_wR_factor_gt     0.1212
_refine_ls_wR_factor_ref     0.1263
_refine_ls_goodness_of_fit_ref     1.068
_refine_ls_restrained_S_all     1.068
_refine_ls_number_reflns     11619
_refine_ls_number_parameters     356
_refine_ls_number_restraints     6
_refine_ls_hydrogen_treatment     mixed
_refine_ls_weighting_scheme     calc
_refine_ls_weighting_details
              'w=1/[\s^2^(Fo^2^)+(0.0676P)^2^+0.2643P] where P=(Fo^2^+2Fc^2^)/3'
_atom_sites_solution_hydrogens     mixed
_atom_sites_solution_primary     dual
_atom_sites_solution_secondary     ?
_refine_ls_shift/su_max     0.001
_refine_ls_shift/su_mean     0.000
_refine_diff_density_max     0.560
_refine_diff_density_min     -0.293
_refine_ls_extinction_method     none
_refine_ls_extinction_coef     .
loop_
    _atom_type_symbol
    _atom_type_description
    _atom_type_scat_dispersion_real
    _atom_type_scat_dispersion_imag
    _atom_type_scat_source
    'C' 'C' 0.0033 0.0016
                         'International Tables Vol C Tables 4.2.6.8 and 6.1.1.4'
    'H' 'H' 0.0000 0.0000
                         'International Tables Vol C Tables 4.2.6.8 and 6.1.1.4'
    'Cl' 'Cl' 0.1484 0.1585
                         'International Tables Vol C Tables 4.2.6.8 and 6.1.1.4'
    'N' 'N' 0.0061 0.0033
                         'International Tables Vol C Tables 4.2.6.8 and 6.1.1.4'
    'O' 'O' 0.0106 0.0060
                         'International Tables Vol C Tables 4.2.6.8 and 6.1.1.4'
_computing_data_collection
;
CrysAlisPro 1.171.44.100a (Rigaku OD, 2025)
;
_computing_cell_refinement
;
CrysAlisPro 1.171.44.100a (Rigaku OD, 2025)
;
_computing_data_reduction
;
CrysAlisPro 1.171.44.100a (Rigaku OD, 2025)
;
_computing_structure_solution
;
<i>SHELXT</i> (Sheldrick, 2015a)
;
_computing_structure_refinement
;
<i>SHELXL2019/3</i> (Sheldrick, 2015b)
;
_computing_molecular_graphics
;
XP, Version 5.1 (Bruker, 1998)
;
_computing_publication_material
;
publCIF (Westrip, 2010)
;
loop_
    _atom_site_type_symbol
    _atom_site_label
    _atom_site_fract_x
    _atom_site_fract_y
    _atom_site_fract_z
    _atom_site_U_iso_or_equiv
    _atom_site_adp_type
    _atom_site_calc_flag
    _atom_site_occupancy
    _atom_site_disorder_assembly
    _atom_site_disorder_group
    N N1 0.14828(8) 0.65466(8) 0.84932(8) 0.02025(17) Uani d 1 . .
    N N2 0.10393(9) 0.76856(9) 0.80198(9) 0.02349(18) Uani d 1 . .
    O O1 0.65579(7) 0.52573(6) 0.81948(7) 0.01912(14) Uani d 1 . .
    C C1 0.72160(9) 0.18661(9) 0.93834(8) 0.01572(16) Uani d 1 . .
    O O2 0.66692(7) 0.10096(7) 0.97332(7) 0.02217(15) Uani d 1 . .
    C C2 0.86182(9) 0.16316(9) 0.94458(9) 0.01906(18) Uani d 1 . .
    H H2A 0.893707 0.087344 0.934964 0.023 Uiso calc 1 . .
    H H2B 0.893364 0.148495 1.023451 0.023 Uiso calc 1 . .
    C C3 0.91361(9) 0.26893(10) 0.85173(9) 0.01951(18) Uani d 1 . .
    C C4 0.85135(9) 0.38947(9) 0.85687(9) 0.01856(18) Uani d 1 . .
    H H4A 0.885379 0.390258 0.928422 0.022 Uiso calc 1 . .
    H H4B 0.871513 0.459764 0.788082 0.022 Uiso calc 1 . .
    C C4A 0.71351(9) 0.40505(9) 0.85790(8) 0.01557(16) Uani d 1 . .
    C C5 0.47856(10) 0.67623(10) 0.80104(11) 0.0235(2) Uani d 1 . .
    H H05 0.530245 0.734582 0.776609 0.028 Uiso calc 1 . .
    C C6 0.35346(10) 0.71337(10) 0.80853(10) 0.0231(2) Uani d 1 . .
    H H06 0.318453 0.796859 0.790331 0.028 Uiso calc 1 . .
    C C7 0.27887(9) 0.62564(9) 0.84350(9) 0.01862(18) Uani d 1 . .
    C C8 0.33099(9) 0.50313(9) 0.87186(8) 0.01639(17) Uani d 1 . .
    H H08 0.279648 0.444474 0.897171 0.020 Uiso calc 1 . .
    C C8A 0.45709(9) 0.46475(8) 0.86387(8) 0.01459(16) Uani d 1 . .
    C C8B 0.52913(9) 0.55330(9) 0.82927(9) 0.01740(17) Uani d 1 . .
    C C9 0.51168(8) 0.33465(8) 0.88298(8) 0.01328(15) Uani d 1 . .
    H H9 0.485321 0.276919 0.958844 0.016 Uiso calc 1 . .
    C C9A 0.65145(8) 0.31294(8) 0.89250(8) 0.01400(15) Uani d 1 . .
    N N11 0.42705(9) 0.37815(8) 0.57725(7) 0.01944(17) Uani d 1 . .
    H H011 0.4374(16) 0.4289(16) 0.5031(15) 0.036(4) Uiso d 1 . .
    C C12 0.35524(10) 0.29688(10) 0.59099(9) 0.01940(18) Uani d 1 . .
    C C13 0.33734(9) 0.21558(9) 0.70441(8) 0.01629(17) Uani d 1 . .
    C C14 0.39335(8) 0.22110(8) 0.80298(8) 0.01318(15) Uani d 1 . .
    C C15 0.46177(8) 0.31130(8) 0.78490(8) 0.01323(15) Uani d 1 . .
    C C16 0.48166(9) 0.38942(9) 0.66910(8) 0.01586(16) Uani d 1 . .
    N N3 0.30702(12) 0.29933(11) 0.49221(9) 0.0312(2) Uani d 1 . .
    H H031 0.3275(16) 0.3486(15) 0.4255(12) 0.040(5) Uiso d 1 . .
    H H032 0.2477(16) 0.2626(18) 0.4947(17) 0.058(6) Uiso d 1 . .
    N N4 0.21380(11) 0.04876(11) 0.73639(10) 0.0322(2) Uani d 1 . .
    N N5 0.37648(8) 0.14009(8) 0.91206(7) 0.01654(15) Uani d 1 . .
    H H051 0.4246(14) 0.1289(15) 0.9669(12) 0.030(4) Uiso d 1 . .
    H H052 0.3407(15) 0.0814(14) 0.9237(14) 0.037(4) Uiso d 1 . .
    O O3 0.54610(7) 0.47042(7) 0.64269(6) 0.02039(15) Uani d 1 . .
    C C17 0.26884(10) 0.12390(10) 0.72123(9) 0.02006(19) Uani d 1 . .
    C C21 -0.02659(9) 0.80208(10) 0.80584(10) 0.02030(19) Uani d 1 . .
    C C22 -0.07321(10) 0.92779(10) 0.76723(11) 0.0243(2) Uani d 1 . .
    H H22 -0.018664 0.983383 0.740749 0.029 Uiso calc 1 . .
    C C23 -0.19902(10) 0.97174(10) 0.76743(10) 0.0232(2) Uani d 1 . .
    H H23 -0.231313 1.057128 0.742361 0.028 Uiso calc 1 . .
    C C24 -0.27692(9) 0.88893(9) 0.80484(9) 0.01874(18) Uani d 1 . .
    Cl Cl1 -0.43554(2) 0.94466(2) 0.79962(2) 0.02262(6) Uani d 1 . .
    C C25 -0.23163(10) 0.76299(10) 0.84473(10) 0.0232(2) Uani d 1 . .
    H H25 -0.286433 0.707667 0.871535 0.028 Uiso calc 1 . .
    C C26 -0.10597(10) 0.71939(10) 0.84486(11) 0.0238(2) Uani d 1 . .
    H H26 -0.073774 0.633779 0.871307 0.029 Uiso calc 1 . .
    C C27 1.05426(10) 0.24386(11) 0.87808(12) 0.0273(2) Uani d 1 . .
    H H27A 1.072060 0.240009 0.955343 0.041 Uiso calc 1 . .
    H H27B 1.087824 0.310192 0.818031 0.041 Uiso calc 1 . .
    H H27C 1.092951 0.165326 0.877734 0.041 Uiso calc 1 . .
    C C28 0.88616(11) 0.27880(11) 0.72925(10) 0.0264(2) Uani d 1 . .
    H H28A 0.924472 0.201162 0.726918 0.040 Uiso calc 1 . .
    H H28B 0.920329 0.345764 0.670810 0.040 Uiso calc 1 . .
    H H28C 0.796121 0.295779 0.711728 0.040 Uiso calc 1 . .
loop_
    _atom_site_aniso_label
    _atom_site_aniso_U_11
    _atom_site_aniso_U_22
    _atom_site_aniso_U_33
    _atom_site_aniso_U_12
    _atom_site_aniso_U_13
    _atom_site_aniso_U_23
    N1 0.0175(4) 0.0204(4) 0.0240(4) 0.0002(3) -0.0005(3) -0.0125(3)
    N2 0.0173(4) 0.0198(4) 0.0350(5) 0.0001(3) -0.0013(3) -0.0151(4)
    O1 0.0146(3) 0.0128(3) 0.0298(4) -0.0040(2) 0.0003(3) -0.0087(3)
    C1 0.0161(4) 0.0144(4) 0.0149(4) -0.0032(3) -0.0003(3) -0.0047(3)
    O2 0.0199(3) 0.0128(3) 0.0274(4) -0.0048(3) -0.0011(3) -0.0023(3)
    C2 0.0153(4) 0.0164(4) 0.0236(5) -0.0018(3) -0.0010(3) -0.0076(4)
    C3 0.0152(4) 0.0191(4) 0.0255(5) -0.0044(3) 0.0029(3) -0.0106(4)
    C4 0.0144(4) 0.0173(4) 0.0253(5) -0.0056(3) 0.0018(3) -0.0096(4)
    C4A 0.0149(4) 0.0134(4) 0.0187(4) -0.0036(3) 0.0008(3) -0.0070(3)
    C5 0.0186(4) 0.0145(4) 0.0394(6) -0.0037(3) -0.0034(4) -0.0135(4)
    C6 0.0192(4) 0.0170(4) 0.0358(6) -0.0011(4) -0.0041(4) -0.0151(4)
    C7 0.0164(4) 0.0186(4) 0.0224(5) -0.0010(3) -0.0012(3) -0.0116(4)
    C8 0.0153(4) 0.0165(4) 0.0181(4) -0.0033(3) 0.0008(3) -0.0083(3)
    C8A 0.0149(4) 0.0137(4) 0.0157(4) -0.0031(3) 0.0000(3) -0.0069(3)
    C8B 0.0147(4) 0.0152(4) 0.0234(5) -0.0032(3) -0.0012(3) -0.0094(3)
    C9 0.0138(4) 0.0120(4) 0.0136(4) -0.0040(3) 0.0009(3) -0.0047(3)
    C9A 0.0140(4) 0.0128(4) 0.0145(4) -0.0037(3) 0.0005(3) -0.0049(3)
    N11 0.0263(4) 0.0199(4) 0.0129(4) -0.0135(3) 0.0018(3) -0.0043(3)
    C12 0.0239(5) 0.0202(4) 0.0168(4) -0.0107(4) 0.0018(3) -0.0081(3)
    C13 0.0187(4) 0.0149(4) 0.0173(4) -0.0079(3) 0.0019(3) -0.0071(3)
    C14 0.0126(4) 0.0103(3) 0.0158(4) -0.0028(3) 0.0022(3) -0.0048(3)
    C15 0.0143(4) 0.0115(4) 0.0136(4) -0.0048(3) 0.0015(3) -0.0044(3)
    C16 0.0181(4) 0.0150(4) 0.0144(4) -0.0064(3) 0.0010(3) -0.0052(3)
    N3 0.0444(6) 0.0377(6) 0.0177(4) -0.0260(5) 0.0010(4) -0.0107(4)
    N4 0.0406(6) 0.0320(5) 0.0342(5) -0.0231(5) 0.0075(4) -0.0174(4)
    N5 0.0189(4) 0.0137(3) 0.0152(4) -0.0076(3) 0.0016(3) -0.0029(3)
    O3 0.0268(4) 0.0201(3) 0.0152(3) -0.0151(3) 0.0024(3) -0.0044(3)
    C17 0.0236(5) 0.0199(4) 0.0201(4) -0.0095(4) 0.0030(4) -0.0099(4)
    C21 0.0165(4) 0.0191(4) 0.0271(5) -0.0003(3) -0.0016(4) -0.0131(4)
    C22 0.0210(5) 0.0165(4) 0.0341(6) -0.0032(4) 0.0020(4) -0.0102(4)
    C23 0.0211(5) 0.0139(4) 0.0329(5) -0.0002(3) 0.0001(4) -0.0101(4)
    C24 0.0155(4) 0.0190(4) 0.0224(4) 0.0002(3) -0.0027(3) -0.0112(4)
    Cl1 0.01652(11) 0.02239(12) 0.02925(13) 0.00158(8) -0.00234(8) -0.01387(10)
    C25 0.0180(4) 0.0177(4) 0.0338(6) -0.0025(4) -0.0037(4) -0.0116(4)
    C26 0.0189(5) 0.0163(4) 0.0369(6) 0.0001(4) -0.0048(4) -0.0138(4)
    C27 0.0155(4) 0.0281(5) 0.0401(6) -0.0049(4) 0.0051(4) -0.0166(5)
    C28 0.0288(6) 0.0290(5) 0.0258(5) -0.0089(4) 0.0075(4) -0.0151(4)
loop_
    _geom_bond_atom_site_label_1
    _geom_bond_atom_site_label_2
    _geom_bond_site_symmetry_2
    _geom_bond_distance
    _geom_bond_publ_flag
    N1 N2 . 1.2572(13) y
    N1 C7 . 1.4217(13) y
    N2 C21 . 1.4224(14) y
    O1 C4A . 1.3657(12) ?
    O1 C8B . 1.3871(12) ?
    C1 O2 . 1.2306(12) ?
    C1 C9A . 1.4549(13) ?
    C1 C2 . 1.5112(14) ?
    C2 C3 . 1.5377(14) ?
    C2 H2A . 0.9900 ?
    C2 H2B . 0.9900 ?
    C3 C27 . 1.5306(15) ?
    C3 C28 . 1.5328(16) ?
    C3 C4 . 1.5378(14) ?
    C4 C4A . 1.4933(13) ?
    C4 H4A . 0.9900 ?
    C4 H4B . 0.9900 ?
    C4A C9A . 1.3485(13) ?
    C5 C6 . 1.3800(15) ?
    C5 C8B . 1.3928(14) ?
    C5 H05 . 0.9500 ?
    C6 C7 . 1.4033(15) ?
    C6 H06 . 0.9500 ?
    C7 C8 . 1.3911(14) ?
    C8 C8A . 1.3942(13) ?
    C8 H08 . 0.9500 ?
    C8A C8B . 1.3907(13) ?
    C8A C9 . 1.5107(13) ?
    C9 C9A . 1.5072(13) ?
    C9 C15 . 1.5223(13) ?
    C9 H9 . 1.0000 ?
    N11 C12 . 1.3483(13) y
    N11 C16 . 1.3875(12) y
    N11 H011 . 0.898(17) ?
    C12 N3 . 1.3517(14) y
    C12 C13 . 1.3923(14) ?
    C13 C17 . 1.4200(13) ?
    C13 C14 . 1.4331(13) ?
    C14 N5 . 1.3489(12) y
    C14 C15 . 1.4011(12) ?
    C15 C16 . 1.4094(12) ?
    C16 O3 . 1.2642(11) ?
    N3 H031 . 0.861(13) ?
    N3 H032 . 0.858(14) ?
    N4 C17 . 1.1522(14) ?
    N5 H051 . 0.825(12) ?
    N5 H052 . 0.848(13) ?
    C21 C22 . 1.3941(15) ?
    C21 C26 . 1.3980(15) ?
    C22 C23 . 1.3859(15) ?
    C22 H22 . 0.9500 ?
    C23 C24 . 1.3861(15) ?
    C23 H23 . 0.9500 ?
    C24 C25 . 1.3926(14) ?
    C24 Cl1 . 1.7383(10) ?
    C25 C26 . 1.3828(15) ?
    C25 H25 . 0.9500 ?
    C26 H26 . 0.9500 ?
    C27 H27A . 0.9800 ?
    C27 H27B . 0.9800 ?
    C27 H27C . 0.9800 ?
    C28 H28A . 0.9800 ?
    C28 H28B . 0.9800 ?
    C28 H28C . 0.9800 ?
loop_
    _geom_angle_atom_site_label_1
    _geom_angle_atom_site_label_2
    _geom_angle_atom_site_label_3
    _geom_angle_site_symmetry_1
    _geom_angle_site_symmetry_3
    _geom_angle
    _geom_angle_publ_flag
    N2 N1 C7 . . 112.74(9) y
    N1 N2 C21 . . 114.76(9) y
    C4A O1 C8B . . 118.26(7) ?
    O2 C1 C9A . . 120.10(9) ?
    O2 C1 C2 . . 121.11(9) ?
    C9A C1 C2 . . 118.77(8) ?
    C1 C2 C3 . . 114.03(8) ?
    C1 C2 H2A . . 108.7 ?
    C3 C2 H2A . . 108.7 ?
    C1 C2 H2B . . 108.7 ?
    C3 C2 H2B . . 108.7 ?
    H2A C2 H2B . . 107.6 ?
    C27 C3 C28 . . 109.25(9) ?
    C27 C3 C2 . . 109.27(9) ?
    C28 C3 C2 . . 110.06(9) ?
    C27 C3 C4 . . 109.92(9) ?
    C28 C3 C4 . . 109.77(9) ?
    C2 C3 C4 . . 108.56(8) ?
    C4A C4 C3 . . 112.29(8) ?
    C4A C4 H4A . . 109.1 ?
    C3 C4 H4A . . 109.1 ?
    C4A C4 H4B . . 109.1 ?
    C3 C4 H4B . . 109.1 ?
    H4A C4 H4B . . 107.9 ?
    C9A C4A O1 . . 123.10(9) ?
    C9A C4A C4 . . 125.22(9) ?
    O1 C4A C4 . . 111.67(8) ?
    C6 C5 C8B . . 120.08(10) ?
    C6 C5 H05 . . 120.0 ?
    C8B C5 H05 . . 120.0 ?
    C5 C6 C7 . . 118.84(10) ?
    C5 C6 H06 . . 120.6 ?
    C7 C6 H06 . . 120.6 ?
    C8 C7 C6 . . 120.34(9) ?
    C8 C7 N1 . . 116.11(9) ?
    C6 C7 N1 . . 123.54(9) ?
    C7 C8 C8A . . 121.30(9) ?
    C7 C8 H08 . . 119.4 ?
    C8A C8 H08 . . 119.4 ?
    C8B C8A C8 . . 117.29(9) ?
    C8B C8A C9 . . 121.08(8) ?
    C8 C8A C9 . . 121.47(8) ?
    O1 C8B C8A . . 122.45(9) ?
    O1 C8B C5 . . 115.40(8) ?
    C8A C8B C5 . . 122.14(9) ?
    C9A C9 C8A . . 109.52(7) ?
    C9A C9 C15 . . 112.34(7) ?
    C8A C9 C15 . . 110.07(7) ?
    C9A C9 H9 . . 108.3 ?
    C8A C9 H9 . . 108.3 ?
    C15 C9 H9 . . 108.3 ?
    C4A C9A C1 . . 119.03(8) ?
    C4A C9A C9 . . 123.00(8) ?
    C1 C9A C9 . . 117.95(8) ?
    C12 N11 C16 . . 124.32(8) y
    C12 N11 H011 . . 116.4(11) ?
    C16 N11 H011 . . 119.3(11) ?
    N11 C12 N3 . . 116.93(9) ?
    N11 C12 C13 . . 118.49(9) ?
    N3 C12 C13 . . 124.56(9) ?
    C12 C13 C17 . . 119.55(9) ?
    C12 C13 C14 . . 119.79(8) ?
    C17 C13 C14 . . 120.59(8) ?
    N5 C14 C15 . . 121.31(8) ?
    N5 C14 C13 . . 118.77(8) ?
    C15 C14 C13 . . 119.90(8) ?
    C14 C15 C16 . . 118.79(8) ?
    C14 C15 C9 . . 123.90(8) ?
    C16 C15 C9 . . 117.25(8) ?
    O3 C16 N11 . . 117.22(8) ?
    O3 C16 C15 . . 124.23(9) ?
    N11 C16 C15 . . 118.55(8) ?
    C12 N3 H031 . . 118.6(12) ?
    C12 N3 H032 . . 120.6(13) ?
    H031 N3 H032 . . 119.9(17) ?
    C14 N5 H051 . . 118.2(11) ?
    C14 N5 H052 . . 121.7(11) ?
    H051 N5 H052 . . 115.4(16) ?
    N4 C17 C13 . . 179.12(12) ?
    C22 C21 C26 . . 120.48(10) ?
    C22 C21 N2 . . 114.69(9) ?
    C26 C21 N2 . . 124.83(9) ?
    C23 C22 C21 . . 120.08(10) ?
    C23 C22 H22 . . 120.0 ?
    C21 C22 H22 . . 120.0 ?
    C22 C23 C24 . . 118.84(10) ?
    C22 C23 H23 . . 120.6 ?
    C24 C23 H23 . . 120.6 ?
    C23 C24 C25 . . 121.77(10) ?
    C23 C24 Cl1 . . 118.85(8) ?
    C25 C24 Cl1 . . 119.37(8) ?
    C26 C25 C24 . . 119.23(10) ?
    C26 C25 H25 . . 120.4 ?
    C24 C25 H25 . . 120.4 ?
    C25 C26 C21 . . 119.59(10) ?
    C25 C26 H26 . . 120.2 ?
    C21 C26 H26 . . 120.2 ?
    C3 C27 H27A . . 109.5 ?
    C3 C27 H27B . . 109.5 ?
    H27A C27 H27B . . 109.5 ?
    C3 C27 H27C . . 109.5 ?
    H27A C27 H27C . . 109.5 ?
    H27B C27 H27C . . 109.5 ?
    C3 C28 H28A . . 109.5 ?
    C3 C28 H28B . . 109.5 ?
    H28A C28 H28B . . 109.5 ?
    C3 C28 H28C . . 109.5 ?
    H28A C28 H28C . . 109.5 ?
    H28B C28 H28C . . 109.5 ?
loop_
    _geom_torsion_atom_site_label_1
    _geom_torsion_atom_site_label_2
    _geom_torsion_atom_site_label_3
    _geom_torsion_atom_site_label_4
    _geom_torsion_site_symmetry_1
    _geom_torsion_site_symmetry_2
    _geom_torsion_site_symmetry_3
    _geom_torsion_site_symmetry_4
    _geom_torsion
    _geom_torsion_publ_flag
    C7 N1 N2 C21 . . . . -179.90(8) y
    O2 C1 C2 C3 . . . . 153.20(10) ?
    C9A C1 C2 C3 . . . . -28.24(13) ?
    C1 C2 C3 C27 . . . . 171.41(9) ?
    C1 C2 C3 C28 . . . . -68.62(11) ?
    C1 C2 C3 C4 . . . . 51.54(11) ?
    C27 C3 C4 C4A . . . . -167.54(9) ?
    C28 C3 C4 C4A . . . . 72.27(11) ?
    C2 C3 C4 C4A . . . . -48.07(11) ?
    C8B O1 C4A C9A . . . . 7.66(14) ?
    C8B O1 C4A C4 . . . . -172.08(8) ?
    C3 C4 C4A C9A . . . . 22.81(14) ?
    C3 C4 C4A O1 . . . . -157.45(8) ?
    C8B C5 C6 C7 . . . . -0.76(17) ?
    C5 C6 C7 C8 . . . . 1.04(16) ?
    C5 C6 C7 N1 . . . . -177.21(10) ?
    N2 N1 C7 C8 . . . . -167.33(9) ?
    N2 N1 C7 C6 . . . . 10.98(15) ?
    C6 C7 C8 C8A . . . . -1.49(15) ?
    N1 C7 C8 C8A . . . . 176.89(9) ?
    C7 C8 C8A C8B . . . . 1.58(14) ?
    C7 C8 C8A C9 . . . . -173.89(9) ?
    C4A O1 C8B C8A . . . . -7.51(14) ?
    C4A O1 C8B C5 . . . . 173.03(9) ?
    C8 C8A C8B O1 . . . . 179.27(9) ?
    C9 C8A C8B O1 . . . . -5.24(14) ?
    C8 C8A C8B C5 . . . . -1.31(15) ?
    C9 C8A C8B C5 . . . . 174.18(9) ?
    C6 C5 C8B O1 . . . . -179.61(10) ?
    C6 C5 C8B C8A . . . . 0.93(17) ?
    C8B C8A C9 C9A . . . . 15.75(12) ?
    C8 C8A C9 C9A . . . . -168.95(8) ?
    C8B C8A C9 C15 . . . . -108.23(10) ?
    C8 C8A C9 C15 . . . . 67.07(11) ?
    O1 C4A C9A C1 . . . . -176.54(9) ?
    C4 C4A C9A C1 . . . . 3.17(15) ?
    O1 C4A C9A C9 . . . . 5.17(15) ?
    C4 C4A C9A C9 . . . . -175.12(9) ?
    O2 C1 C9A C4A . . . . 178.07(9) ?
    C2 C1 C9A C4A . . . . -0.51(13) ?
    O2 C1 C9A C9 . . . . -3.56(13) ?
    C2 C1 C9A C9 . . . . 177.87(8) ?
    C8A C9 C9A C4A . . . . -16.02(12) ?
    C15 C9 C9A C4A . . . . 106.62(10) ?
    C8A C9 C9A C1 . . . . 165.67(8) ?
    C15 C9 C9A C1 . . . . -71.68(10) ?
    C16 N11 C12 N3 . . . . 178.74(11) ?
    C16 N11 C12 C13 . . . . -2.26(17) ?
    N11 C12 C13 C17 . . . . -175.92(10) ?
    N3 C12 C13 C17 . . . . 2.99(18) ?
    N11 C12 C13 C14 . . . . 0.93(15) ?
    N3 C12 C13 C14 . . . . 179.84(11) ?
    C12 C13 C14 N5 . . . . -178.89(9) ?
    C17 C13 C14 N5 . . . . -2.08(14) ?
    C12 C13 C14 C15 . . . . 2.50(14) ?
    C17 C13 C14 C15 . . . . 179.31(9) ?
    N5 C14 C15 C16 . . . . 176.81(9) ?
    C13 C14 C15 C16 . . . . -4.62(14) ?
    N5 C14 C15 C9 . . . . -6.13(14) ?
    C13 C14 C15 C9 . . . . 172.43(8) ?
    C9A C9 C15 C14 . . . . 118.20(10) y
    C8A C9 C15 C14 . . . . -119.47(10) y
    C9A C9 C15 C16 . . . . -64.70(11) y
    C8A C9 C15 C16 . . . . 57.63(11) y
    C12 N11 C16 O3 . . . . -179.59(10) ?
    C12 N11 C16 C15 . . . . 0.09(16) ?
    C14 C15 C16 O3 . . . . -176.96(9) ?
    C9 C15 C16 O3 . . . . 5.79(15) ?
    C14 C15 C16 N11 . . . . 3.38(14) ?
    C9 C15 C16 N11 . . . . -173.87(9) ?
    N1 N2 C21 C22 . . . . 172.06(10) ?
    N1 N2 C21 C26 . . . . -7.68(16) ?
    C26 C21 C22 C23 . . . . 0.09(17) ?
    N2 C21 C22 C23 . . . . -179.66(10) ?
    C21 C22 C23 C24 . . . . -0.95(17) ?
    C22 C23 C24 C25 . . . . 1.60(17) ?
    C22 C23 C24 Cl1 . . . . -177.48(9) ?
    C23 C24 C25 C26 . . . . -1.34(17) ?
    Cl1 C24 C25 C26 . . . . 177.73(9) ?
    C24 C25 C26 C21 . . . . 0.43(17) ?
    C22 C21 C26 C25 . . . . 0.18(17) ?
    N2 C21 C26 C25 . . . . 179.90(11) ?
loop_
    _geom_hbond_atom_site_label_D
    _geom_hbond_atom_site_label_H
    _geom_hbond_atom_site_label_A
    _geom_hbond_site_symmetry_A
    _geom_hbond_distance_DH
    _geom_hbond_distance_HA
    _geom_hbond_distance_DA
    _geom_hbond_angle_DHA
    _geom_hbond_publ_flag
    N11 H011 O3 2_666 0.898(17) 1.758(17) 2.6558(11) 178.7(18) yes
    N5 H051 O2 . 0.825(12) 2.621(15) 3.1939(12) 127.8(13) yes
    N5 H051 Cl1 2_567 0.825(12) 2.692(14) 3.3709(9) 140.7(14) yes
    N5 H052 O2 2_657 0.848(13) 2.075(14) 2.8266(11) 147.3(15) yes
    C4 H4A N1 2_667 0.99 2.66 3.5236(14) 145.5 yes
    C5 H05 Cl1 1_655 0.95 2.82 3.6093(10) 140.7 yes
_shelx_space_group_comment
;
The symmetry employed for this shelxl refinement is uniquely defined
by the following loop, which should always be used as a source of
symmetry information in preference to the above space-group names.
They are only intended as comments.
;
_shelx_estimated_absorpt_T_min     0.971
_shelx_estimated_absorpt_T_max     0.978
_shelx_hkl_file
;
   0   0  -2 3056.83 55.4433  14
   0   0  -2 3152.92 55.5465  12
   0   0  -2 3016.58 54.9498  19
   0   0  -2 3057.21 55.6613  17
   0   0   2 3113.30 56.6647   8
   0   0  -2 3052.94 56.3391   8
   0   0  -2 3214.74 56.1673  18
   0   0   2 2992.92 56.2494  18
   0   0   2 2974.38 56.5489  15
   0   0  -2 3079.00 56.4210  15
   0   0  -2 3071.87 56.4211   9
   0   0   2 3101.68 56.6965   9
   0   0  -2 3024.92 55.7479  13
   0   0  -2 3221.64 56.5509  24
   0   0  -2 3033.96 55.5378  23
   0   0   2 3383.27 56.7550  24
   0   0   2 3117.42 56.4939  16
   0   0  -2 3159.59 56.3010  16
   0   0  -2 3053.31 55.3072  20
   0   0  -3 26127.1 454.987  14
   0   0  -3 25481.5 455.435  13
   0   0  -3 25699.4 454.318  19
   0   0  -3 25604.6 455.027  12
   0   0  -3 25939.8 455.305  17
   0   0  -3 27153.6 455.373  11
   0   0  -3 26411.7 456.444   9
   0   0   3 26028.7 457.157   9
   0   0  -3 26864.2 456.452  24
   0   0   3 26138.0 456.898  24
   0   0  -3 25731.6 455.093  23
   0   0  -3 26321.9 456.209  16
   0   0   3 25598.9 457.026   8
   0   0  -3 26693.6 456.383   8
   0   0  -3 25691.2 454.751  20
   0   0   3 26258.0 456.963  15
   0   0  -3 25357.4 456.431  15
   0   0  -3 25199.3 455.949  18
   0   0   3 26812.6 456.443  18
   0   0  -4 12.0925 2.83861  15
   0   0   4 12.0174 3.22120  15
   0   0  -4 12.1386 1.99884  14
   0   0  -4 12.5299 2.23079  13
   0   0   4 11.8809 2.88857   8
   0   0  -4 9.53571 2.49974   8
   0   0  -4 11.9217 1.77856  19
   0   0  -4 10.9354 2.00539  12
   0   0  -4 12.5479 2.71694  18
   0   0  -4 12.0720 2.12544  17
   0   0  -4 13.0714 2.19665  11
   0   0   4 12.0150 2.49090  23
   0   0  -4 11.0426 2.04100  23
   0   0   4 14.3400 3.20428  18
   0   0  -4 10.2541 1.81283  20
   0   0  -4 9.78370 2.61907  16
   0   0   4 29.8517 3.47104  24
   0   0  -4 10.9617 2.52124   9
   0   0   4 10.8620 2.68186   9
   0   0  -5 397.375 11.8046  16
   0   0   5 374.117 12.8425  15
   0   0  -5 378.208 10.1923  14
   0   0   5 385.307 10.9772  14
   0   0  -5 394.923 11.0202  13
   0   0  -5 407.683 11.2968  11
   0   0  -5 385.326 10.7089  17
   0   0  -5 398.201 10.4856  12
   0   0  -5 447.099 12.5366  24
   0   0   5 377.699 11.0686  23
   0   0  -5 387.287 10.4556  23
   0   0  -5 388.676 9.64816  19
   0   0   5 380.721 12.3557  18
   0   0  -5 390.553 11.5072  18
   0   0  -5 390.194 12.1284  15
   0   0   5 366.232 11.0527  12
   0   0  -5 376.609 9.95140  20
   0   0  -5 383.453 11.7852   8
   0   0   5 371.738 12.7782   8
   0   0   5 386.439 13.0222   9
   0   0  -5 391.755 11.9737   9
   0   0   6 1029.74 23.6696  12
   0   0   6 989.991 25.7962   8
   0   0  -6 1043.83 23.6398  11
   0   0  -6 1017.84 22.4192  12
   0   0  -6 1012.20 21.4486  19
   0   0  -6 1025.79 22.9443  17
   0   0   6 1005.66 23.4791  14
   0   0  -6 997.254 22.1206  14
   0   0   6 972.584 25.8261   9
   0   0   6 1064.29 23.6299  23
   0   0   6 1017.80 26.1149  15
   0   0  -6 1080.79 24.7378  21
   0   0  -6 1023.19 21.8018  20
   0   0  -6 1009.33 22.4344  23
   0   0   7 2.78222 3.77285   8
   0   0  -7 2.24358 2.01411  22
   0   0  -7 1.89024 2.18401  19
   0   0   7 0.90581 2.82610  14
   0   0   7 1.70776 3.95996   9
   0   0  -7 2.97888 3.04927  11
   0   0   7-0.28194 4.25839  15
   0   0  -7 0.86969 3.46792  21
   0   0  -7 1.08539 2.28671  20
   0   0   7 5.68425 3.18146  23
   0   0   7 0.94410 2.82601  12
   0   0   8 130.925 9.45067   8
   0   0   8 143.861 9.95173  15
   0   0   8 142.897 9.76945   9
   0   0  -8 146.801 6.40963  20
   0   0  -8 147.495 8.69179  21
   0   0  -8 141.890 5.97421  22
   0   0  -8 144.276 7.86095  11
   0   0   8 141.901 7.66464  14
   0   0   8 147.068 8.06936  12
   0   0  -8 139.825 6.07493  19
   0   0   9 18.5863 4.38828  12
   0   0  -9 26.2207 3.48521  19
   0   0  -9 23.4573 4.45545  11
   0   0  -9 26.3631 3.20616   5
   0   0   9 24.0641 4.76912  14
   0   0  -9 21.7635 3.17444  22
   0   0   9 27.3212 6.44781  15
   0   0  -9 18.8609 5.28242  21
   0   0 -10 23.7795 5.18584  11
   0   0  10 24.5679 6.99649  15
   0   0  10 21.6874 4.86027  14
   0   0 -10 20.9348 6.27698  21
   0   0 -10 21.6117 3.16404   5
   0   0  10 22.8237 5.21099  12
   0   0 -10 22.9849 3.78134  19
   0   0 -11 0.65045 4.71464  11
   0   0  11 5.33971 7.26475  15
   0   0 -11 2.73735 4.38628   7
   0   0  11 3.62836 4.42627  14
   0   0 -11-1.52936 6.27777  21
   0   0  11 0.97274 4.60672  12
   0   0 -11 1.18198 2.33244   5
   0   0 -11 0.66093 2.94651  19
   0   0 -12 117.510 9.55978  11
   0   0 -12 111.875 6.54829  19
   0   0 -12 130.447 11.4317  21
   0   0  12 103.497 11.6899  15
   0   0  12 109.979 9.21899  12
   0   0  12 116.019 9.18854  14
   0   0 -12 117.740 10.2641   7
   0   0 -12 111.188 6.34296   5
   0   0 -13 142.327 10.9573  11
   0   0 -13 156.591 7.76541  19
   0   0 -13 165.436 13.2842  21
   0   0  13 158.416 14.5496  15
   0   0  13 146.665 10.9505  12
   0   0  13 153.325 10.7347  14
   0   0 -13 152.960 12.1452   7
   0   0 -13 152.652 7.48399   5
   0   0 -14 88.2669 5.87046   5
   0   0 -14 86.2246 6.10536  19
   0   0  14 88.7444 9.49225  12
   0   0 -14 104.485 11.1692   7
   0   0 -14 97.7165 12.1423  21
   0   0 -14 85.2015 9.53331  11
   0   0  14 96.7227 13.6451  15
   0   0  15 115.153 15.3473  15
   0   0  15 122.828 11.3192  12
   0   0 -15 124.713 12.3314   7
   0   0 -15 112.949 11.1293  11
   0   0 -15 117.624 13.8818  21
   0   0 -16 3.40715 7.70003  11
   0   0 -16 4.47860 7.99726   7
   0   0  16 3.86180 10.9735  15
   0   0 -16 20.0167 10.7345  21
   0   0  16 3.40303 10.2799  18
   0   0  16 0.49277 7.09672  12
   0   0 -17 4.55263 7.45405  11
   0   0 -17 6.80687 8.91364   7
   0   0  17 4.12942 13.1732  15
   0   0 -17 15.3592 12.3162  21
   0   0  17 16.5837 12.5471  18
   0   0  17 10.3581 8.03407  12
   0   1 -17 3.14614 7.72535  11
   0   1 -17-4.25084 9.08735   7
   0   1 -17-15.3483 15.6289  21
   0  -1  17-5.06741 12.6785  15
   0  -1  17 0.51976 7.48494  12
   0   1 -16 5.61110 7.27196  11
   0   1 -16 2.67809 7.98954   7
   0   1 -16-19.1084 14.6385  21
   0  -1  16 3.97121 11.6267  15
   0  -1  16 1.49585 7.32262  12
   0   1 -15-6.33614 7.40587  11
   0   1 -15-0.62603 7.39758   7
   0   1 -15 9.21062 11.0444  21
   0  -1  15 1.87765 6.66912  12
   0  -1  15 0.73876 10.5318  15
   0   1 -14-0.91875 6.25269  11
   0   1 -14 1.16095 6.51101   7
   0  -1  14 2.73143 9.93153  15
   0   1 -14 24.3348 10.6675  21
   0  -1  14 0.43892 6.17167  12
   0   1 -14 1.93935 4.02230  19
   0   1 -13 8.36953 2.60947   5
   0   1 -13 15.9947 9.04082  21
   0   1 -13 13.9545 4.63720  19
   0  -1  13 10.9666 5.92914  12
   0   1 -13 8.95877 6.29100   7
   0  -1  13 11.4568 5.74667  14
   0  -1  13 8.12437 8.88059  15
   0   1 -13 8.54047 6.15187  11
   0   1 -12 64.4199 9.94852  21
   0   1 -12 56.1468 7.92902  11
   0  -1  12 58.4494 7.55404  12
   0   1 -12 57.4218 8.44619   7
   0  -1  12 59.6889 7.23296  14
   0   1 -12 59.1999 4.25371   5
   0   1 -12 59.1407 5.67585  19
   0  -1  12 62.8975 10.6057  15
   0   1 -11 80.8730 4.75517   5
   0  -1  11 79.5078 10.4561  15
   0   1 -11 85.0103 10.1157  21
   0  -1  11 82.7472 8.07831  12
   0   1 -11 85.9536 6.24605  19
   0   1 -11 81.6736 8.76244   7
   0  -1  11 78.5141 7.39973  14
   0   1 -11 66.1046 7.96127  11
   0   1 -10 0.51028 1.99029   5
   0  -1  10 0.59835 4.39376  12
   0   1 -10 3.79366 4.84561   7
   0   1 -10 2.91209 4.62853  11
   0  -1  10 5.45565 6.43713  15
   0  -1  10 3.42607 3.93206  14
   0  -1  10 3.24546 4.91119  24
   0   1 -10 9.30102 6.44412  21
   0   1 -10 2.06091 3.51110  19
   0   1  -9 3.64614 3.27952  19
   0  -1   9 5.04416 5.63638  18
   0  -1   9 1.79555 4.66410  24
   0   1  -9 2.90056 1.97283   5
   0  -1   9 2.39167 3.96499  12
   0  -1   9 0.70368 3.58573  14
   0   1  -9 2.88378 4.18071  11
   0  -1   9 2.81610 6.07634  15
   0   1  -9 3.96083 5.62430  21
   0   1  -9 4.00698 4.17390   7
   0  -1   8 531.941 19.6014  18
   0   1  -8 566.946 15.5435  19
   0   1  -8 569.638 14.6426  22
   0   1  -8 595.379 18.2466  11
   0  -1   8 568.782 17.5464  12
   0   1  -8 586.522 13.8985   5
   0  -1   8 570.239 20.4146  15
   0   1  -8 581.264 19.1103   7
   0  -1   8 573.005 16.8955  14
   0   1  -8 614.579 19.5146  21
   0  -1   7 12.0516 3.22217  14
   0   1  -7 9.59879 2.44100  22
   0   1  -7 12.3593 1.89624   5
   0  -1   7 11.6921 5.05976  18
   0   1  -7 8.88961 4.25295  21
   0   1  -7 13.1858 3.67896  11
   0   1  -7 14.8685 3.74267   7
   0  -1   7 16.0666 5.27928  15
   0   1  -7 11.4991 2.62803  23
   0  -1   7 13.0340 3.56677  12
   0   1  -7 16.5830 3.06252  19
   0   1  -7 13.5309 2.94373  10
   0   1  -6 161.802 6.21100  14
   0  -1   6 158.089 6.95427  14
   0   1  -6 153.925 6.32023  10
   0   1  -6 161.312 7.78936  11
   0   1  -6 164.028 6.10810  22
   0   1  -6 159.274 6.62135  17
   0   1  -6 163.249 8.45654  21
   0   1  -6 156.792 6.75475  20
   0   1  -6 160.261 5.21285   5
   0  -1   6 157.236 6.79406  23
   0   1  -6 156.140 6.19919  23
   0  -1   6 164.813 9.26500  15
   0   1  -6 153.726 6.45750  19
   0  -1   6 166.037 7.52519  12
   0  -1   6 165.541 8.91129  18
   0   1  -5 33.1769 4.40991  21
   0   1  -5 28.4836 3.33364  20
   0   1  -5 29.0224 3.07464  19
   0  -1   5 28.5434 3.00691  19
   0   1  -5 29.7342 2.79510  14
   0  -1   5 29.4828 3.25960  14
   0   1  -5 25.7635 2.92621  12
   0   1  -5 30.9607 2.89249  23
   0  -1   5 29.5991 4.76543  15
   0   1  -5 32.5353 2.88696  22
   0  -1   5 29.9052 4.73047  18
   0   1  -5 30.6389 3.17810  17
   0   1  -5 36.7174 3.58709  13
   0   1  -5 31.8926 3.14086  10
   0   1  -5 29.6248 3.77021  11
   0  -1   5 31.2705 3.24189  23
   0  -1   5 29.3874 3.43268  12
   0   1  -4 1.62146 1.65948  23
   0  -1   4 3.05739 2.01296  23
   0   1  -4 0.83433 1.73061  12
   0   1  -4 2.80439 2.87150  18
   0  -1   4 0.77177 3.02075  18
   0   1  -4 1.26896 1.78997  17
   0   1  -4 2.10282 1.82777  19
   0  -1   4 1.47201 1.88941  19
   0   1  -4 2.50670 2.70567  16
   0   1  -4 3.93231 2.24259  20
   0   1  -4 0.85372 2.77958  21
   0   1  -4 1.85475 1.82576  10
   0   1  -4-0.26719 2.46895  24
   0  -1   4 1.81725 1.86179  14
   0   1  -4 2.01677 1.67210  14
   0   1  -4 2.06459 2.43722  11
   0   1  -4 1.38288 1.65141  22
   0  -1   4 2.02118 3.01015  15
   0  -1   3 83.4784 2.41450   1
   0  -1   3 87.9516 5.03522  15
   0   1  -3 83.2845 3.32993  14
   0  -1   3 88.2074 3.62192  14
   0   1  -3 34.0071 3.39266  24
   0  -1   3 88.5475 3.57610  23
   0   1  -3 89.9000 3.79750  12
   0   1  -3 85.7429 3.34834  23
   0   1  -3 94.2095 4.70258  18
   0  -1   3 99.7801 5.05720  18
   0   1  -3 83.0882 2.27465   3
   0  -1   3 85.7913 2.29917   2
   0   1  -3 88.6776 4.09025  20
   0   1  -3 97.7256 4.82517  21
   0   1  -3 88.3920 4.38453  11
   0   1  -3 84.0503 3.63707  10
   0   1  -3 147.144 4.86625  22
   0  -1   3 85.0043 2.31291   3
   0   1  -3 86.7292 3.54963  17
   0   1  -3 86.8180 3.71110  19
   0  -1   3 90.6395 3.74746  19
   0  -1   2 0.88636 2.30949  15
   0   1  -2 1.50068 1.12055  23
   0   1  -2 0.83373 1.10724  14
   0  -1   2 1.25853 0.75532   3
   0   1  -2 1.53929 0.74656   3
   0   1  -2 0.64398 1.48142  19
   0   1  -2-0.39146 1.81118  11
   0   1  -2 1.00218 2.11313  21
   0   1  -2 0.49685 1.64414  20
   0  -1   2 2.02710 2.37534  18
   0   1  -2 1.73872 2.12975  18
   0   1  -2 1.33250 1.45120  12
   0   1  -2 2.04196 1.45709  22
   0   1  -2 1.14667 1.50764   7
   0   1  -2 1.18561 1.47000  10
   0   1  -1 89.5379 3.28165   7
   0  -1   1 83.1911 3.01597   7
   0   1  -1 37.3677 2.24316  24
   0   1  -1 82.3617 2.62739  22
   0  -1   1 88.1100 3.22442  21
   0   1  -1 83.9773 3.32318  21
   0   1  -1 77.5921 2.12877   3
   0  -1   1 81.7387 3.17061  15
   0   1  -1 91.1787 3.34009  11
   0   1  -1 80.2923 2.58327  10
   0  -1   1 84.2074 3.16402  18
   0   1  -1 84.6222 2.82297  19
   0   1  -1 82.9820 2.97925  18
   0  -1  -2 1.05702 1.41851  15
   0   1   2 0.88196 1.30605  14
   0  -1  -2 0.45906 1.24229  14
   0  -1  -2-0.26153 1.19900  13
   0   1   2 0.56369 1.33722  13
   0   1   2 4.39987 1.44640  24
   0  -1  -2 3.33856 1.59550  24
   0   1   2 0.96323 1.39915  23
   0  -1  -2 0.79295 1.35049  23
   0   1   2 0.51389 1.34451  17
   0  -1  -2 0.74867 1.23865  17
   0  -1  -2-0.14129 1.28098  18
   0  -1  -2 0.97593 1.08061  12
   0   1   2 0.45015 1.32559  12
   0   1   2 0.44064 1.34928   8
   0  -1  -2 0.71032 1.29617   8
   0  -1  -2 0.79856 0.60818   3
   0  -1  -2-0.15437 1.22669   9
   0   1   2 0.61768 1.42076   9
   0   1   2 0.33627 1.35379  16
   0  -1  -2 2.88219 1.27184  16
   0  -1  -3 2891.71 53.0748  14
   0   1   3 2758.69 53.4408  13
   0  -1  -3 2803.90 53.2064  13
   0  -1  -3 2883.43 53.2204  23
   0  -1  -3 3233.75 54.1125  24
   0   1   3 3319.16 54.6283  24
   0  -1  -3 2913.06 51.1065   2
   0   1   3 2834.65 51.0711   3
   0   1   3 2773.26 51.3972  20
   0  -1  -3 2908.81 51.2633  20
   0   1   3 2939.78 53.8584  16
   0  -1  -3 2896.00 53.4342  16
   0  -1  -3 2870.92 53.2847  17
   0   1   3 2854.48 53.4925  17
   0  -1  -3 2824.87 53.1085  18
   0  -1  -3 2889.67 51.0914   3
   0  -1  -3 2882.68 53.5831  15
   0   1   3 2932.25 54.0043   8
   0  -1  -3 2864.63 53.4599   8
   0  -1  -3 2893.40 52.8401  12
   0  -1  -3 2880.54 53.5413   9
   0   1   3 2905.67 54.0245   9
   0  -1  -4 43906.3 775.895  18
   0   1   4 43998.3 777.212  15
   0  -1  -4 44697.0 776.574  15
   0  -1  -4 44549.2 775.587  14
   0  -1  -4 44394.4 775.970  13
   0  -1  -4 45599.0 776.895  24
   0   1   4 46274.5 777.416  24
   0  -1  -4 44273.5 775.703  23
   0  -1  -4 43688.2 772.779   1
   0   1   4 43925.6 772.663   3
   0  -1  -4 43941.8 773.615  20
   0  -1  -4 44921.0 775.911  17
   0  -1  -4 44601.1 776.541   9
   0   1   4 44941.0 777.369   9
   0   1   4 44807.9 777.257   8
   0  -1  -4 45280.6 776.485   8
   0   1   4 44415.4 777.128  16
   0  -1  -4 45096.0 776.275  16
   0  -1  -4 44344.4 773.487  19
   0  -1  -4 44373.5 772.661   3
   0  -1  -4 44702.3 772.657   2
   0  -1  -4 44513.5 775.317  12
   0  -1  -5 172.462 6.57867  13
   0  -1  -5 167.195 6.49666  17
   0  -1  -5 167.573 5.01589  20
   0  -1  -5 179.764 6.98958  18
   0  -1  -5 169.795 6.96451   9
   0   1   5 175.763 7.92837   9
   0  -1  -5 169.658 6.23212  14
   0  -1  -5 171.589 4.90777  19
   0   1   5 162.571 7.65258  15
   0  -1  -5 184.586 7.51267  15
   0  -1  -5 164.764 6.88394  16
   0   1   5 165.515 7.46314  16
   0  -1  -5 169.480 6.17276  12
   0   1   5 171.625 7.85535   8
   0  -1  -5 162.238 6.73911   8
   0  -1  -5 164.326 7.02157  24
   0   1   5 144.914 7.17656  24
   0  -1  -5 180.734 6.59066  23
   0  -1  -6 1679.62 32.6082  20
   0   1   6 1718.29 37.9482   9
   0  -1  -6 1705.53 32.3304  19
   0  -1  -6 1693.37 34.7276  23
   0   1   6 1756.80 37.6457  24
   0   1   6 1780.99 36.0125  23
   0   1   6 1610.09 37.3647  15
   0   1   6 1716.11 35.7436  14
   0  -1  -6 1667.16 34.3354  14
   0  -1  -6 1719.66 35.0522  17
   0   1   6 1640.46 37.0508  16
   0   1   6 1672.18 35.5087  12
   0  -1  -6 1708.67 34.2561  12
   0   1   6 1726.81 37.8345   8
   0   1   7 5503.63 107.334   9
   0   1   7 5693.77 104.784  12
   0   1   7 5638.44 107.580  15
   0  -1  -7 5570.91 100.857  20
   0   1   7 5802.76 105.142  23
   0   1   7 5360.61 106.844  24
   0   1   7 5565.80 107.053  16
   0  -1  -7 5554.00 100.540  19
   0   1   7 5546.07 107.367   8
   0   1   7 5604.11 104.860  14
   0  -1  -8 30.9485 2.90775  20
   0   1   8 32.7239 4.53054  14
   0   1   8 30.3549 4.34069  12
   0   1   8 25.2689 5.83095  15
   0  -1  -8 32.0820 2.89725  19
   0   1   8 34.0116 5.58144   8
   0   1   8 22.2277 4.65453  24
   0   1   8 26.8312 5.26426   9
   0  -1  -8 24.3305 3.66703  11
   0   1   9 1.74234 3.67879  14
   0  -1  -9-0.69340 2.37317  20
   0  -1  -9 1.10794 2.26397  19
   0   1   9 3.55167 4.47837   8
   0   1   9 1.00946 4.37005  24
   0  -1  -9 2.69339 3.22146  11
   0   1   9-0.35669 5.23828  15
   0   1   9 1.44995 4.78430   9
   0   1   9 1.48901 3.59758  12
   0   1  10 896.141 28.7253   9
   0  -1 -10 910.323 20.8159  20
   0  -1 -10 981.580 27.2457  21
   0  -1 -10 921.024 20.7289  19
   0   1  10 914.373 25.5627  12
   0   1  10 920.750 25.5510  14
   0  -1 -10 902.434 24.7792  11
   0  -1 -10 914.997 21.0415  22
   0   1  10 902.510 28.9067  15
   0   1  10 877.842 28.2668   8
   0  -1 -10 977.915 22.8565   5
   0  -1 -11 47.2216 7.21801  21
   0   1  11 49.8646 8.83068  15
   0   1  11 49.8968 6.49066  12
   0  -1 -11 45.9083 5.90658  11
   0   1  11 45.6092 6.40080  14
   0  -1 -11 50.6654 4.19744  19
   0  -1 -11 57.2959 4.93923   5
   0  -1 -12 44.8115 7.52466  21
   0   1  12 46.7113 6.89581  14
   0  -1 -12 59.3229 5.13011   5
   0  -1 -12 54.5091 7.08721  11
   0   1  12 42.5058 6.62630  12
   0  -1 -12 49.7774 4.26792  19
   0   1  12 36.1973 8.79024  15
   0  -1 -13 40.0015 7.18189   7
   0  -1 -13 40.8896 4.59165   5
   0  -1 -13 23.9247 7.96275  21
   0  -1 -13 39.2684 7.00124  11
   0   1  13 38.6678 7.01641  12
   0  -1 -13 39.2259 4.13833  19
   0   1  13 38.4948 10.2225  15
   0  -1 -14 71.0404 5.05763  19
   0  -1 -14 76.1212 10.5837  21
   0   1  14 73.9895 12.1231  15
   0  -1 -14 78.8865 9.51652   7
   0   1  14 76.5517 9.13317  12
   0  -1 -14 66.7563 8.61403  11
   0   1  14 76.5740 12.0959  18
   0  -1 -14 67.7885 5.82853   5
   0  -1 -15 39.5385 4.91373   5
   0  -1 -15 33.1322 7.79383   7
   0   1  15 45.5434 11.9163  15
   0  -1 -15 41.5336 8.22071  11
   0  -1 -15 33.5958 10.1168  21
   0   1  15 43.3847 8.25943  12
   0   1  15 36.0982 10.9573  18
   0  -1 -16 1.21415 6.88408   7
   0  -1 -16 6.46411 7.14109  11
   0  -1 -16 12.9481 10.1000  21
   0   1  16 2.44266 6.86947  12
   0   1  16 3.24328 10.4020  18
   0  -1 -17 23.6496 9.24993   7
   0  -1 -17 19.1281 11.2562  21
   0  -1 -17 34.0318 8.66442  11
   0   1  17 29.9528 8.89643  12
   0   1  17 32.5793 12.5835  18
   0  -2  16 9.75474 11.7459  15
   0   2 -16-0.69647 14.6497  21
   0   2 -16 17.0728 8.93892  11
   0   2 -16 1.39747 7.79521   7
   0  -2  16 8.05583 7.71989  12
   0  -2  15-2.28111 11.4147  15
   0   2 -15-2.57786 7.14760  11
   0  -2  15-4.30838 7.38242  12
   0   2 -15-13.0061 14.5684  21
   0   2 -15-5.24921 7.31961   7
   0   2 -14 101.531 15.0693  21
   0  -2  14 107.392 10.6381  12
   0   2 -14 115.730 11.6493  11
   0  -2  14 109.455 14.8046  15
   0   2 -14 101.526 7.90376  19
   0   2 -14 103.963 12.4245   7
   0   2 -13 8.29817 4.52673  19
   0  -2  13 12.2840 5.67354  14
   0  -2  13 7.14393 9.44738  15
   0  -2  13 14.6303 6.72373  12
   0   2 -13 18.4333 7.47123  11
   0   2 -13 13.5106 7.06974   7
   0   2 -13-6.11560 12.0552  21
   0   2 -12 2.20798 4.24055  19
   0  -2  12 9.14418 8.60288  18
   0  -2  12 5.76692 5.62878  12
   0   2 -12 11.3486 6.15638   7
   0  -2  12 3.09307 4.70078  14
   0  -2  12 5.91403 8.37395  15
   0   2 -12 13.2566 8.81146  21
   0   2 -12 3.43081 6.27852  11
   0  -2  11 73.9992 10.3955  18
   0   2 -11 68.9394 6.62560  19
   0  -2  11 79.6552 8.19850  12
   0   2 -11 71.3736 9.02438   7
   0   2 -11 68.1902 8.30778  11
   0   2 -11 69.6496 3.65603   5
   0  -2  11 74.8815 7.23143  14
   0   2 -11 88.5378 10.9567  21
   0  -2  11 75.8321 10.7663  15
   0   2 -10 103.500 9.00404  11
   0  -2  10 93.9129 7.39958  14
   0  -2  10 92.7560 10.3599  18
   0   2 -10 98.2848 4.31028   5
   0   2 -10 98.8606 7.02261  19
   0   2 -10 123.371 11.2317  21
   0  -2  10 102.861 10.8882  15
   0   2 -10 104.725 9.48169   7
   0  -2  10 105.946 8.35876  12
   0  -2   9 5.95867 6.31222  15
   0   2  -9 7.41600 4.91632  11
   0   2  -9 24.7540 8.44741  21
   0  -2   9 9.57769 5.12718  24
   0   2  -9 8.43778 1.85430   5
   0  -2   9 9.85153 4.67120  12
   0  -2   9 11.6931 6.62721  18
   0  -2   9 9.19537 3.93855  14
   0   2  -9 4.85703 4.52545   7
   0   2  -9 8.73093 4.06355  19
   0   2  -8 95.7892 7.81228  11
   0   2  -8 95.0926 7.88688   7
   0   2  -8 96.2695 9.05535  21
   0   2  -8 92.3482 3.78201   5
   0   2  -8 87.2452 6.15835  19
   0  -2   8 85.7830 8.92509  15
   0  -2   8 98.6415 9.05068  18
   0  -2   8 91.3389 6.26420  14
   0  -2   8 63.1077 7.02567  24
   0  -2   8 93.8811 7.10333  12
   0  -2   7 228.135 12.0331  15
   0  -2   7 239.022 10.1220  12
   0  -2   7 224.504 9.07663  14
   0   2  -7 227.590 8.45634  22
   0   2  -7 230.430 10.8101  11
   0   2  -7 218.775 9.06609  19
   0   2  -7 230.615 7.75949  23
   0  -2   7 216.354 11.0380  24
   0   2  -7 221.433 6.15092   5
   0  -2   7 250.097 12.1709  18
   0   2  -7 241.922 11.7068  21
   0   2  -7 220.901 10.9456   7
   0  -2   6 6.40051 1.02592   4
   0   2  -6 8.07836 1.28215   5
   0  -2   6 8.38026 0.99799   2
   0  -2   6 7.98733 0.96673   4
   0  -2   6 6.64430 4.50072  15
   0  -2   6 5.38450 2.48447  14
   0   2  -6 8.65144 2.25905  14
   0   2  -6 7.74948 3.15439  22
   0  -2   6 7.75743 0.97858   1
   0  -2   6 10.4225 3.24860  12
   0   2  -6 7.61770 3.56625  11
   0   2  -6 7.68309 4.23513  21
   0   2  -6 6.45062 2.08952  23
   0  -2   6 13.6929 4.03655  24
   0   2  -6 6.95230 2.39812  17
   0  -2   6 9.02110 4.39378  18
   0   2  -6 8.92652 3.35234   7
   0   2  -6 7.87369 2.91894  19
   0   2  -6 5.67010 2.43051  10
   0   2  -5 2.31276 2.11597  17
   0  -2   5 0.21816 3.84770  18
   0  -2   5 0.83391 0.91145   2
   0   2  -5-0.21109 3.01946   7
   0  -2   5 1.38764 3.94069  15
   0  -2   5 0.36666 2.12673  14
   0   2  -5-0.47469 1.71490  14
   0   2  -5 0.58571 2.97548  11
   0  -2   5 1.40354 2.53525  11
   0   2  -5-0.22143 0.92058   3
   0   2  -5 1.48347 3.67071  21
   0  -2   5 1.57099 2.59267  12
   0   2  -5 0.67752 1.69289  23
   0  -2   5 1.21125 1.05273   1
   0   2  -5 6.14122 3.00196  22
   0   2  -5 0.31349 0.84592   5
   0  -2   5 1.59195 2.91303  24
   0  -2   5 0.11761 2.53478  19
   0   2  -5 2.93791 2.92417  19
   0   2  -5 0.11631 2.17539  10
   0  -2   4 1154.52 26.9994  18
   0  -2   4 1147.37 21.8899   2
   0  -2   4 1135.75 21.8300   3
   0  -2   4 1182.07 27.1091  15
   0   2  -4 1125.72 23.1938  14
   0  -2   4 1151.21 23.9934  14
   0  -2   4 1136.77 22.0750   1
   0   2  -4 1207.07 25.5011  20
   0   2  -4 1173.06 26.8957  21
   0   2  -4 1202.48 26.6278  11
   0  -2   4 1179.46 25.1871  11
   0   2  -4 1097.49 23.8676  10
   0   2  -4 1157.05 21.8875   3
   0  -2   4 1182.98 25.2394  12
   0   2  -4 1192.92 24.3715  12
   0   2  -4 1138.42 22.7515  23
   0   2  -4 1199.94 27.0050   7
   0  -2   4 1163.74 24.2561  19
   0   2  -4 1153.50 24.8312  19
   0   2  -4 1139.99 21.1413   5
   0   2  -4 1133.69 23.5947  17
   0  -2   4 1175.96 23.1683  23
   0  -2   4 1258.75 26.6048  24
   0   2  -4 1338.67 26.1036  24
   0   2  -4 1140.24 23.8627  22
   0   2  -3 312.614 8.94031  24
   0  -2   3 286.244 6.84216  23
   0   2  -3 286.065 9.12915  25
   0   2  -3 275.544 6.55880   3
   0  -2   3 273.353 9.58614  15
   0  -2   3 288.748 7.58441  14
   0   2  -3 282.193 7.21158  14
   0  -2   3 282.020 6.86181   1
   0   2  -3 271.022 6.63709  23
   0  -2   3 269.044 8.30009  22
   0  -2   3 270.318 9.45768  18
   0   2  -3 298.045 9.57799  11
   0  -2   3 290.449 8.55634  10
   0   2  -3 279.755 7.87094  10
   0  -2   3 301.146 8.90436  11
   0   2  -3 280.223 9.74094  21
   0  -2   3 277.974 6.59288   2
   0  -2   3 281.410 6.56285   3
   0   2  -3 272.887 8.36122  19
   0  -2   3 292.407 8.19925  19
   0   2  -3 301.054 9.58612   7
   0   2  -3 277.639 7.80705  22
   0   2  -3 291.037 8.95062  20
   0  -2   2 1151.87 22.4425  14
   0   2  -2 1308.63 24.8382  25
   0   2  -2 1144.77 24.1117  20
   0  -2   2 1112.75 21.3456  23
   0  -2   2 1135.05 21.9636   3
   0   2  -2 1137.94 22.0233   3
   0  -2   2 1142.99 24.3868  15
   0   2  -2 1233.92 24.8813  11
   0   2  -2 1146.02 23.0565  10
   0  -2   2 1165.32 24.4295  18
   0   2  -2 1158.32 23.7435  19
   0  -2   2 1273.68 24.3522   7
   0   2  -2 1207.21 24.8515   7
   0   2  -2 1124.14 21.2429  23
   0   2  -2 1173.95 25.0565  21
   0   2  -2 1109.57 23.1306  22
   0   2  -1 305.161 7.85344  25
   0  -2   1 292.562 8.10022  25
   0   2  -1 240.328 6.67712  22
   0   2  -1 218.053 6.44916  10
   0   2  -1 254.420 6.23775   3
   0  -2   1 258.162 7.10554  15
   0  -2   1 244.595 7.22482  18
   0   2  -1 248.198 7.06955  19
   0  -2   1 266.177 7.69393  21
   0   2  -1 262.303 8.01434  21
   0  -2   1 249.441 7.21464   7
   0   2  -1 251.444 7.48867   7
   0   2  -1 262.648 7.96863  11
   0  -2   0 2213.49 43.6180  10
   0   2   0 2389.00 43.5464  10
   0   2   0 2416.57 43.6184  22
   0  -2   0 2325.44 43.7544  22
   0   2   0 2226.36 44.4083  21
   0  -2   0 2350.04 44.3303  21
   0   2   0 2455.23 43.3586   3
   0  -2   0 2470.66 42.9484  15
   0   2   0 2413.60 42.6547  17
   0  -2   0 2361.45 43.6018  19
   0   2   0 2416.05 43.8232  19
   0   2   0 2626.66 45.0833  11
   0  -2   0 2331.27 44.4168  11
   0  -2   0 2380.02 44.1145  25
   0   2   0 2193.74 43.6184  25
   0  -2   0 2382.26 43.9176   7
   0   2   0 2546.81 44.2692   7
   0   2   1 871.384 17.7021  13
   0   2   1 923.961 17.3750   3
   0  -2  -1 892.835 17.1950   3
   0  -2  -1 911.938 17.4956  22
   0   2   1 884.222 17.3681  22
   0   2   1 914.673 17.1695  23
   0   2   1 939.197 17.3379  17
   0  -2  -1 972.995 18.4231  11
   0  -2  -1 926.017 17.1787  19
   0   2   1 898.424 17.3618  10
   0  -2  -1 909.987 17.5621  10
   0   2   1 823.670 17.9794  21
   0  -2  -1 918.945 18.0661  21
   0  -2  -2 135.062 3.74871  25
   0  -2  -2 74.7614 3.09271  10
   0  -2  -2 67.7366 2.83026  22
   0  -2  -2 68.3137 2.80146   9
   0   2   2 70.8994 3.30184  17
   0  -2  -2 70.7871 3.24286  17
   0  -2  -2 69.0099 2.43951  19
   0  -2  -2 73.1838 3.28716  13
   0   2   2 69.4611 3.32667  13
   0   2   2 98.7648 3.81484  16
   0  -2  -2 118.555 4.43480  16
   0  -2  -2 73.5418 2.78482  15
   0  -2  -2 69.9598 3.29294  23
   0   2   2 160.887 3.91459  24
   0   2   2 68.1704 3.29029  23
   0  -2  -2 71.7713 2.72139   3
   0  -2  -2 69.9423 2.82052   8
   0   2   3 2188.84 42.1809  16
   0  -2  -3 2154.08 41.7504  16
   0  -2  -3 2148.06 41.4643  15
   0  -2  -3 2202.76 40.4155   3
   0  -2  -3 2224.62 41.6508   9
   0   2   3 2233.42 42.3256  17
   0  -2  -3 2209.13 42.0136  17
   0  -2  -3 2204.88 41.8891  14
   0  -2  -3 2230.92 41.7326  12
   0  -2  -3 2212.16 41.9473  13
   0   2   3 2269.98 42.4529  13
   0   2   3 2206.68 42.3595  23
   0  -2  -3 2174.14 41.9660  23
   0  -2  -3 2109.14 41.2965  18
   0  -2  -3 2168.08 41.5271   8
   0  -2  -4 1759.36 34.3805  14
   0  -2  -4 1726.83 34.3979  13
   0   2   4 1744.45 35.0352  13
   0   2   4 1774.23 35.1162  23
   0  -2  -4 1768.35 34.5075  23
   0  -2  -4 1796.51 34.6342  17
   0   2   4 1761.51 35.1968  17
   0  -2  -4 1855.52 34.7636  16
   0  -2  -4 1735.16 34.0698  18
   0  -2  -4 1846.59 34.5446   9
   0  -2  -4 1746.47 32.1905   3
   0   2   4 1741.59 32.2372   3
   0  -2  -4 1760.90 34.3312   8
   0  -2  -4 1788.99 34.0767  12
   0   2   4 1701.39 34.9722  16
   0  -2  -4 1820.97 34.6341  15
   0  -2  -5 1093.65 24.1472   8
   0  -2  -5 1096.99 24.3157  15
   0  -2  -5 1114.16 23.8294  14
   0   2   5 1096.37 24.6556  13
   0  -2  -5 1112.14 24.1167  13
   0  -2  -5 1067.83 21.2820   1
   0  -2  -5 1118.75 21.1492   2
   0  -2  -5 1110.28 23.9916  23
   0  -2  -5 1085.08 23.7586  18
   0  -2  -5 1083.36 24.1323  16
   0  -2  -5 1117.18 23.5048  12
   0   2   5 1116.39 21.1237   3
   0  -2  -5 1146.20 24.2454  17
   0  -2  -5 1117.25 24.2917   9
   0  -2  -5 1123.99 21.0966   3
   0   2   6 7.57721 1.25845   3
   0  -2  -6 7.61998 1.40626   1
   0  -2  -6 7.42504 1.22382   2
   0   2   6 2.57646 3.26523  24
   0  -2  -6 7.86071 3.31194  18
   0  -2  -6 5.97030 3.78745  15
   0  -2  -6 12.0281 2.73386  12
   0  -2  -6 9.01346 1.57133  19
   0  -2  -6 7.76703 2.71691  14
   0  -2  -6 6.95808 2.84163  23
   0   2   7 20.4322 3.72705  12
   0  -2  -7 14.0310 1.29309   1
   0  -2  -7 18.0779 2.10632  19
   0  -2  -7 15.4579 1.28563   2
   0   2   7 22.0133 4.01402  14
   0   2   7 15.4475 1.27400   3
   0   2   7 7.40412 3.75635  24
   0   2   8 1768.43 42.2934  24
   0   2   8 1992.85 41.5202  23
   0   2   8 1878.94 40.5962  12
   0   2   8 1904.29 41.1973  14
   0   2   8 1763.38 42.5678   8
   0   2   8 1773.52 42.7461   9
   0  -2  -8 1871.15 35.2945  19
   0   2   9 54.2862 6.54427  24
   0   2   9 62.0965 6.03502  12
   0   2   9 68.4372 6.32670  14
   0   2   9 66.1352 7.52327   8
   0   2   9 65.1229 7.34695   9
   0  -2  -9 62.5037 3.51918  19
   0   2  10 723.388 23.3283  24
   0   2  10 647.457 20.4248  12
   0   2  10 675.475 20.9229  14
   0  -2 -10 651.689 19.1606  11
   0   2  10 635.184 22.8704   8
   0  -2 -10 657.208 15.0349  19
   0   2  10 645.953 23.1268   9
   0   2  11 90.1597 7.88760  12
   0   2  11 86.0067 9.01240  24
   0   2  11 94.7768 9.73949  18
   0   2  11 93.9442 8.25630  14
   0  -2 -11 92.6376 7.34149  11
   0   2  11 87.9051 9.60214   8
   0  -2 -11 87.4548 4.53133  19
   0   2  11 98.4697 9.95846   9
   0  -2 -12 6.92097 2.49154  19
   0  -2 -12 8.53860 4.77209  11
   0   2  12 10.3757 6.77613   8
   0  -2 -12 4.25427 3.15896   5
   0  -2 -12 1.50584 6.15074  21
   0   2  12 12.0741 5.78721  14
   0   2  12 13.9291 6.20192  24
   0   2  12 13.1381 7.42201   9
   0   2  12 11.0558 7.24655  18
   0   2  12 6.60422 5.02383  12
   0  -2 -13-2.51008 6.65448  21
   0  -2 -13 3.07839 4.99122  11
   0  -2 -13 4.53604 3.19182   5
   0   2  13 4.26238 7.83592  18
   0  -2 -13 3.31970 2.45517  19
   0   2  13 3.44953 5.23656  12
   0  -2 -14 95.9968 10.7315  21
   0   2  14 100.651 12.2202  18
   0  -2 -14 100.578 7.39930   5
   0  -2 -14 102.312 9.36151  11
   0   2  14 103.535 10.0843  12
   0  -2 -15-1.02067 8.20561  21
   0  -2 -15-0.52072 6.12270   7
   0   2  15-2.27706 9.22629  18
   0  -2 -15 0.55397 3.64125   5
   0  -2 -15 1.65719 6.02551  11
   0   2  15-1.81733 6.32082  12
   0  -2 -16 4.48721 9.04278  21
   0  -2 -16-1.71225 6.77771   7
   0   2  16 1.85459 9.47737  18
   0  -2 -16 0.55892 3.67378   5
   0   2  16 1.46260 6.46015  12
   0  -2 -16-0.89158 6.20196  11
   0   2  17 0.66456 11.0230  18
   0  -2 -17 4.21758 7.16318  11
   0   2  17 1.55211 7.35056  12
   0  -2 -17-2.41918 9.85366  21
   0  -2 -17 3.71444 7.27920   7
   0   2  18 11.9939 12.1088  18
   0  -2 -18 9.71121 7.93414  11
   0  -2 -18 19.5228 11.8062  21
   0  -2 -18 9.96810 7.89407   7
   0  -3  15 17.1471 12.3690  15
   0  -3  15 21.4986 12.5317  18
   0   3 -15 26.7446 9.30739  11
   0  -3  15 17.1066 7.99234  12
   0   3 -15 17.4104 14.7439  21
   0   3 -15 25.5596 9.95481   7
   0  -3  14 5.09260 10.5119  15
   0   3 -14 1.73586 5.12604  19
   0  -3  14 16.7793 11.5718  18
   0   3 -14 14.0933 8.30302  11
   0  -3  14 4.17799 6.86164  12
   0   3 -14 0.65551 13.4389  21
   0   3 -14 3.87412 7.43921   7
   0   3 -13 10.1676 7.64013   7
   0  -3  13 4.35474 10.3712  18
   0   3 -13 6.92836 5.28173  19
   0  -3  13 5.65947 4.98888  14
   0   3 -13 6.44031 7.20620  11
   0  -3  13 10.3886 6.59795  12
   0  -3  13 6.72299 9.87401  15
   0   3 -13 0.60409 12.9231  21
   0   3 -12 4.40444 6.17666   7
   0  -3  12 8.80130 5.93285  12
   0   3 -12 3.72506 6.17132  11
   0  -3  12 7.99651 8.46651  15
   0   3 -12-7.17411 11.6624  21
   0   3 -12 12.7254 5.18482  19
   0  -3  12 9.70625 9.05773  18
   0  -3  12 9.48449 5.12350  14
   0   3 -11 7.55627 6.04071   7
   0  -3  11 8.83139 8.03434  18
   0   3 -11-2.45204 4.46227  19
   0   3 -11 7.78240 6.55009  11
   0  -3  11 0.55794 8.03485  15
   0   3 -11-5.05944 10.6751  21
   0  -3  11 5.49184 5.46260  12
   0  -3  11 4.39151 4.44879  14
   0   3 -10 4.10685 5.33857   7
   0  -3  10-1.00457 7.23330  15
   0  -3  10 5.26472 4.17924  14
   0   3 -10 5.17460 5.51799  11
   0   3 -10-5.50103 10.0696  21
   0  -3  10 1.40869 7.65035  18
   0   3 -10-2.59219 4.19027  19
   0  -3  10-0.33395 4.90433  12
   0   3  -9 11.1220 5.41860   7
   0  -3   9 11.6749 6.94717  15
   0  -3   9 11.9864 4.08105  14
   0   3  -9 7.81145 4.28094  19
   0   3  -9 16.4004 5.67217  11
   0   3  -9 2.90116 8.74669  21
   0  -3   9 12.6221 7.35688  18
   0  -3   9 12.3288 4.91574  12
   0   3  -8 0.22745 3.81986  19
   0   3  -8-3.71746 8.20077  21
   0   3  -8 1.69590 2.70251  23
   0  -3   8 4.37179 6.07501  15
   0  -3   8-1.48910 6.52193  18
   0   3  -8 0.73552 4.38856   7
   0  -3   8 1.60764 4.05911  12
   0  -3   8 0.20164 3.17215  14
   0   3  -8 0.66102 4.63090  11
   0  -3   7 33.6757 6.61035  15
   0  -3   7 35.6847 4.21933  14
   0  -3   7 33.5753 1.89516   1
   0   3  -7 40.6003 3.38031  23
   0  -3   7 31.3595 4.86425  12
   0   3  -7 33.1747 4.63913  19
   0  -3   7 30.6670 6.78769  18
   0   3  -7 32.4805 5.42833  11
   0  -3   7 36.7343 1.93304   4
   0  -3   7 35.7335 5.43450  24
   0   3  -7 43.9641 6.04878   7
   0  -3   7 35.0386 2.07811   4
   0  -3   7 34.1921 1.94791   2
   0   3  -7 30.1099 7.38638  21
   0  -3   6 68.0217 7.10479  15
   0   3  -6 68.8656 6.43129   7
   0  -3   6 78.3881 4.96846  14
   0  -3   6 61.6468 5.96553  24
   0   3  -6 77.4033 7.79978  21
   0   3  -6 69.8461 6.51916  11
   0   3  -6 74.0431 2.96200   3
   0  -3   6 77.9449 5.84198  12
   0  -3   6 74.6907 7.24644  18
   0   3  -6 73.4752 4.46018  17
   0   3  -6 78.6081 3.81408  23
   0   3  -6 65.8864 5.36321  19
   0  -3   6 70.7222 2.97440   1
   0  -3   6 75.6910 3.04998   2
   0  -3   5 78.8861 6.81115  15
   0  -3   5 67.0098 4.32879  14
   0   3  -5 75.5259 3.50294  23
   0  -3   5 84.8976 5.69063  12
   0   3  -5 73.2228 3.16872   3
   0   3  -5 72.7975 7.33066  21
   0   3  -5 71.5694 4.70534  10
   0   3  -5 74.8872 6.19825  11
   0  -3   5 79.5607 5.80352  24
   0  -3   5 74.6071 3.30412   1
   0  -3   5 84.7250 7.05700  18
   0   3  -5 73.7319 4.16278  17
   0   3  -5 80.8874 6.49663   7
   0   3  -5 76.6982 5.41223  19
   0   3  -5 80.2209 5.05931  22
   0  -3   5 71.9237 3.16099   2
   0  -3   4 133.978 4.49127   3
   0  -3   4 138.172 4.83485   1
   0  -3   4 132.416 7.80513  15
   0  -3   4 139.134 5.53749  14
   0   3  -4 136.257 4.54942  23
   0  -3   4 136.728 6.79314  22
   0  -3   4 127.321 6.41387  12
   0   3  -4 138.072 4.63357   3
   0   3  -4 137.414 8.70411  21
   0   3  -4 139.613 6.06784  10
   0   3  -4 151.966 7.85456  11
   0  -3   4 161.622 7.28986  24
   0   3  -4 162.913 6.97770  24
   0   3  -4 174.540 6.90672  22
   0  -3   4 131.253 4.53694   2
   0   3  -4 134.368 5.16958  17
   0  -3   4 146.076 8.04005  18
   0   3  -4 147.828 7.81059   7
   0   3  -4 139.444 6.72838  19
   0   3  -3 3662.95 69.0039  21
   0   3  -3 3507.74 66.6986  20
   0   3  -3 3534.56 66.3901  19
   0  -3   3 3634.61 65.7143  19
   0  -3   3 3563.73 67.7366  18
   0  -3   3 3461.27 63.6513   2
   0  -3   3 3479.08 63.4588   3
   0  -3   3 3456.65 63.9226   1
   0   3  -3 3755.80 67.3049   8
   0  -3   3 3566.93 64.3205  14
   0   3  -3 3796.11 66.0872  24
   0  -3   3 3695.23 66.4091  24
   0   3  -3 3553.50 67.1157   9
   0   3  -3 3498.40 65.0840  22
   0  -3   3 3601.82 66.5462  22
   0  -3   3 3457.80 67.4124  15
   0   3  -3 3529.08 66.3975  15
   0   3  -3 3506.97 63.6560   3
   0   3  -3 3206.93 62.1004  23
   0   3  -3 3787.90 68.3529   7
   0   3  -3 3688.86 68.4154  11
   0  -3   3 3429.51 66.0996  12
   0   3  -3 3200.79 64.7492  10
   0   3  -3 3664.86 66.8511  25
   0  -3   3 3426.39 66.0124  10
   0  -3   3 3615.60 66.9829  11
   0  -3   2 5.09640 1.41667   3
   0   3  -2 5.55375 1.54317   3
   0  -3   2 5.77472 1.65381  14
   0   3  -2 10.0257 3.07340  11
   0   3  -2 5.11002 2.01645  24
   0  -3   2 3.46890 1.90252  24
   0   3  -2 8.54420 2.29627  22
   0  -3   2 2.71768 2.81055  10
   0   3  -2 18.7658 3.20475  10
   0   3  -2 1.69506 4.42128  25
   0   3  -2 5.93057 2.40885  19
   0  -3   2 5.58164 2.67017  15
   0   3  -2 3.91644 2.66985  15
   0   3  -2 7.30312 2.42410   7
   0  -3   2 6.66144 2.22115   7
   0   3  -2 7.37516 2.85717  20
   0   3  -2 7.20909 3.65760  21
   0  -3   2 2.73904 3.37932  18
   0  -3   1 193.348 5.53213  24
   0   3  -1 183.695 5.43282  24
   0   3  -1 187.994 6.39004  10
   0  -3   1 204.753 5.76043   3
   0   3  -1 195.640 5.86075   3
   0   3  -1 373.163 9.45232  25
   0  -3   1 351.540 10.9229  25
   0   3  -1 205.670 6.88582  19
   0  -3   1 191.020 6.91236  18
   0  -3   1 190.972 6.75713   7
   0   3  -1 180.307 7.04503   7
   0   3  -1 198.117 6.46685  22
   0  -3   1 193.651 6.46191  15
   0   3  -1 197.864 6.35911  15
   0   3  -1 205.662 8.17987  21
   0   3  -1 206.047 7.90260  11
   0  -3   0 624.327 14.3584   7
   0   3   0 656.189 13.1794  15
   0  -3   0 633.773 13.2731  15
   0  -3   0 638.816 12.1585  23
   0   3   0 627.141 14.4094  19
   0  -3   0 646.695 14.1756  19
   0   3   0 632.645 13.7321   3
   0  -3   0 649.066 15.2735  21
   0   3   0 665.689 16.0220  21
   0   3   0 643.501 12.9663  17
   0  -3   0 636.801 15.1934  11
   0   3   0 628.074 15.7140  11
   0   3   0 666.988 14.8872  25
   0  -3   0 626.533 15.1553  25
   0  -3   0 601.048 14.3219  22
   0   3   0 615.102 14.0087  22
   0   3   0 619.307 14.0009  10
   0  -3  -1 1874.17 35.4255  21
   0   3   1 1600.98 35.1352  21
   0   3   1 1841.66 34.1710   3
   0  -3  -1 1838.46 33.9239   3
   0   3   1 1720.99 35.8345  11
   0  -3  -1 1850.59 35.6249  11
   0  -3  -1 1654.40 34.4268  25
   0   3   1 1736.21 34.6280  13
   0   3   1 1773.22 34.2021  22
   0  -3  -1 1781.62 34.5199  22
   0  -3  -1 1826.42 33.3435  23
   0  -3  -1 1803.52 34.5279   7
   0  -3  -1 1812.96 34.5943  10
   0   3   1 1786.23 34.1775  10
   0  -3  -1 1838.41 34.0569  19
   0   3   1 1864.02 32.8396   6
   0   3   1 1866.89 33.7280  17
   0   3   2 1242.54 24.5645  23
   0   3   2 1205.67 23.2048  24
   0  -3  -2 1246.00 23.8410  19
   0   3   2 1256.43 24.3972   3
   0  -3  -2 1239.89 24.1086   3
   0  -3  -2 1183.95 24.5827  25
   0  -3  -2 1238.59 24.5535  22
   0   3   2 1222.54 25.0605  13
   0   3   2 1253.84 24.6632  17
   0  -3  -2 1119.55 24.9595  21
   0  -3  -2 1221.74 24.6464  10
   0   3   2 1244.37 24.4057  10
   0  -3  -2 1174.25 25.4357  11
   0  -3  -3 105.937 4.00770   8
   0  -3  -3 107.490 4.61659  14
   0   3   3 109.670 4.85504  13
   0  -3  -3 108.016 4.60092  13
   0  -3  -3 118.446 3.76894  19
   0  -3  -3 121.892 3.13086   6
   0  -3  -3 98.4845 4.27573  10
   0  -3  -3 95.2365 4.81351  25
   0   3   3 116.875 4.88174  17
   0  -3  -3 109.078 4.21449  22
   0   3   3 105.906 3.58036  19
   0  -3  -3 108.127 3.93565  15
   0   3   3 107.255 4.14040  15
   0  -3  -3 140.500 6.37230  16
   0   3   3 78.4426 3.74045  24
   0   3   3 110.988 4.83030  23
   0  -3  -3 64.6172 3.60303  24
   0  -3  -3 105.920 3.83566   3
   0  -3  -3 100.901 3.93310   9
   0  -3  -4 1098.12 22.8862  14
   0   3   4 1084.15 23.5954  13
   0  -3  -4 1045.13 22.6973  13
   0   3   4 1084.44 21.3300   3
   0  -3  -4 1093.20 21.1189   3
   0  -3  -4 1108.82 22.6518  12
   0  -3  -4 1078.15 20.2067  19
   0  -3  -4 936.269 21.5203  25
   0  -3  -4 1074.66 22.8088  17
   0   3   4 1099.74 23.5393  17
   0  -3  -4 1047.25 22.1079  15
   0   3   4 1104.79 22.6264  15
   0  -3  -4 1185.84 23.5316  16
   0  -3  -4 1144.55 22.1828  18
   0  -3  -4 1089.70 22.1329   8
   0  -3  -4 1081.39 22.8688  23
   0   3   4 907.740 22.1830  24
   0   3   4 1088.86 23.4574  23
   0  -3  -4 848.834 21.9548  24
   0  -3  -4 1122.23 21.6494  22
   0  -3  -4 1146.98 22.3442   9
   0   3   5 58.4642 4.49910  13
   0  -3  -5 58.9246 4.06643  13
   0  -3  -5 64.1002 4.08463  12
   0  -3  -5 63.0526 4.05629   8
   0  -3  -5 55.8096 2.85261   2
   0  -3  -5 56.1086 4.12247  23
   0   3   5 54.1081 4.51204  23
   0   3   5 64.7058 4.45531  24
   0  -3  -5 59.8241 3.99131  18
   0  -3  -5 60.2100 3.31442  22
   0  -3  -5 58.3490 4.24746  15
   0   3   5 55.6077 4.63637  15
   0  -3  -5 61.2766 4.13862  16
   0  -3  -5 57.7606 4.12634  17
   0   3   5 59.2989 4.41002  17
   0  -3  -5 54.1524 4.01397  14
   0  -3  -5 61.4671 4.07137   9
   0  -3  -5 60.7157 2.86260   3
   0   3   5 61.2568 3.02393   3
   0   3   6 739.098 18.8872  13
   0   3   6 720.334 15.1343   3
   0  -3  -6 691.940 17.5906   8
   0  -3  -6 731.772 15.0506   3
   0  -3  -6 706.319 17.7146   9
   0  -3  -6 735.301 15.2233   2
   0  -3  -6 721.023 17.9305  15
   0   3   6 668.229 18.7047  24
   0  -3  -6 733.041 17.4341  12
   0  -3  -6 682.444 15.2867   1
   0  -3  -6 777.359 17.7625  18
   0   3   6 755.323 19.1432  17
   0   3   7 358.629 12.7147  18
   0  -3  -7 387.274 9.36931   1
   0  -3  -7 391.581 9.21911   2
   0  -3  -7 383.708 9.04070   3
   0   3   7 380.706 9.13878   3
   0   3   8 341.600 12.2849  12
   0   3   8 311.485 13.1223  24
   0  -3  -8 341.987 8.15179   2
   0  -3  -8 333.566 8.07989   1
   0  -3  -8 340.173 7.97842  19
   0   3   8 342.424 12.9215  14
   0   3   8 323.950 12.7018  18
   0   3   8 333.786 7.97240   3
   0  -3  -9 1103.77 20.2946   4
   0   3   9 1042.09 27.0238  12
   0   3   9 1037.79 28.8078  24
   0  -3  -9 1061.27 20.4053   2
   0  -3  -9 1050.04 20.2181   1
   0  -3  -9 1043.08 20.8268  19
   0   3   9 1065.58 27.7467  14
   0   3   9 1057.71 27.8782  18
   0   3   9 1015.36 20.1902   3
   0  -3 -10 49.8694 2.03101   4
   0  -3 -10 55.1221 2.01243   2
   0  -3 -10 59.0030 3.16464  19
   0   3  10 43.9633 6.63395  24
   0   3  10 62.2464 6.72529  14
   0   3  10 62.7689 7.21256  18
   0   3  10 49.0933 5.74625  12
   0  -3 -10 57.1700 1.92621   1
   0  -3 -10 57.5425 1.99388   4
   0   3  11 588.428 19.9685  12
   0   3  11 570.462 21.7928  24
   0   3  11 615.542 21.4877  18
   0  -3 -11 583.773 13.0238  19
   0   3  12 49.4251 7.75307  24
   0   3  12 47.3746 6.88017  12
   0  -3 -12 48.5485 3.11553  19
   0  -3 -12 44.4085 6.02779  11
   0   3  12 51.7038 8.57594  18
   0  -3 -13-3.54426 4.62448  11
   0  -3 -13 0.83694 3.34524   5
   0   3  13 1.78491 7.63945  18
   0  -3 -13-0.77416 2.01004  19
   0   3  13 0.38302 5.09523  12
   0   3  14 21.3663 6.65607  12
   0   3  14 17.7944 8.49039  18
   0  -3 -14 18.6164 5.90512  11
   0  -3 -14 25.4077 7.62239  21
   0  -3 -14 23.0709 4.69384   5
   0  -3 -15 0.48768 8.00859  21
   0  -3 -15 10.2240 5.95877  11
   0   3  15 8.16152 6.44336  12
   0  -3 -15 8.08472 4.10642   5
   0   3  15 13.0068 9.27922  18
   0   3  15 11.6554 10.2441  15
   0  -3 -15 7.95262 3.18188  22
   0  -3 -16 2.16581 6.58550   7
   0  -3 -16-4.78980 8.98142  21
   0   3  16 2.12103 10.2153  15
   0  -3 -16 1.70479 5.90821  11
   0   3  16 2.94322 9.98206  18
   0  -3 -16 0.64513 4.01385   5
   0  -3 -17 38.1086 8.81272   7
   0  -3 -17 18.5781 9.85540  21
   0  -3 -17 19.4069 7.32869  11
   0   3  17 22.1892 11.9439  15
   0  -3 -17 26.2924 5.44321   5
   0   3  17 33.8000 11.7458  18
   0  -3 -18 1.89349 7.08433  11
   0  -3 -18 5.59815 10.4461  21
   0  -3 -18-6.97910 8.17212   7
   0   3  18 6.55544 11.8003  15
   0   3  18-4.08928 11.2477  18
   0  -4  15 12.7188 12.0074  15
   0   4 -15 5.16074 9.19677  11
   0   4 -15 3.62309 8.47907   7
   0  -4  15 14.9018 13.0838  18
   0  -4  15 10.9418 7.62665  12
   0   4 -15 28.6219 17.0421  21
   0  -4  14 0.74464 11.1098  15
   0  -4  14-2.80875 11.5886  18
   0   4 -14 3.25558 5.83099  19
   0   4 -14 10.2441 8.90606   7
   0   4 -14 3.34657 8.50070  11
   0   4 -14 18.1451 14.9519  21
   0  -4  14 3.81207 7.17548  12
   0   4 -13 114.872 9.45407  19
   0  -4  13 122.524 15.5413  18
   0   4 -13 113.717 12.3966  11
   0  -4  13 131.633 15.4370  15
   0  -4  13 126.211 9.23773  14
   0   4 -13 126.866 13.2277   7
   0  -4  13 139.892 11.7765  12
   0   4 -13 135.899 17.3113  21
   0   4 -12 165.242 10.6964  19
   0   4 -12 143.356 13.3689   7
   0  -4  12 152.702 9.63859  14
   0  -4  12 139.038 14.7596  15
   0  -4  12 150.387 11.6002  12
   0  -4  12 156.448 15.4596  18
   0   4 -12 150.491 12.8829  11
   0   4 -12 142.430 16.6940  21
   0   4 -11 6.14503 11.3014  21
   0  -4  11 9.66602 6.13408  12
   0   4 -11 3.25045 6.33885   7
   0   4 -11 3.78294 6.48496  11
   0  -4  11 7.55181 8.50444  15
   0  -4  11 7.75267 9.50338  18
   0   4 -11 7.14914 5.38496  19
   0  -4  11 6.06443 4.62059  14
   0   4 -10-8.20417 11.0515  21
   0  -4  10-0.70845 5.01534  12
   0   4 -10 7.90728 6.06676   7
   0   4 -10 4.84906 6.24145  11
   0  -4  10-0.52544 7.76579  15
   0   4 -10-1.18957 4.79453  19
   0  -4  10-1.00749 8.22859  18
   0  -4  10-0.24305 3.98039  14
   0   4  -9-3.70099 9.82163  21
   0   4  -9 10.9888 6.23988  11
   0  -4   9 6.13780 7.08796  15
   0  -4   9 2.57257 5.01665  12
   0   4  -9 2.24122 5.02821   7
   0   4  -9 3.10132 4.66524  19
   0  -4   9 2.71854 7.45879  18
   0  -4   9 5.34156 3.78393  14
   0   4  -8 116.437 5.75350  23
   0  -4   8 87.4362 9.85961  15
   0  -4   8 91.9796 7.59599  12
   0  -4   8 87.9788 3.25304   2
   0  -4   8 80.2221 9.70016  18
   0   4  -8 85.1451 11.2456  21
   0  -4   8 80.7636 3.19598   4
   0  -4   8 83.0546 2.98209   1
   0  -4   8 80.0967 2.96219   4
   0   4  -8 87.7837 8.66195   7
   0   4  -8 82.2913 8.77710  11
   0   4  -8 87.0921 7.28955  19
   0  -4   8 83.7075 6.10990  14
   0   4  -7 81.5719 3.46531   3
   0   4  -7 72.2363 9.95880  21
   0   4  -7 73.8583 7.87443  11
   0   4  -7 84.5714 7.00738  19
   0  -4   7 79.7499 3.46226   4
   0  -4   7 92.2978 9.26803  18
   0  -4   7 83.1448 8.65499  15
   0   4  -7 119.040 5.33212  23
   0  -4   7 81.9832 5.62881  14
   0  -4   7 82.4753 3.59614   2
   0  -4   7 71.2659 3.37241   1
   0  -4   7 76.8981 6.76854  12
   0   4  -7 93.0724 8.17115   7
   0   4  -6 257.860 7.34260   3
   0   4  -6 253.091 13.9855  21
   0   4  -6 260.480 12.6873  11
   0  -4   6 279.191 11.3659  12
   0   4  -6 276.748 12.8432   7
   0   4  -6 252.872 8.51805  17
   0   4  -6 253.994 10.8738  19
   0  -4   6 268.433 13.3652  18
   0   4  -6 292.022 7.63059  23
   0  -4   6 250.394 12.7115  15
   0  -4   6 271.781 9.45493  14
   0  -4   6 250.622 7.32088   1
   0  -4   6 265.061 7.45655   2
   0  -4   5 76.7496 6.96759  15
   0  -4   5 76.2294 4.62916  14
   0   4  -5 89.2102 8.77770  21
   0  -4   5 54.1027 5.64421  24
   0   4  -5 78.6522 7.02076  11
   0  -4   5 76.3499 5.92777  12
   0   4  -5 103.155 3.84390  23
   0  -4   5 77.4261 3.87110   1
   0   4  -5 69.9563 4.07446  17
   0   4  -5 75.0007 3.81169   3
   0  -4   5 84.6449 7.48503  18
   0   4  -5 77.3401 6.01174  19
   0   4  -5 72.0626 6.59136   7
   0  -4   5 72.5893 3.71277   2
   0  -4   4 55.7277 3.19943   3
   0  -4   4 63.4247 3.88541  14
   0   4  -4 58.2027 5.25380  19
   0  -4   4 58.3331 6.01688  15
   0  -4   4 62.1994 5.03366  12
   0   4  -4 60.4516 6.06374  11
   0  -4   4 55.4386 3.54193   1
   0  -4   4 65.5909 6.26953  18
   0  -4   4 58.7958 5.04916  10
   0  -4   4 54.0632 3.27392   2
   0   4  -4 43.4085 4.11627  24
   0  -4   4 53.4772 4.64947  24
   0   4  -4 61.1769 3.49016   3
   0   4  -4 52.4428 5.59359   7
   0   4  -4 63.1093 7.85144  21
   0  -4   4 52.3224 5.17006  22
   0  -4   3 652.581 14.8729   3
   0   4  -3 638.970 17.0680  15
   0  -4   3 668.519 18.0941  15
   0  -4   3 679.980 15.4023  14
   0  -4   3 650.182 18.6636  18
   0   4  -3 675.461 20.2279  21
   0  -4   3 683.015 17.5615  10
   0  -4   3 665.859 15.4497   1
   0   4  -3 655.471 15.2350   3
   0  -4   3 655.692 15.2194   2
   0   4  -3 648.973 17.5606  19
   0   4  -3 688.811 19.0442   7
   0   4  -3 666.438 16.6566  10
   0   4  -3 735.802 16.6318  24
   0  -4   3 699.675 17.1100  24
   0  -4   3 758.285 18.7999  22
   0   4  -3 634.901 16.1669  22
   0  -4   3 685.405 17.4268  12
   0   4  -3 708.854 19.6246  11
   0  -4   2 365.275 9.33900  14
   0   4  -2 367.374 10.7261  10
   0  -4   2 347.374 11.2989  22
   0   4  -2 349.232 10.4309  22
   0  -4   2 381.123 11.7059  11
   0  -4   2 355.336 10.9649  10
   0   4  -2 324.580 9.31105  24
   0  -4   2 348.268 9.42637   2
   0   4  -2 337.742 11.7941   7
   0   4  -2 358.830 12.5919  11
   0  -4   2 363.098 11.8449  18
   0  -4   2 344.259 11.0120  15
   0   4  -2 360.541 10.5188  15
   0   4  -2 343.623 9.42816   3
   0  -4   2 358.732 9.19233   3
   0   4  -2 360.752 12.9464  21
   0   4  -2 357.479 11.2465  19
   0  -4   1 156.849 7.07491  18
   0   4  -1 191.577 5.26284  24
   0   4  -1 171.933 8.86342  21
   0   4  -1 142.924 6.00402  22
   0  -4   1 147.311 6.07385  15
   0   4  -1 146.738 6.02013  15
   0  -4   1 154.223 5.37138   3
   0   4  -1 146.583 5.55699   3
   0   4  -1 153.378 6.06047  10
   0   4  -1 156.835 6.67046  19
   0  -4   1 152.992 6.19326  19
   0  -4   1 168.192 6.66545   7
   0  -4   1 133.785 7.62338  25
   0   4  -1 147.916 8.57342  25
   0   4  -1 153.014 7.70039  11
   0   4  -1 157.894 6.80042  20
   0  -4   0 631.178 15.0000   7
   0   4   0 619.521 13.0571  17
   0   4   0 615.868 16.8973  11
   0   4   0 631.140 14.3499   3
   0   4   0 637.272 14.5082  10
   0   4   0 538.915 11.8134  24
   0  -4   0 643.544 12.1467  23
   0  -4   0 634.579 14.6088  19
   0   4   0 636.851 15.2045  19
   0   4   0 639.555 14.5893  22
   0  -4   0 639.255 13.6370  15
   0   4   0 659.410 16.9735  21
   0  -4   0 651.975 16.1064  21
   0  -4   0 628.501 15.9253  25
   0   4   0 618.152 15.3338  25
   0  -4  -1 1874.61 35.2406  15
   0  -4  -1 1992.20 35.8486  23
   0   4   1 1994.01 35.7509   6
   0  -4  -1 1866.56 37.8630  22
   0   4   1 1916.00 37.2225  22
   0   4   1 1887.94 37.9223  13
   0  -4  -1 2059.50 39.2291  11
   0   4   1 1970.29 39.9132  11
   0  -4  -1 1994.18 37.7883   7
   0   4   1 1938.58 36.4181  17
   0  -4  -1 1913.66 38.3017  25
   0  -4  -1 1757.56 38.2180  21
   0   4   1 1811.54 39.2764  21
   0  -4  -1 1854.21 36.0876  17
   0   4   1 1961.79 37.2425  10
   0  -4  -1 1950.88 37.1379  19
   0   4   1 1952.18 37.3392   3
   0   4   2 2922.97 53.1181  13
   0  -4  -2 2724.35 52.4912  10
   0   4   2 2758.78 51.8635  10
   0  -4  -2 2724.13 49.6826   6
   0  -4  -2 2422.83 52.1663  25
   0  -4  -2 2801.55 53.6645  11
   0  -4  -2 2798.52 51.5966  17
   0   4   2 2622.46 53.7876  21
   0  -4  -2 2722.66 53.1910  21
   0   4   2 2791.57 49.4322  24
   0  -4  -2 2763.03 51.4492  23
   0   4   2 2689.91 51.8146  17
   0  -4  -2 2720.50 51.4060  19
   0  -4  -2 2649.83 51.9912   7
   0  -4  -2 2808.63 52.5187  22
   0   4   2 2613.52 51.7761  22
   0   4   2 2788.54 52.1263   3
   0  -4  -2 2697.00 51.5415   3
   0  -4  -3 1612.15 32.4815  10
   0   4   3 1672.78 31.8699  10
   0   4   3 1568.08 32.9889  13
   0   4   3 1734.53 31.8590   9
   0  -4  -3 1921.13 30.3798   6
   0  -4  -3 1425.95 31.8839  25
   0   4   3 1715.49 31.7775   8
   0  -4  -3 1591.05 31.4672   3
   0   4   3 1467.25 30.5485  24
   0   4   3 1629.00 32.5651  23
   0  -4  -3 1544.99 30.6758  24
   0  -4  -3 1457.98 32.5381  21
   0  -4  -3 1627.36 31.0115  19
   0   4   3 1641.81 31.4095  19
   0  -4  -3 1598.55 32.1814  22
   0   4   3 1619.35 32.6420  17
   0  -4  -3 1608.49 30.3877  15
   0  -4  -4 442.290 11.0000   8
   0  -4  -4 455.212 12.1493  14
   0   4   4 421.275 12.4293  13
   0  -4  -4 436.388 10.8196  15
   0   4   4 447.059 12.5322  23
   0   4   4 469.384 11.5729  24
   0  -4  -4 537.139 11.7992  24
   0   4   4 456.571 11.7317   8
   0  -4  -4 515.420 9.76665   6
   0  -4  -4 449.618 10.1972  19
   0  -4  -4 444.614 11.6422  25
   0   4   4 494.100 11.4527  25
   0  -4  -4 454.647 11.4482  22
   0  -4  -4 449.312 10.8528   3
   0   4   4 463.638 11.8269   9
   0  -4  -4 454.317 11.1095   9
   0   4   4 450.485 12.5347  17
   0  -4  -4 437.864 11.7330  10
   0   4   5 191.091 7.51089   8
   0  -4  -5 187.173 6.75731   8
   0  -4  -5 234.977 8.33884  16
   0   4   5 183.541 7.18341  15
   0  -4  -5 179.645 6.68651  15
   0  -4  -5 184.600 7.34390  14
   0  -4  -5 187.804 7.37904  13
   0   4   5 174.030 7.67149  13
   0  -4  -5 184.539 6.48830  22
   0  -4  -5 185.836 7.23092  12
   0  -4  -5 189.490 7.14580  24
   0   4   5 175.086 7.11193  24
   0   4   5 189.670 7.92619  23
   0   4   5 195.113 8.06175  17
   0  -4  -5 182.757 5.89889   3
   0   4   5 177.750 6.20027   3
   0  -4  -5 190.613 6.88724  10
   0  -4  -5 190.474 6.79281  18
   0   4   5 179.520 7.40086   9
   0  -4  -5 186.763 6.75494   9
   0  -4  -5 175.665 5.12070  19
   0  -4  -5 157.498 6.91926  25
   0   4   6 10.5014 3.14021  13
   0  -4  -6 8.38611 2.88576   9
   0  -4  -6 11.5602 2.06911   2
   0  -4  -6 12.5318 3.36627  15
   0   4   6 10.1899 3.53991  15
   0  -4  -6 10.8340 3.33203  18
   0  -4  -6 9.77187 1.54647  19
   0   4   6 12.2721 3.52307  17
   0  -4  -6 8.53839 2.86803   8
   0  -4  -6 6.93233 3.90626  25
   0   4   6 10.2527 3.73476  23
   0   4   6 9.58761 3.34489  24
   0  -4  -6 5.18737 3.16871  24
   0  -4  -6 11.1257 2.35408  22
   0  -4  -6 12.4019 1.93636   3
   0   4   6 9.28449 2.08810   3
   0  -4  -7 944.656 20.2114   1
   0   4   7 820.701 23.2418  24
   0   4   7 958.878 24.3714  23
   0   4   7 1010.71 23.4660  18
   0  -4  -7 925.042 18.2793  19
   0   4   7 983.123 24.4967  17
   0  -4  -7 958.292 20.0386   2
   0  -4  -7 931.975 20.7277  22
   0   4   7 938.006 24.0866  13
   0  -4  -7 980.846 19.7617   3
   0   4   7 954.625 23.9883  15
   0   4   7 948.471 20.0175   3
   0  -4  -8 631.996 14.2711   1
   0   4   8 581.853 18.6614  24
   0  -4  -8 628.221 13.8627   3
   0   4   8 607.992 17.9634  18
   0   4   8 602.763 18.7271  17
   0   4   8 643.175 19.0551  13
   0   4   8 600.592 14.0489   3
   0  -4  -8 619.803 14.1028   2
   0  -4  -8 621.760 15.1048  22
   0   4   8 608.418 18.8349  15
   0  -4  -9 0.20799 1.45326  19
   0  -4  -9-0.08251 1.64068   1
   0  -4  -9-0.42684 1.49894   2
   0   4   9 0.08099 1.49063   3
   0   4   9 1.53074 4.21035  18
   0   4   9 1.51049 3.82571  24
   0   4   9 1.49712 4.54967  15
   0  -4 -10 15.3775 1.93665   2
   0   4  10 19.5086 2.04652   3
   0  -4 -10 18.9764 1.92286  19
   0   4  10 13.2337 5.25332  18
   0   4  10 22.9895 5.57939  24
   0  -4 -10 18.0182 2.07805   1
   0   4  10 18.0912 6.37130  15
   0   4  11 40.6669 8.09953  15
   0   4  11 39.3028 6.16117  12
   0   4  11 60.2652 7.46181  24
   0  -4 -11 42.6239 2.46106  19
   0  -4 -11 42.2067 2.51680   2
   0  -4 -11 41.5890 2.38778   1
   0   4  11 45.2433 7.32518  18
   0  -4 -11 43.3456 2.44634   4
   0  -4 -12 0.04233 1.37216  19
   0   4  12-0.37819 6.42864  18
   0   4  12 1.76265 5.33453  24
   0   4  12 1.80369 6.31804  15
   0   4  13 132.991 12.4862  15
   0   4  13 137.838 11.7790  24
   0  -4 -13 146.290 6.91084  22
   0   4  13 134.976 11.5321  18
   0   4  14 17.4443 8.87839  15
   0   4  14 9.38452 7.86240  18
   0  -4 -14 10.0968 5.05486  11
   0  -4 -14 7.07595 3.20632  22
   0  -4 -14 10.3303 4.41318   5
   0   4  15 6.83300 9.18086  15
   0  -4 -15-1.11296 5.34243  11
   0   4  15 6.73547 8.76488  18
   0  -4 -15-0.77696 3.06282  22
   0  -4 -15 1.36196 4.16059   5
   0  -4 -16-0.35588 4.20529   5
   0   4  16 0.56536 9.01721  18
   0  -4 -16-2.06701 8.61425  21
   0  -4 -16 1.22611 5.62476  11
   0   4  16 2.03815 9.78355  15
   0  -4 -17 18.9785 5.50688   5
   0   4  17 25.1269 10.5473  18
   0  -4 -17 16.8008 9.29574  21
   0  -4 -17 23.6844 7.37422  11
   0   4  17 16.9493 11.5981  15
   0  -4 -18 0.92616 6.88746  11
   0   4  18-3.96228 11.4499  15
   0  -4 -18 0.60377 6.88297   7
   0  -4 -18-4.20745 9.63865  21
   0   4  18 6.58083 10.9155  18
   0  -4 -18 2.20251 4.99649   5
   0  -4 -18 4.54146 4.81589  10
   0   5 -14-3.97233 6.39758  19
   0  -5  14 1.46311 11.3139  18
   0   5 -14-2.35588 9.18741  11
   0   5 -14-2.88076 8.55244   7
   0   5 -14 11.6798 15.4500  21
   0  -5  14-9.86151 12.0990  15
   0  -5  14-2.92856 7.43881  12
   0   5 -13 67.3293 16.8353  21
   0   5 -13 62.7385 10.9931  11
   0  -5  13 77.4435 13.8129  15
   0   5 -13 91.3384 12.3662   7
   0   5 -13 71.2323 8.61178  19
   0  -5  13 74.3609 9.78440  12
   0  -5  13 81.0774 14.2372  18
   0   5 -12 21.4529 8.91200   7
   0  -5  12 26.2745 7.59574  12
   0   5 -12 33.3492 9.47807  11
   0  -5  12 21.0426 10.0893  15
   0   5 -12 34.5516 15.0848  21
   0   5 -12 18.3430 6.57770  19
   0  -5  12 22.3404 11.3149  18
   0  -5  12 22.1613 5.34285  14
   0   5 -11-4.67223 6.33111   7
   0  -5  11 1.20520 8.82125  15
   0  -5  11 1.22507 5.82148  12
   0   5 -11-3.11011 7.36440  11
   0   5 -11 5.95271 5.86611  19
   0  -5  11 5.29627 10.0747  18
   0   5 -11 1.21765 12.2535  21
   0  -5  11-2.24726 4.28486  14
   0   5 -10 62.0170 7.68820  19
   0  -5  10 44.0817 10.5105  18
   0  -5  10 57.7743 7.94317  12
   0   5 -10 59.8218 9.55281  11
   0   5 -10 48.8470 8.47959   7
   0   5 -10 42.2621 12.4884  21
   0  -5  10 67.7590 6.27511  14
   0  -5  10 53.1196 10.4900  15
   0  -5   9 275.906 5.93769   4
   0   5  -9 286.507 15.9585   7
   0  -5   9 267.478 6.29907   2
   0   5  -9 292.946 15.9430  11
   0  -5   9 298.163 11.4471  14
   0  -5   9 284.386 16.7801  15
   0   5  -9 307.454 19.1543  21
   0  -5   9 266.821 6.00633   4
   0  -5   9 301.040 14.1694  12
   0   5  -9 289.927 13.7792  19
   0  -5   9 304.866 17.5015  18
   0  -5   8 356.418 14.9423  12
   0  -5   8 326.316 8.93586   4
   0   5  -8 355.731 17.1532   7
   0  -5   8 321.307 16.8967  15
   0  -5   8 338.519 8.48919   1
   0  -5   8 346.057 8.49071   4
   0   5  -8 358.920 19.4808  21
   0   5  -8 335.525 16.6982  11
   0  -5   8 346.617 8.91722   2
   0  -5   8 345.919 17.3671  18
   0   5  -8 344.105 14.5064  19
   0  -5   8 342.215 12.1515  14
   0  -5   7 86.1560 9.09254  15
   0   5  -7 89.9918 4.26252   3
   0  -5   7 91.8346 4.26343   1
   0  -5   7 90.7933 5.98529  14
   0   5  -7 96.3266 8.95718   7
   0   5  -7 96.2091 7.84671  19
   0  -5   7 91.8657 9.91665  18
   0  -5   7 90.6176 4.37209   2
   0   5  -7 89.5744 11.7660  21
   0  -5   7 96.7147 7.74787  12
   0   5  -7 89.1006 9.06230  11
   0  -5   6 170.802 6.24639   1
   0   5  -6 180.513 11.1512   7
   0  -5   6 155.164 10.6832  15
   0  -5   6 168.278 7.54713  14
   0   5  -6 167.753 13.3201  21
   0   5  -6 174.272 6.29289   3
   0  -5   6 183.136 6.48578   2
   0   5  -6 169.925 9.73734  19
   0   5  -6 171.187 6.72890  17
   0  -5   6 178.269 11.6246  18
   0   5  -6 176.819 11.3872  11
   0  -5   6 163.739 9.28184  12
   0  -5   5 68.6178 7.69993  18
   0  -5   5 61.8445 4.06663   1
   0  -5   5 62.6922 4.43834  14
   0  -5   5 64.2781 6.89743  15
   0   5  -5 75.8737 10.0726  21
   0   5  -5 55.7360 7.00802  11
   0  -5   5 66.8108 5.99802  12
   0   5  -5 64.7666 4.08582   3
   0   5  -5 61.6034 3.83210  17
   0  -5   5 60.0024 3.79721   2
   0   5  -5 56.7829 5.92066  19
   0   5  -5 63.8547 6.87201   7
   0  -5   4 429.340 15.4471  15
   0   5  -4 440.804 14.8295  19
   0   5  -4 446.643 11.9825   3
   0  -5   4 452.331 12.1152   1
   0  -5   4 457.604 16.1120  18
   0  -5   4 451.816 12.1857  14
   0  -5   4 458.533 14.7784  10
   0  -5   4 459.829 14.5912  12
   0   5  -4 466.985 16.8576  11
   0  -5   4 445.477 11.4846   3
   0   5  -4 427.435 17.3382  21
   0  -5   4 447.484 11.9355   2
   0   5  -4 440.012 16.2320   7
   0  -5   4 462.600 15.0197  22
   0  -5   3 148.492 8.23135  15
   0   5  -3 149.288 7.85797  19
   0   5  -3 199.134 7.18825  24
   0   5  -3 153.967 6.18139   3
   0  -5   3 159.960 6.44330   1
   0  -5   3 151.616 8.71268  18
   0  -5   3 154.539 6.11960  14
   0  -5   3 160.941 7.90840  10
   0  -5   3 161.138 6.33463   2
   0   5  -3 184.988 10.6811  21
   0  -5   3 143.361 8.05194  22
   0  -5   3 163.025 7.92981  12
   0   5  -3 160.368 9.42122  11
   0  -5   3 159.375 5.93219   3
   0   5  -3 152.144 8.78585   7
   0   5  -2 225.405 12.0906  21
   0  -5   2 204.814 8.82819  10
   0   5  -2 211.684 7.47355   3
   0  -5   2 197.115 6.85747   3
   0  -5   2 235.632 10.3710  22
   0   5  -2 233.654 10.6675  11
   0  -5   2 252.493 11.0493  18
   0  -5   2 199.435 8.46916  15
   0   5  -2 278.191 9.77667  15
   0  -5   2 196.909 7.24837   2
   0  -5   2 192.339 7.32572   1
   0   5  -2 204.702 8.82178  19
   0   5  -2 219.964 7.06846  24
   0   5  -1 435.282 15.1516  11
   0  -5   1 430.486 11.4717   3
   0   5  -1 434.909 12.0157   3
   0   5  -1 382.710 10.2018  24
   0  -5   1 431.537 13.6222  18
   0   5  -1 436.242 13.4678  19
   0   5  -1 433.055 10.4293  17
   0   5  -1 441.300 11.8802  15
   0  -5   1 456.631 12.5117  15
   0   5  -1 423.324 12.3362  10
   0  -5   1 452.593 13.5088  10
   0   5   0 1585.16 31.2755   6
   0  -5   0 1561.39 32.8920   7
   0   5   0 1549.84 35.7802  11
   0   5   0 1590.75 32.4103  22
   0   5   0 1649.93 35.7208  21
   0  -5   0 1571.74 34.5345  25
   0  -5   0 1592.63 29.1495  23
   0   5   0 1565.07 32.2075  10
   0   5   0 1577.88 32.2393   3
   0  -5   0 1593.89 31.5602   3
   0  -5   0 1567.06 31.2557  15
   0   5   0 1565.41 30.4149  17
   0   5   0 1578.43 33.3849  19
   0  -5  -1 938.480 18.7209  15
   0  -5  -1 931.656 21.0994   7
   0   5   1 904.559 21.5205  13
   0   5   1 921.014 19.5444  17
   0   5   1 947.106 19.1776   6
   0   5   1 920.511 20.8248   3
   0   5   1 940.997 20.7644  22
   0  -5  -1 890.781 21.5463  22
   0  -5  -1 827.693 21.8672  25
   0  -5  -1 938.214 18.8248  23
   0  -5  -1 964.098 19.4593  17
   0   5   1 948.999 20.6998  10
   0  -5  -1 938.042 20.6307  19
   0   5   1 1035.85 24.3041  11
   0  -5  -1 988.152 22.7857  11
   0   5   1 968.853 23.6629  21
   0  -5  -1 896.325 22.4083  21
   0  -5  -2 694.891 16.9253   7
   0   5   2 806.580 14.9514   6
   0   5   2 706.895 16.3851  17
   0   5   2 712.394 17.7859  13
   0  -5  -2 730.678 16.3278   3
   0   5   2 726.286 16.9589   3
   0  -5  -2 646.776 18.2332  11
   0  -5  -2 767.934 18.7983  21
   0   5   2 701.802 18.9335  21
   0  -5  -2 728.520 15.8685  23
   0  -5  -2 650.363 17.8517  25
   0  -5  -2 691.123 17.4891  10
   0   5   2 715.126 16.6402  10
   0   5   2 738.940 16.8370  22
   0  -5  -2 713.261 17.5284  22
   0  -5  -2 721.482 16.4394  19
   0  -5  -2 700.761 16.0361  17
   0  -5  -3 246.713 8.79062  10
   0   5   3 273.367 8.35489  10
   0   5   3 279.273 8.03744   8
   0   5   3 262.675 9.21742  13
   0  -5  -3 226.612 9.31192  25
   0  -5  -3 261.975 8.20333  17
   0  -5  -3 264.148 6.02395   6
   0   5   3 258.955 8.40802   3
   0  -5  -3 266.728 8.00943   3
   0  -5  -3 279.858 9.10114  22
   0  -5  -3 248.989 9.42809  11
   0  -5  -3 227.244 9.20463  21
   0   5   3 328.525 6.89750  24
   0  -5  -3 274.651 8.34256  23
   0   5   3 269.880 8.73017  17
   0   5   3 262.263 7.91444   9
   0  -5  -3 248.449 6.48970  15
   0  -5  -3 256.667 7.75959  19
   0   5   3 265.965 8.29877  19
   0   5   4 356.163 10.5121  17
   0  -5  -4 352.597 9.78446  17
   0   5   4 383.241 11.2013  13
   0  -5  -4 350.154 9.83037  22
   0   5   4 356.941 9.24983  22
   0  -5  -4 310.373 10.4023  25
   0   5   4 347.630 9.54408  25
   0  -5  -4 334.503 10.5711  21
   0   5   4 385.184 9.71328   9
   0  -5  -4 354.169 8.94945   3
   0  -5  -4 360.042 8.50033  19
   0   5   4 376.268 9.56742   8
   0   5   4 328.802 8.38475  24
   0  -5  -4 299.201 8.06560  24
   0  -5  -4 362.577 9.91783  23
   0  -5  -4 349.482 8.06058  15
   0   5   4 354.859 8.92745  19
   0  -5  -4 364.865 10.1871  10
   0   5   5 805.920 19.7519  23
   0  -5  -5 894.212 18.2293  24
   0   5   5 836.352 18.2597  24
   0  -5  -5 825.947 17.6012   8
   0   5   5 782.193 19.7218  13
   0  -5  -5 821.578 18.2848  22
   0  -5  -5 748.297 17.6826  18
   0  -5  -5 828.585 18.7994  10
   0   5   5 842.288 18.9238   9
   0  -5  -5 874.155 17.8466   9
   0  -5  -5 810.843 16.3713  19
   0   5   5 852.093 18.8961   8
   0  -5  -5 859.529 19.4599  25
   0  -5  -5 807.604 17.2421  15
   0   5   5 814.653 19.7705  17
   0  -5  -5 830.058 17.4183   3
   0   5   5 836.031 18.1091   3
   0  -5  -6 865.678 19.5331  15
   0  -5  -6 864.972 19.6786   8
   0   5   6 844.986 21.8497  13
   0  -5  -6 886.818 20.4674  10
   0  -5  -6 773.775 19.9687  25
   0  -5  -6 842.655 19.5947  22
   0  -5  -6 849.275 19.2888   2
   0  -5  -6 823.301 17.4112  19
   0   5   6 872.226 22.1585  17
   0   5   6 844.017 20.3023  15
   0  -5  -6 872.671 19.7183  18
   0   5   6 864.038 21.9147  23
   0   5   6 859.071 20.7956  24
   0  -5  -6 787.814 19.8758  24
   0  -5  -6 878.900 18.7756   3
   0   5   6 872.694 19.4212   3
   0  -5  -6 827.353 19.5717   9
   0   5   6 860.297 21.1453   9
   0   5   6 883.062 21.1779   8
   0  -5  -7 95.3460 5.77776  15
   0  -5  -7 96.5893 4.81591   2
   0   5   7 106.629 6.91621  13
   0  -5  -7 93.8164 5.55162  10
   0  -5  -7 123.260 9.50106  25
   0  -5  -7 87.8712 5.03095  22
   0  -5  -7 94.2859 4.88050   1
   0  -5  -7 96.0933 3.70662  19
   0   5   7 96.7691 6.70939  17
   0   5   7 91.3790 6.26836  15
   0   5   7 94.9931 6.37972   8
   0  -5  -7 98.3701 4.55750   3
   0   5   7 101.049 6.75814  23
   0   5   7 89.3769 6.16370  24
   0   5   7 98.8784 4.93093   3
   0   5   7 102.383 6.69067   9
   0  -5  -8 30.1273 2.84869   2
   0   5   8 25.8903 4.69562  13
   0  -5  -8 28.4133 3.59967  10
   0   5   8 27.7719 4.73581  24
   0  -5  -8 30.6762 3.25309   1
   0   5   8 27.3010 4.69160   8
   0   5   8 32.1798 5.05625  15
   0   5   8 27.3120 4.60752   9
   0   5   8 30.0051 2.89314   3
   0   5   8 30.6248 4.49918  17
   0  -5  -8 30.8674 4.70972  25
   0  -5  -8 26.2379 2.03369  19
   0  -5  -8 27.1532 2.67726   3
   0  -5  -8 26.2979 3.25941  22
   0  -5  -9 512.798 11.1059  19
   0  -5  -9 536.997 13.3967   1
   0   5   9 566.303 18.3215  15
   0   5   9 541.672 18.3160  17
   0  -5  -9 528.885 14.2066  22
   0  -5  -9 532.919 12.9626   3
   0  -5  -9 531.038 13.3920   2
   0   5   9 514.999 17.7461  24
   0   5   9 531.455 18.0788  13
   0   5   9 521.596 18.0587   8
   0   5   9 551.412 13.5076   3
   0   5   9 543.095 18.4253   9
   0  -5 -10 97.9062 4.71468   1
   0  -5 -10 100.087 4.80511   2
   0   5  10 93.4483 8.08666  18
   0  -5 -10 103.990 5.70078  22
   0   5  10 99.1197 8.53422   9
   0   5  10 108.820 8.48209  24
   0   5  10 106.346 8.77336   8
   0   5  10 108.849 8.93832  15
   0  -5 -10 93.0213 3.19491  19
   0   5  10 102.445 4.75053   3
   0  -5 -11 253.548 7.49994   1
   0  -5 -11 261.950 7.86617   2
   0   5  11 269.000 13.8884  15
   0   5  11 249.063 13.0831  18
   0  -5 -11 257.800 9.30457  22
   0   5  11 267.614 14.2488   9
   0   5  11 261.698 7.66841   3
   0   5  11 274.337 14.2561   8
   0  -5 -11 230.870 5.55874  19
   0  -5 -11 250.206 5.70283  19
   0   5  11 217.305 12.6328  24
   0  -5 -12 5.97909 1.88994   4
   0  -5 -12 5.45544 1.85017   1
   0   5  12 4.70611 6.32409  15
   0   5  12 5.81689 6.21032  18
   0  -5 -12 7.05990 1.98672   2
   0   5  12 8.60249 6.00039   8
   0  -5 -12 5.68873 2.95030  22
   0   5  12 8.12505 5.71192  24
   0   5  12 10.0923 6.56288   9
   0   5  13 47.3183 9.16093   9
   0   5  13 40.0615 7.30527  24
   0   5  13 47.1668 8.66926  15
   0   5  13 49.1163 9.05900   8
   0  -5 -13 43.3067 2.51583   2
   0  -5 -13 41.1674 2.56665   4
   0  -5 -13 38.5782 4.31083  22
   0   5  13 41.4612 8.25548  18
   0  -5 -14 37.3918 5.86451   5
   0   5  14 24.3649 8.43895  18
   0  -5 -14 27.8183 4.02980  22
   0   5  14 33.8399 8.97019  15
   0   5  14 35.5831 8.71102   9
   0   5  14 30.3672 8.78852   8
   0   5  15 20.4288 8.59808   8
   0   5  15 29.7637 9.52129   9
   0  -5 -15 31.4160 6.20625  11
   0   5  15 32.6926 9.92303  15
   0  -5 -15 29.1873 5.77123   5
   0   5  15 30.8648 9.13998  18
   0  -5 -15 33.0495 4.29906  22
   0  -5 -16 17.1644 5.05455  10
   0  -5 -16 22.7566 5.83402   5
   0  -5 -16 16.1705 6.17770  11
   0   5  16 14.1447 9.00651  18
   0   5  16 18.2375 10.0781  15
   0   5  17-3.53936 9.30574  18
   0  -5 -17 5.61320 5.07767   5
   0  -5 -17 3.42543 4.87151  10
   0   5  17 5.66920 10.3403  15
   0  -5 -17 3.39208 5.98281  11
   0  -5 -17-5.47670 9.12973  21
   0   5  18-0.63319 10.5552  18
   0   5  18 5.34348 11.5642  15
   0  -5 -18-1.91141 4.99747  10
   0  -5 -18-6.41949 10.0146  21
   0  -5 -18-0.89924 6.79088  11
   0  -5 -18 2.47015 5.00727   5
   0  -5 -19 6.56327 7.08094  11
   0  -5 -19 3.09668 7.35498   7
   0  -5 -19-2.49943 10.9472  21
   0  -5 -19 4.90170 5.15097   5
   0  -6  13 22.0762 8.04405  12
   0   6 -13 15.7939 9.61278  11
   0  -6  13 2.88882 11.3005  15
   0  -6  13 26.5343 12.4527  18
   0   6 -13 9.59559 6.96173  19
   0   6 -13 10.0411 9.28008   7
   0   6 -13 33.5216 16.0093  21
   0   6 -12 0.67383 7.88335   7
   0   6 -12 21.4069 14.7051  21
   0   6 -12 11.7425 9.23632  11
   0  -6  12-4.69775 11.2982  18
   0   6 -12-1.19420 6.50250  19
   0  -6  12 2.69559 10.2091  15
   0  -6  12-3.65338 6.72820  12
   0  -6  12 4.92728 4.26524  14
   0   6 -11 16.9424 8.22000   7
   0   6 -11 29.2081 15.1701  21
   0   6 -11 17.9874 8.99329  11
   0   6 -11 13.2579 6.66499  19
   0  -6  11 11.2084 10.4605  18
   0  -6  11 21.7773 10.4012  15
   0  -6  11 13.7704 6.75555  12
   0  -6  11 12.7123 4.61129  14
   0   6 -10 8.71605 6.83473   7
   0   6 -10 8.54472 7.89514  11
   0  -6  10 11.3609 9.06188  15
   0  -6  10 8.03623 4.21178  14
   0  -6  10 14.3212 10.0600  18
   0   6 -10 9.44162 6.25119  19
   0   6 -10 29.1844 13.4330  21
   0  -6  10 14.4632 6.49683  12
   0  -6   9 23.4758 6.48212  12
   0   6  -9 23.1946 6.51752  19
   0  -6   9 23.2632 2.54508   4
   0  -6   9 22.6581 8.65785  15
   0  -6   9 17.2703 9.38168  18
   0  -6   9 24.7973 4.56601  14
   0   6  -9 28.6846 8.46128  11
   0   6  -9 26.2274 7.97133   7
   0  -6   9 23.2466 2.44977   2
   0   6  -9 29.9052 12.6470  21
   0   6  -8 18.8872 7.75738  11
   0   6  -8 14.2214 6.57966   7
   0   6  -8 14.1360 5.71055  19
   0  -6   8 9.87034 2.79149   4
   0  -6   8 15.6183 2.56676   2
   0  -6   8 17.0264 4.02725  14
   0  -6   8 12.7389 5.51256  12
   0  -6   8 18.0665 7.86002  15
   0  -6   8 14.3053 7.81381  18
   0  -6   7 183.338 8.38798  14
   0   6  -7 184.430 12.8515  11
   0  -6   7 196.291 11.1249  12
   0  -6   7 158.614 12.8864  18
   0   6  -7 189.463 11.4233  19
   0   6  -7 191.589 6.97893   3
   0  -6   7 184.592 12.6270  15
   0  -6   7 194.715 7.09811   2
   0   6  -7 211.467 16.0766  21
   0   6  -7 169.015 11.9496   7
   0   6  -6 3.70597 6.18144  11
   0   6  -6 13.6130 9.89150  21
   0  -6   6-2.54573 5.64059  15
   0  -6   6-0.49407 2.90466  14
   0   6  -6 1.83750 4.70881  19
   0   6  -6-0.78530 2.34908   3
   0  -6   6-1.08554 2.50242   2
   0  -6   6-1.73956 4.39217  12
   0   6  -6-0.34677 2.22500  17
   0  -6   6-0.38731 6.69309  18
   0   6  -6-0.81233 4.82323   7
   0  -6   5 48.9159 6.82542  15
   0   6  -5 68.8958 8.50322  11
   0  -6   5 60.8083 6.53704  12
   0  -6   5 58.1914 4.53040  14
   0  -6   5 56.9313 6.47446  10
   0   6  -5 66.4390 10.9515  21
   0   6  -5 55.1641 3.67374  17
   0  -6   5 61.0482 8.12242  18
   0   6  -5 57.2071 4.34050   3
   0   6  -5 64.1455 6.70812  19
   0  -6   5 51.5765 6.91584  22
   0  -6   5 59.5562 4.30067   2
   0   6  -5 57.0145 7.03269   7
   0  -6   4 72.5541 7.75619  18
   0  -6   4 78.5365 7.61970  22
   0  -6   4 71.3726 6.73944  10
   0   6  -4 71.3800 6.63228  19
   0  -6   4 66.9368 4.43029   2
   0  -6   4 64.3181 4.50996  14
   0   6  -4 68.8212 4.69318   3
   0   6  -4 81.1826 10.4414  21
   0  -6   4 62.6336 6.11856  12
   0   6  -4 66.8849 7.87206  11
   0  -6   4 69.3125 7.02783  15
   0   6  -3 0.33153 4.83745  11
   0  -6   3-6.09806 5.76521  18
   0   6  -3 0.29793 2.20172   3
   0   6  -3 3.44130 2.45999  24
   0   6  -3-1.23308 3.69080  19
   0  -6   3 1.51502 2.39830  14
   0  -6   3 1.58507 3.79347  15
   0  -6   3 1.76621 2.17540   2
   0  -6   3-0.69062 3.45583  10
   0  -6   3-0.22322 3.47207  12
   0  -6   3-1.00014 4.83080  22
   0   6  -2 494.121 18.7544  21
   0  -6   2 507.599 15.7439  10
   0   6  -2 505.872 12.6020  24
   0  -6   2 499.501 14.9965  15
   0   6  -2 509.547 14.0479  15
   0   6  -2 500.411 11.7312  17
   0   6  -2 516.382 13.9681   3
   0  -6   2 500.272 10.1069   5
   0   6  -2 510.763 17.9751  11
   0  -6   2 496.834 13.7994   2
   0   6  -2 492.908 15.9636  19
   0  -6   2 501.612 16.1600  18
   0  -6   2 534.786 16.4225  22
   0  -6   1 163.960 10.8885  25
   0  -6   1 186.518 7.79305  15
   0   6  -1 194.219 10.5760  11
   0   6  -1 195.143 6.12127  17
   0  -6   1 182.415 7.41966   2
   0  -6   1 189.048 5.45095   5
   0  -6   1 229.786 9.69270  10
   0   6  -1 175.145 5.66197  24
   0  -6   1 207.251 9.42346  18
   0   6  -1 182.832 8.66345  19
   0   6  -1 188.156 7.60358   3
   0   6  -1 205.716 12.1790  21
   0   6   0 47.6721 3.79036   6
   0   6   0 46.2602 3.03693  17
   0  -6   0 47.9958 2.27176  23
   0   6   0 55.0321 6.11261  11
   0   6   0 44.6258 3.84253   3
   0   6   0 55.6252 8.37782  21
   0  -6   0 47.2994 3.87931  15
   0   6   0 44.8978 4.69867  19
   0  -6   0 68.1943 9.65248  25
   0  -6  -1 181.085 5.58204  23
   0   6   1 175.376 7.26360   3
   0  -6  -1 226.354 11.3071  25
   0   6   1 198.818 8.28063  13
   0   6   1 167.806 10.4827  21
   0  -6  -1 161.492 8.33524  22
   0   6   1 195.449 9.91115  11
   0   6   1 176.981 6.23530  17
   0   6   1 175.793 6.14542   6
   0  -6  -1 178.808 5.87050  15
   0   6   2 0.42506 1.97712   6
   0   6   2 9.22120 4.14430  13
   0  -6  -2 1.03784 2.04620  23
   0   6   2 1.27146 4.28131  11
   0  -6  -2 1.22221 3.77468  22
   0  -6  -2 2.80183 2.60134   7
   0   6   2 0.45040 2.32911   3
   0  -6  -2 9.30107 2.44965  15
   0   6   2 0.91906 5.43035  21
   0   6   2 0.94308 2.21833  17
   0  -6  -2 7.54279 2.86551  17
   0  -6  -3 156.415 6.93746   7
   0   6   3 277.638 8.55400   8
   0   6   3 159.557 7.64208  13
   0   6   3 169.148 7.23143   3
   0  -6  -3 160.076 7.67539  22
   0   6   3 153.999 9.05949  21
   0  -6  -3 161.541 6.45283  23
   0   6   3 277.023 8.65881   9
   0  -6  -3 148.072 9.56116  25
   0  -6  -3 158.422 7.69762  10
   0  -6  -3 159.730 6.57340  17
   0  -6  -3 161.498 6.50176  19
   0   6   3 183.053 7.33060  19
   0   6   3 155.802 6.91348  17
   0   6   4 319.068 11.4254  13
   0   6   4 360.068 7.29487   6
   0  -6  -4 316.671 7.18533   6
   0  -6  -4 324.428 10.1326  17
   0  -6  -4 295.326 12.1030  25
   0  -6  -4 324.247 10.9510  22
   0   6   4 342.485 10.0479   9
   0  -6  -4 326.555 11.0484  10
   0   6   4 332.651 10.9936  17
   0   6   4 379.941 8.80601  24
   0  -6  -4 318.845 10.1668  23
   0  -6  -4 315.861 9.36219  19
   0   6   4 333.019 10.1353  19
   0   6   4 319.965 9.79017   8
   0  -6  -4 313.684 8.10299  15
   0   6   5 344.785 12.0255  13
   0  -6  -5 337.428 8.88721  15
   0  -6  -5 333.887 11.0523  10
   0  -6  -5 397.268 12.9950  25
   0   6   5 362.436 11.8754  17
   0  -6  -5 329.713 9.12620  19
   0   6   5 352.906 9.87694  19
   0  -6  -5 338.422 10.9982  22
   0   6   5 356.218 10.6702   8
   0  -6  -5 428.187 10.2861  24
   0   6   5 343.906 9.60263  24
   0   6   5 363.911 10.7956   9
   0  -6  -6 1024.45 22.1482  15
   0  -6  -6 1034.82 22.5944   8
   0   6   6 981.473 25.3697  13
   0  -6  -6 985.402 23.8853  25
   0  -6  -6 1009.86 23.6113  22
   0  -6  -6 1018.89 21.2433  19
   0   6   6 1060.26 24.2458   8
   0  -6  -6 1037.26 22.6560   9
   0  -6  -6 1025.72 24.2126  10
   0  -6  -6 1065.67 23.0164  18
   0   6   6 1060.84 24.3347   9
   0   6   6 974.145 23.1723  24
   0  -6  -6 943.863 22.5683  24
   0   6   6 1057.50 23.4760   3
   0   6   6 1028.43 25.4708  17
   0  -6  -6 1018.31 23.2327   2
   0   6   7 23.9730 4.32358  13
   0  -6  -7 34.1085 4.97376  25
   0   6   7 51.2482 4.67655  24
   0  -6  -7 30.4248 3.73634  22
   0  -6  -7 21.4651 2.38987  19
   0   6   7 21.9781 3.02298   3
   0   6   7 24.3661 2.00749  20
   0   6   7 27.8701 4.12290   8
   0   6   7 20.3452 4.02564  17
   0  -6  -7 24.4067 3.09073   2
   0  -6  -7 22.9489 3.68457  15
   0   6   7 30.3560 4.35768   9
   0  -6  -7 26.6426 3.62806  10
   0  -6  -7 28.9392 2.59023   6
   0   6   8 209.138 10.5148  13
   0  -6  -8 196.575 8.67622  10
   0   6   8 193.170 9.35433  24
   0  -6  -8 150.563 8.27089  25
   0   6   8 228.741 10.8258  17
   0  -6  -8 190.102 5.86559  19
   0   6   8 204.094 9.75062   8
   0   6   8 191.522 9.24780  15
   0   6   8 202.349 9.80524   9
   0  -6  -8 196.135 7.62260   2
   0  -6  -8 205.033 8.22341  22
   0   6   8 194.098 7.65092   3
   0   6   9 7.11715 3.97058  13
   0  -6  -9 6.01373 2.86870  22
   0  -6  -9 17.0579 5.27953  25
   0  -6  -9 5.42514 1.77296  19
   0   6   9 4.85962 4.00679   8
   0   6   9 3.66458 4.29923  15
   0   6   9 8.07724 4.18226  17
   0  -6  -9 4.48470 2.27209   2
   0   6   9 7.51324 4.04860  24
   0  -6  -9 6.48146 3.19776  10
   0   6   9 5.53499 4.06881   9
   0   6   9 8.46729 2.57257   3
   0  -6 -10 45.6346 5.04908  10
   0  -6 -10 49.0051 6.72594  25
   0  -6 -10 46.1065 4.44912  22
   0   6  10 62.4108 6.88805  17
   0   6  10 41.6710 6.37939   8
   0   6  10 47.7431 6.43916  13
   0   6  10 43.8019 6.46111   9
   0   6  10 44.2243 6.55770  15
   0   6  10 46.8971 3.96539   3
   0  -6 -10 45.3147 3.79833   2
   0  -6 -10 43.4435 2.53083  19
   0   6  10 41.1293 6.01391  24
   0   6  11 101.683 8.87224  13
   0   6  11 112.399 5.44631   3
   0   6  11 96.9564 8.82839  17
   0   6  11 104.580 8.91776  24
   0  -6 -11 114.322 5.55355   2
   0   6  11 108.371 9.57513  15
   0  -6 -11 103.766 3.32217  19
   0  -6 -11 106.408 7.20137  10
   0  -6 -11 92.5813 8.17982  25
   0   6  11 105.554 9.22400   8
   0  -6 -11 105.096 6.42486  22
   0   6  11 103.879 9.39717   9
   0  -6 -12 9.07413 3.45745  22
   0  -6 -12 7.54600 2.31981   2
   0  -6 -12 3.39350 5.91892  25
   0   6  12 4.05338 6.32469  15
   0   6  12 12.3474 6.15886   9
   0  -6 -12 9.39896 3.90888  10
   0   6  12 7.38607 5.84909   8
   0   6  12 6.62788 5.08750  24
   0   6  12 12.4444 2.57604   3
   0   6  13 62.6410 9.65141   8
   0  -6 -13 43.2794 5.66704  10
   0  -6 -13 44.3567 3.45361   2
   0   6  13 40.2785 7.77912  24
   0  -6 -13 44.4316 4.76331  22
   0   6  13 56.9708 9.19553   9
   0   6  13 63.6179 9.15266  15
   0   6  14 12.0407 7.85575   8
   0   6  14 11.0509 8.09168  16
   0   6  14 3.58046 7.72588  15
   0  -6 -14 4.01151 4.20897  10
   0   6  14 8.34197 7.59819   9
   0  -6 -14 6.94992 3.42981  22
   0  -6 -14 4.29901 2.10257   4
   0  -6 -14 4.64818 1.90291   2
   0  -6 -15 172.498 8.17068  22
   0   6  15 195.959 15.4118  16
   0  -6 -15 158.898 11.0825   5
   0   6  15 176.416 14.9127  15
   0   6  15 173.211 14.9288   8
   0  -6 -15 169.802 10.0953  10
   0   6  15 161.373 14.9980   9
   0  -6 -16 2.90744 4.95801   5
   0  -6 -16 10.5568 3.82446  22
   0   6  16 6.85987 9.24694  15
   0  -6 -16 6.01091 4.57272  10
   0   6  16 10.8006 9.29100   9
   0   6  16 4.61764 8.67278   8
   0  -6 -17 201.992 12.7980   5
   0  -6 -17 178.101 11.0656  10
   0   6  17 187.410 17.3477  15
   0  -6 -17 174.679 12.1370  11
   0  -6 -18 48.8032 9.91956  25
   0  -6 -18 48.1828 8.51321  11
   0  -6 -18 54.0201 7.13946  10
   0  -6 -18 54.3928 11.5031  21
   0  -6 -18 59.2083 8.32779   5
   0  -6 -19 52.5000 11.9739  21
   0  -6 -19 52.1570 8.11055   5
   0  -6 -19 33.5324 10.1506  25
   0  -6 -19 46.7979 8.66934  11
   0   7 -13 65.5268 12.4570  11
   0  -7  13 62.3453 10.0655  12
   0   7 -13 49.8314 11.8583   7
   0  -7  13 48.9233 13.5078  15
   0   7 -13 104.269 20.1977  21
   0   7 -13 56.8546 9.41385  19
   0  -7  13 69.9621 14.7600  18
   0   7 -12 71.5684 12.2854  11
   0  -7  12 77.1988 10.7077  12
   0   7 -12 51.4810 11.1948   7
   0  -7  12 78.1658 14.1836  15
   0   7 -12 107.879 18.9762  21
   0  -7  12 80.0325 14.9132  18
   0   7 -12 74.3393 9.63443  19
   0  -7  11 1.27424 9.38667  15
   0  -7  11-0.45433 6.94470  12
   0  -7  11 0.20589 3.83548  14
   0   7 -11 3.35984 7.78169   7
   0  -7  11 3.93501 10.4032  18
   0   7 -11 2.14890 6.55003  19
   0   7 -11-0.60623 8.81702  11
   0   7 -10 32.5561 15.7274  21
   0   7 -10 1.25603 6.10921  19
   0  -7  10-2.43110 9.87644  18
   0   7 -10 9.31011 8.89446  11
   0  -7  10-1.71330 6.12703  12
   0  -7  10 8.78606 9.26580  15
   0  -7  10 1.44194 3.84515  14
   0   7 -10 2.50945 7.41350   7
   0  -7   9 78.2318 4.42889   4
   0  -7   9 84.3241 4.39000   2
   0  -7   9 88.5896 12.1483  18
   0   7  -9 81.4715 11.1150  11
   0   7  -9 92.5334 11.1069   7
   0   7  -9 111.042 16.0582  21
   0  -7   9 82.7053 8.99319  12
   0   7  -9 88.0868 9.65823  19
   0  -7   9 78.4511 11.2830  15
   0  -7   9 82.5595 6.32011  14
   0  -7   8 92.3769 11.8467  18
   0  -7   8 104.123 5.42435   2
   0  -7   8 111.946 6.86241  14
   0   7  -8 97.6242 11.4297  11
   0   7  -8 142.084 16.4598  21
   0  -7   8 93.9896 11.2163  15
   0   7  -8 109.154 9.90411  19
   0  -7   8 121.567 9.96821  12
   0   7  -8 98.3537 10.7911   7
   0  -7   7 105.084 8.98202  12
   0   7  -7 111.898 11.6124  11
   0  -7   7 107.428 11.6789  18
   0   7  -7 117.109 11.0531   7
   0  -7   7 98.5560 10.3698  15
   0   7  -7 139.841 15.5315  21
   0   7  -7 115.329 5.87945   3
   0   7  -7 102.225 9.46980  19
   0  -7   7 108.954 6.58550  14
   0  -7   7 110.051 5.84138   2
   0   7  -6 30.8128 11.5317  21
   0  -7   6 8.18458 3.43090  14
   0  -7   6 11.8504 7.38343  18
   0  -7   6 10.6826 3.03866   2
   0  -7   6 9.32524 5.28298  12
   0  -7   6 9.97593 6.33479  15
   0   7  -6 9.05419 5.95413   7
   0   7  -6 12.1082 7.01480  11
   0   7  -6 12.1712 5.53436  19
   0   7  -6 10.9705 3.10543   3
   0  -7   5 151.481 10.5423  22
   0   7  -5 172.419 10.6152  19
   0  -7   5 147.562 10.4627  15
   0   7  -5 174.410 12.4233  11
   0  -7   5 177.129 10.2704  12
   0   7  -5 159.942 7.45535   3
   0  -7   5 163.718 10.1554  10
   0   7  -5 192.921 15.2997  21
   0  -7   5 162.413 7.32628   2
   0  -7   5 148.202 7.09508  14
   0  -7   5 150.994 11.4829  18
   0   7  -5 145.989 5.63559  17
   0  -7   4 160.258 9.70554  10
   0   7  -4 167.374 11.7429  11
   0  -7   4 171.508 9.78720  12
   0  -7   4 151.229 9.84366  15
   0  -7   4 153.972 10.6722  18
   0   7  -4 147.062 9.67179  19
   0  -7   4 167.577 7.40711   2
   0  -7   4 149.781 7.00106  14
   0   7  -4 158.491 7.49892   3
   0   7  -4 191.855 15.2567  21
   0  -7   4 158.007 10.3162  22
   0  -7   3 30.7955 4.41846  14
   0   7  -3 38.0319 11.8136  21
   0   7  -3 3.09452 5.40108  11
   0   7  -3 4.29278 2.42108  17
   0   7  -3 0.28659 4.07222  19
   0  -7   3 0.34954 2.55098   2
   0  -7   3-6.28055 7.45998  18
   0  -7   3 1.47315 4.35005  15
   0  -7   3-1.45848 6.31522  22
   0  -7   3 5.40606 4.42846  12
   0   7  -3 5.92777 2.99393  24
   0  -7   3 2.94142 4.55676  10
   0   7  -3-0.17756 2.54922   3
   0   7  -2 509.608 17.0333  19
   0  -7   2 523.396 17.5825  18
   0   7  -2 494.107 12.0231  17
   0  -7   2 503.419 16.8177  10
   0   7  -2 522.602 20.3241  21
   0  -7   2 506.161 10.4418   5
   0  -7   2 551.854 18.1500  22
   0  -7   2 512.031 14.7375   2
   0   7  -2 512.109 14.8074   3
   0  -7   2 516.478 10.5936   5
   0   7  -2 523.998 19.4797  11
   0  -7   2 478.819 15.3092  15
   0   7  -1 38.2332 6.39310  11
   0  -7   1 39.3253 4.42369  15
   0   7  -1 35.0974 2.78744  17
   0  -7   1 24.3490 6.86246  25
   0  -7   1 40.2305 2.55712   5
   0   7  -1 40.7614 7.87416  21
   0   7  -1 39.0206 5.16501  19
   0   7  -1 38.6404 4.01028   3
   0  -7   1 53.4422 6.17470  10
   0  -7   1 35.3540 3.95451   2
   0  -7   1 51.9527 6.50503  18
   0  -7   0 262.066 9.70677   2
   0   7   0 264.929 12.9489  11
   0   7   0 236.846 12.9959  21
   0  -7   0 254.433 6.09888  23
   0  -7   0 241.188 12.4864  25
   0  -7   0 270.329 11.3091  10
   0  -7   0 268.274 10.7550  18
   0   7   0 250.805 7.69828  17
   0   7   0 262.277 10.7353  19
   0  -7   0 264.720 8.74318  15
   0   7   0 265.621 9.74821   3
   0   7   1 551.417 16.3592  13
   0   7   1 529.163 18.8440  21
   0   7   1 572.564 15.7156   3
   0  -7  -1 558.114 13.1481  15
   0   7   1 530.037 13.5175  17
   0   7   1 586.855 19.4177  11
   0   7   1 545.631 13.4557   6
   0  -7  -1 562.794 18.4007  25
   0  -7  -1 549.461 12.4372  23
   0   7   2 332.290 8.82781   6
   0   7   2 336.471 12.0228  13
   0   7   2 327.987 13.9967  11
   0   7   2 318.363 10.9540   3
   0  -7  -2 310.781 12.1505  22
   0  -7  -2 289.738 9.32656  17
   0  -7  -2 307.663 8.92990  23
   0  -7  -2 306.409 7.97041  15
   0   7   2 293.857 9.65851  17
   0   7   2 295.160 13.6843  21
   0   7   3 453.577 12.8616  19
   0  -7  -3 477.373 14.5597  22
   0   7   3 450.022 12.7298   3
   0  -7  -3 454.763 11.5726  17
   0   7   3 417.912 15.0727  21
   0  -7  -3 441.986 8.52723  15
   0   7   3 425.388 13.5384  13
   0  -7  -3 431.557 13.5945  10
   0  -7  -3 459.957 15.6097  25
   0  -7  -3 431.257 11.0629  23
   0   7   3 453.324 12.2228  17
   0  -7  -4 466.542 15.1456  10
   0   7   4 482.220 14.5277   3
   0   7   4 480.438 14.5410  17
   0  -7  -4 495.612 15.2370  22
   0  -7  -4 487.550 13.6094  23
   0  -7  -4 479.928 11.0429  15
   0  -7  -4 444.088 15.9907  25
   0   7   4 509.116 15.9439  13
   0   7   4 511.343 13.6731   8
   0   7   4 496.118 13.5532   9
   0   7   4 514.999 14.4246  19
   0   7   5 356.479 11.0484   8
   0  -7  -5 359.895 12.7183  22
   0  -7  -5 338.846 12.0853  10
   0  -7  -5 334.727 7.40643   6
   0  -7  -5 329.801 12.9816  25
   0   7   5 350.769 11.0542   9
   0   7   5 374.775 11.1086  19
   0   7   5 357.799 12.2956  17
   0   7   5 360.274 12.9597  13
   0  -7  -5 332.104 8.80348  15
   0   7   6 226.746 9.18395   9
   0   7   6 228.671 10.5081  13
   0  -7  -6 262.507 11.3289  25
   0  -7  -6 219.087 8.83452   2
   0   7   6 232.210 9.17651   3
   0  -7  -6 241.508 7.78272  19
   0  -7  -6 230.728 9.51817  22
   0  -7  -6 185.421 7.47445  24
   0   7   6 205.437 7.90294  24
   0   7   6 222.650 9.94546  17
   0   7   6 233.065 7.62909  20
   0  -7  -6 214.674 7.38023  15
   0   7   6 242.955 9.33553   8
   0  -7  -6 220.839 9.55080  10
   0  -7  -7 210.599 7.80337  15
   0   7   7 199.858 8.45141  24
   0   7   7 203.855 10.2564  13
   0  -7  -7 210.102 7.04351  19
   0  -7  -7 199.061 9.48850  25
   0   7   7 202.481 10.0095  17
   0   7   7 231.733 9.65799   9
   0  -7  -7 210.546 9.02188  22
   0   7   7 207.742 8.62931   3
   0  -7  -7 214.275 9.38416  10
   0   7   7 222.763 9.51427   8
   0   7   7 213.642 6.64438  20
   0  -7  -7 217.216 8.68854   2
   0   7   8 2.42932 3.18055  24
   0   7   8 5.13302 2.83860   3
   0   7   8 0.59651 3.84177  13
   0  -7  -8 0.46577 2.04654  19
   0  -7  -8-0.39331 5.47193  25
   0   7   8 3.78625 3.90474  17
   0   7   8 3.19040 3.47493   9
   0  -7  -8-0.22250 3.06240  10
   0   7   8 1.86512 1.53745  20
   0  -7  -8 1.05681 2.36159   2
   0  -7  -8 2.86598 3.24024  22
   0   7   8 3.20772 4.29640  16
   0   7   8 4.10890 3.72733   8
   0  -7  -8 4.02573 2.34623   6
   0   7   9 22.4112 4.36576  24
   0   7   9 28.8098 3.79269   3
   0   7   9 27.4402 5.05216   9
   0  -7  -9 26.5565 4.26948  10
   0   7   9 29.3496 5.04964   8
   0   7   9 25.5731 5.18449  17
   0  -7  -9 28.6386 4.43116  22
   0  -7  -9 19.6088 6.03712  25
   0  -7  -9 34.4009 3.30659   6
   0   7   9 28.5774 5.57679  13
   0  -7  -9 22.5311 3.35745   2
   0   7   9 25.5035 5.65480  16
   0  -7  -9 27.0829 2.70151  19
   0   7  10 98.1454 5.92884   3
   0   7  10 104.631 7.99984  24
   0   7  10 98.9821 8.52497  17
   0   7  10 98.7721 8.75775  16
   0   7  10 95.1412 8.23251   8
   0  -7 -10 99.1387 7.03852  10
   0  -7 -10 94.5546 4.05098  19
   0   7  10 89.0678 8.19363   9
   0  -7 -10 95.5871 6.44043  22
   0   7  10 105.008 8.58159  13
   0  -7 -10 101.077 5.90133   2
   0  -7 -10 112.248 8.18485  25
   0   7  11 18.8407 3.39247   3
   0   7  11 4.22520 4.58012  24
   0   7  11 19.9187 5.88667  17
   0   7  11 17.6868 5.69204  15
   0   7  11 13.8829 5.68741  16
   0   7  11 21.0021 5.85039   8
   0  -7 -11 13.2615 1.96485  19
   0   7  11 16.3583 5.68901  13
   0  -7 -11 11.6908 6.62605  25
   0  -7 -11 18.6575 4.22763  22
   0  -7 -11 13.1215 3.15682   2
   0  -7 -11 17.3403 4.39646  10
   0   7  11 17.6427 5.79431   9
   0   7  12 77.3560 8.42181  13
   0   7  12 74.5811 8.67909  15
   0   7  12 80.4133 5.11083   3
   0   7  12 75.3447 8.14403  24
   0   7  12 78.7270 8.69590  17
   0   7  12 82.0490 8.93110   8
   0  -7 -12 88.1088 5.31440   2
   0  -7 -12 86.3002 7.03960  10
   0   7  12 77.0616 8.95546   9
   0  -7 -12 84.8599 6.25178  22
   0   7  12 84.5775 9.40250  16
   0  -7 -12 82.0495 8.38292  25
   0  -7 -12 63.1809 2.24538  19
   0  -7 -12 68.8181 2.28600  19
   0  -7 -13 6.99326 6.94359  25
   0   7  13-0.94955 5.82859   8
   0  -7 -13 2.85686 2.52593   2
   0   7  13 4.90971 2.72597   3
   0  -7 -13 3.73199 3.64915  22
   0   7  13 7.58697 6.40608  16
   0   7  13-1.73260 6.88999  15
   0  -7 -13 2.89660 3.95773  10
   0   7  13 7.22817 6.41061   9
   0  -7 -14 3.05084 4.24450  10
   0   7  14 3.24876 6.97421   9
   0   7  14 4.69940 7.18618  16
   0   7  14 1.45694 7.17775  15
   0   7  14-0.24148 2.35008   3
   0  -7 -14 0.66458 2.31817   2
   0  -7 -14 5.73995 7.29248  25
   0  -7 -14 3.75610 3.84054  22
   0   7  14 1.60324 6.62031   8
   0   7  15 50.2399 10.7130   9
   0   7  15 61.2385 10.4573   8
   0  -7 -15 68.4109 7.96228   5
   0  -7 -15 49.6143 6.55373  10
   0  -7 -15 57.7093 8.89128  25
   0   7  15 57.3047 10.5734  16
   0  -7 -15 61.9877 5.78836  22
   0   7  15 55.5707 10.3762  15
   0  -7 -16 243.747 13.5706  25
   0   7  16 224.310 17.2838   9
   0   7  16 230.107 17.4702   8
   0  -7 -16 206.175 11.7859  10
   0   7  16 205.978 16.7688  16
   0  -7 -16 210.909 9.68304  22
   0  -7 -16 232.504 13.8727   5
   0  -7 -17 10.6555 5.89629   5
   0  -7 -17 15.2366 5.60196  10
   0   7  17 10.7305 9.13971   9
   0  -7 -17 10.6966 8.79841  25
   0   7  17 15.3849 9.97182   8
   0  -7 -18 63.5887 8.89048   5
   0  -7 -18 60.3339 9.07221  11
   0  -7 -18 68.5541 8.07088  10
   0  -7 -18 70.1433 10.7353  25
   0  -7 -19 2.52352 5.32813  10
   0  -7 -19 0.45481 6.54953  11
   0  -7 -19-3.75818 9.53909  25
   0  -7 -19 0.49078 5.59487   5
   0  -8  12 60.7131 10.1657  12
   0   8 -12 55.1062 11.9947   7
   0   8 -12 64.7963 12.5933  11
   0  -8  12 53.7825 12.9705  15
   0   8 -12 69.0835 10.1015  19
   0  -8  12 68.5457 15.1142  18
   0   8 -11 80.0375 10.6086  19
   0   8 -11 76.0832 13.0075  11
   0   8 -11 64.4021 11.9528   7
   0  -8  11 77.6035 13.3545  15
   0  -8  11 83.3310 10.7725  12
   0  -8  11 84.5459 15.2503  18
   0  -8  10 14.9115 7.33063  12
   0   8 -10 17.0184 9.97600  11
   0  -8  10 16.1805 9.56357  15
   0   8 -10 22.2169 8.89156   7
   0   8 -10 18.3862 7.82010  19
   0  -8  10 13.4704 11.3430  18
   0   8 -10 52.3290 17.8640  21
   0  -8   9 0.93015 3.52713  14
   0  -8   9-1.78248 10.1481  18
   0  -8   9 1.31249 2.79904   4
   0  -8   9 2.19769 8.57043  15
   0   8  -9-0.44627 6.65810  19
   0  -8   9-2.14220 6.56835  12
   0   8  -9 2.42383 8.92752  11
   0   8  -9 4.40514 8.07189   7
   0  -8   9 2.79788 2.62594   2
   0   8  -8 19.2069 14.4971  21
   0   8  -8 2.89500 8.36580  11
   0  -8   8 1.11966 3.34228  14
   0  -8   8 0.54916 9.06293  18
   0   8  -8 8.19901 7.32006   7
   0  -8   8 2.42277 5.93020  12
   0   8  -8 6.01340 6.68120  19
   0  -8   8 1.49723 7.89493  15
   0  -8   8 1.07619 2.68763   2
   0   8  -7 198.855 13.3414  19
   0  -8   7 204.207 8.46360   2
   0   8  -7 181.207 14.5947  11
   0  -8   7 216.579 12.7453  12
   0  -8   7 173.937 13.3155  15
   0  -8   7 202.342 15.2707  18
   0   8  -7 247.214 20.2519  21
   0   8  -7 206.663 8.42903   3
   0  -8   7 207.986 8.88653  14
   0   8  -6 61.2964 5.16382   3
   0   8  -6 74.7124 10.4859  11
   0  -8   6 57.4525 9.91112  18
   0   8  -6 62.6094 8.49616  19
   0   8  -6 67.8219 4.23293  17
   0  -8   6 64.1109 5.15073   2
   0  -8   6 71.0518 8.02689  12
   0  -8   6 56.1011 5.05623  14
   0  -8   6 58.5675 8.56437  15
   0  -8   5 76.7674 8.01383  10
   0   8  -5 68.7392 9.75914  11
   0  -8   5 63.0462 8.40205  22
   0   8  -5 76.3906 5.71750   3
   0  -8   5 76.6093 9.77916  18
   0   8  -5 82.5893 8.89405  19
   0  -8   5 74.7577 8.64952  15
   0  -8   5 82.7102 8.17969  12
   0  -8   5 76.5473 5.45437  14
   0   8  -5 87.5015 4.37884  17
   0  -8   5 78.6190 5.69918   2
   0  -8   4 33.6879 6.41646  10
   0  -8   4 29.1519 6.83028  22
   0   8  -4 34.8189 7.89926  11
   0   8  -4 33.8881 6.42399  19
   0  -8   4 29.3112 5.81979  12
   0   8  -4 27.2225 2.87883  17
   0  -8   4 32.3171 6.20527  15
   0  -8   4 28.1442 4.07035   2
   0  -8   4 26.5427 7.28090  18
   0   8  -4 27.1171 2.53980  17
   0  -8   4 29.3198 3.92195  14
   0   8  -4 34.1447 4.48247   3
   0  -8   3 5.50451 4.78439  10
   0  -8   3-4.06268 7.43712  22
   0   8  -3 4.91971 5.87999  11
   0   8  -3 2.42543 2.23738  17
   0   8  -3 4.59564 5.34874  19
   0   8  -3 7.85751 3.40471   3
   0  -8   3 4.87052 2.93322   2
   0  -8   3-4.69048 8.37555  18
   0  -8   3 10.8086 4.78263  15
   0   8  -3 18.7595 10.8699  21
   0  -8   3 3.76570 3.16430  14
   0  -8   3 12.3037 5.39204  12
   0   8  -2 1.69937 5.78264  11
   0  -8   2 2.34397 1.14991   5
   0   8  -2-0.61517 4.35515  19
   0  -8   2-5.35719 7.30719  18
   0  -8   2 0.22109 4.01906  15
   0   8  -2 3.44270 1.87739  17
   0  -8   2-3.21264 6.12391  10
   0  -8   2 3.07279 1.37896   5
   0  -8   2 1.43634 2.96499   2
   0   8  -2 3.13881 3.20825   3
   0  -8   2-0.63060 6.44280  22
   0   8  -2 14.2614 9.77190  21
   0  -8   1 42.5258 8.35599  25
   0   8  -1 55.3306 5.03927   3
   0  -8   1 50.7050 5.21445  15
   0  -8   1 58.2905 5.06033   2
   0  -8   1 65.2686 7.38060  10
   0   8  -1 54.6534 9.91949  21
   0  -8   1 55.2488 7.44591  18
   0   8  -1 53.2473 3.41966  17
   0   8  -1 49.7327 7.75072  11
   0  -8   1 50.3541 3.02507   5
   0   8  -1 52.5699 6.36863  19
   0  -8   1 59.1753 7.62032  22
   0   8   0 45.7544 6.18367   7
   0  -8   0 32.9586 4.02594  15
   0  -8   0 34.9387 1.94493  23
   0   8   0 39.9743 4.54338   3
   0   8   0 39.4873 3.14691  17
   0  -8   0 32.6674 8.15504  25
   0  -8   0 34.9942 2.97152   5
   0   8   0 40.9852 5.50535  19
   0   8   0 41.9800 8.88994  21
   0  -8   0 36.1153 4.20950   2
   0   8   0 39.1253 7.05863  11
   0   8   1 74.9723 6.33737  13
   0   8   1 76.1971 8.87137  21
   0   8   1 87.9881 6.01936   3
   0   8   1 89.3079 8.70017  11
   0  -8  -1 99.2847 9.16675  25
   0  -8  -1 76.4645 3.66847  23
   0  -8  -1 81.9416 4.64159  15
   0   8   1 80.0641 7.01711   7
   0   8   1 84.4263 4.80985   6
   0   8   1 79.6065 4.58551  17
   0   8   2 479.326 18.4087  11
   0   8   2 469.406 14.8060   3
   0   8   2 472.094 18.2572  21
   0  -8  -2 481.100 17.3833  25
   0  -8  -2 479.216 11.1816  15
   0   8   2 465.915 13.1366  17
   0  -8  -2 458.376 11.9272  23
   0   8   2 506.098 12.2698   6
   0   8   2 485.472 15.8125  13
   0  -8  -2 470.796 15.9338  22
   0  -8  -3 141.245 6.19672  23
   0  -8  -3 145.411 8.59748  22
   0   8   3 138.925 7.81114  19
   0   8   3 140.009 10.1920  21
   0   8   3 146.418 7.67053   3
   0  -8  -3 184.648 11.2068  25
   0  -8  -3 139.193 6.51740  17
   0   8   3 141.313 6.91946  17
   0   8   3 146.520 8.35170  13
   0  -8  -3 140.676 7.40725   2
   0  -8  -3 146.754 4.57225  15
   0  -8  -4 987.613 26.7505  25
   0   8   4 1034.17 25.0250  17
   0   8   4 1078.47 24.1099   9
   0  -8  -4 1047.59 26.4834  22
   0   8   4 1062.22 27.2150  13
   0   8   4 1061.37 28.9568  21
   0   8   4 1081.93 25.8717   3
   0   8   4 1059.82 25.5794  19
   0   8   4 1138.44 24.3562   8
   0  -8  -4 1043.88 26.6618  10
   0  -8  -4 1007.09 20.3224  15
   0  -8  -4 1075.32 25.6542   2
   0  -8  -5 431.634 14.6311  22
   0   8   5 423.965 14.2063  17
   0  -8  -5 429.096 14.9314  10
   0   8   5 476.459 13.4646   9
   0  -8  -5 429.106 14.0153   2
   0   8   5 456.899 13.2582   8
   0  -8  -5 425.010 15.8620  25
   0   8   5 466.538 15.7770  13
   0  -8  -5 433.201 10.2765  15
   0   8   5 447.516 13.7383  19
   0   8   6 19.0978 4.48598  13
   0  -8  -6 14.7931 7.51417  25
   0   8   6 26.7289 5.32078  16
   0  -8  -6 17.7536 1.47858   6
   0  -8  -6 15.5755 4.37349  22
   0  -8  -6 10.8720 3.98035  10
   0   8   6 22.6038 4.06482  17
   0  -8  -6 21.2646 3.63161   2
   0   8   6 24.3117 3.66600   8
   0   8   6 17.3891 3.05571  20
   0  -8  -6 20.2021 2.70193  15
   0   8   6 21.0451 3.54523  19
   0   8   6 17.6836 3.39941   9
   0   8   7 1005.10 28.1439  13
   0  -8  -7 969.109 26.7517  25
   0  -8  -7 1029.59 23.0158  15
   0  -8  -7 1139.12 20.7868   6
   0  -8  -7 994.025 26.8249  10
   0   8   7 1095.98 26.2516   8
   0   8   7 1030.83 22.9752  20
   0   8   7 1200.24 29.8945  16
   0  -8  -7 1060.30 26.6402  22
   0  -8  -7 1057.51 25.9228   2
   0   8   7 1064.72 26.1093   3
   0   8   7 1072.67 28.0386  17
   0   8   7 1076.75 26.2381   9
   0  -8  -8 549.447 16.3720   2
   0   8   8 578.320 19.4433  13
   0  -8  -8 542.856 14.7449  15
   0  -8  -8 545.377 17.7027  25
   0   8   8 554.410 17.4147   9
   0  -8  -8 567.322 17.7941  10
   0   8   8 490.267 15.7539  24
   0   8   8 570.843 13.2619  20
   0  -8  -8 553.423 17.0788  22
   0   8   8 566.525 18.9199  17
   0   8   8 564.837 16.5722   3
   0   8   8 587.089 17.6877   8
   0   8   8 614.320 19.8723  16
   0   8   9 60.2640 5.16450   3
   0  -8  -9 54.3877 4.91670   2
   0   8   9 56.3796 6.86691  13
   0  -8  -9 67.2805 8.05870  25
   0  -8  -9 67.4193 7.03770   6
   0   8   9 59.8376 6.77747  17
   0   8   9 52.5179 6.28612   9
   0  -8  -9 55.0025 5.83153  10
   0   8   9 71.0720 6.23779  24
   0   8   9 52.1925 6.02614   8
   0  -8  -9 50.3980 3.75219  19
   0  -8  -9 60.8790 6.28005  22
   0   8   9 55.6678 7.03720  16
   0   8   9 51.8719 2.75946  20
   0  -8 -10 749.230 20.0620   2
   0   8  10 689.455 21.8255  24
   0   8  10 740.083 19.9998   3
   0   8  10 723.902 23.1965   9
   0   8  10 758.595 24.4396  16
   0   8  10 743.196 24.4022  17
   0  -8 -10 697.427 21.4445  10
   0  -8 -10 726.107 21.2626  25
   0  -8 -10 859.132 18.3243   6
   0   8  10 738.901 24.5415  13
   0  -8 -10 746.556 20.8020  22
   0   8  10 718.506 22.8716   8
   0  -8 -10 724.582 16.4558  19
   0  -8 -11 348.952 12.1387   2
   0   8  11 354.470 16.6112  13
   0   8  11 363.611 16.0183   9
   0   8  11 269.629 13.7225  24
   0   8  11 382.303 12.6921   3
   0   8  11 334.618 15.4988   8
   0   8  11 354.133 16.4509  16
   0  -8 -11 339.996 8.90317  19
   0   8  11 372.743 16.5984  17
   0  -8 -11 354.427 14.1132  10
   0  -8 -11 370.823 11.0905   6
   0  -8 -11 318.784 13.7853  25
   0  -8 -11 354.855 12.9815  22
   0  -8 -12 6.44183 4.08498  22
   0  -8 -12 3.86159 3.98261  10
   0   8  12-2.50068 5.69414   9
   0   8  12 0.87734 5.76695  17
   0   8  12 3.68126 5.18013   8
   0   8  12 2.66016 3.14418   3
   0   8  12 5.71726 5.52144  13
   0  -8 -12-2.10776 7.42869  25
   0  -8 -12 7.67447 3.51389   6
   0  -8 -12-0.19589 2.90484   2
   0   8  12 5.63564 6.38705  16
   0   8  13 122.601 11.3424   8
   0   8  13 139.083 11.7746   9
   0  -8 -13 135.746 7.10873   2
   0   8  13 125.196 11.6730  16
   0   8  13 135.515 11.5114  13
   0  -8 -13 133.078 8.07977  22
   0   8  13 132.723 6.99238   3
   0  -8 -13 137.847 9.22639  10
   0  -8 -13 115.758 10.1504  25
   0   8  14 1.58115 6.84503   9
   0  -8 -14 0.65339 4.37993  10
   0   8  14 5.71471 6.85693   8
   0  -8 -14 10.0172 4.57544  22
   0   8  14 5.07817 6.54095  13
   0  -8 -14-12.4341 8.37617  25
   0  -8 -14 1.91836 2.73607   2
   0   8  14 4.70670 7.09157  16
   0   8  14 1.29932 2.83920   3
   0   8  15 7.41797 8.05158  16
   0   8  15 7.48441 7.68899   8
   0   8  15 11.6662 8.14452   9
   0  -8 -15 5.46152 4.61194  10
   0  -8 -15 5.34228 4.30168  22
   0  -8 -15-6.26322 8.69841  25
   0  -8 -15 4.00747 2.79707   2
   0  -8 -16-11.9132 9.37084  25
   0   8  16 1.92510 8.23091   9
   0  -8 -16 0.70922 4.79059  10
   0  -8 -16 1.59064 4.86116  22
   0   8  16 1.86338 8.79436  16
   0   8  16 8.82383 8.54665   8
   0  -8 -16 9.88842 5.64640   5
   0  -8 -17 52.1028 8.25384   5
   0  -8 -17 25.0181 9.69340  25
   0   8  17 49.5559 11.3029  16
   0   8  17 53.3538 11.3745   8
   0   8  17 60.7326 12.0903   9
   0  -8 -17 44.9175 7.22419  10
   0  -8 -18 38.7775 7.03701  10
   0   8  18 53.4726 12.3874   9
   0  -8 -18 42.7018 8.07452   5
   0  -8 -18 35.4489 10.3478  25
   0   8  18 47.1318 12.0826   8
   0  -8 -19 6.28875 6.40401   5
   0  -8 -19 3.05925 5.50725  10
   0  -8 -19 1.78636 6.25766  11
   0  -9  11 31.1046 11.4312  15
   0   9 -11 38.5055 11.0094   7
   0   9 -11 47.8126 9.72011  19
   0  -9  11 51.4249 13.7453  18
   0   9 -11 42.3630 12.1376  11
   0  -9  11 33.9941 8.99051  12
   0  -9  10 70.9113 12.1216  15
   0   9 -10 72.4118 12.3428   7
   0  -9  10 59.1397 13.7935  18
   0   9 -10 71.3327 10.4249  19
   0  -9  10 66.5861 9.83679  12
   0   9 -10 68.6988 13.2299  11
   0   9  -9-2.64242 9.22343  11
   0  -9   9-5.04332 8.74122  15
   0  -9   9 2.50993 10.7172  18
   0   9  -9-0.97482 6.97219  19
   0   9  -9-0.67630 8.22573   7
   0  -9   9 2.73540 6.86494  12
   0  -9   8 27.1624 9.34744  15
   0  -9   8 25.6117 3.97437   2
   0  -9   8 24.4762 4.21470  14
   0   9  -8 19.1062 9.51351  11
   0   9  -8 34.0463 7.95537  19
   0  -9   8 29.7988 7.94610  12
   0  -9   8 18.1106 10.4284  18
   0  -9   7 23.6598 8.22639  15
   0   9  -7 25.3008 4.30022   3
   0  -9   7 14.6202 3.73442   2
   0  -9   7 17.3234 4.07308  14
   0   9  -7 29.9407 9.59225  11
   0   9  -7 24.1131 7.92478  19
   0  -9   7 20.5176 6.67801  12
   0  -9   7 21.5978 9.92360  18
   0  -9   6 16.8624 8.73274  18
   0   9  -6 22.1961 8.88031  11
   0   9  -6 23.5219 7.21298  19
   0  -9   6 14.9679 7.27361  15
   0  -9   6 15.9657 3.97656   2
   0  -9   6 21.3409 6.80415  12
   0  -9   6 12.0505 3.68532  14
   0   9  -6 17.2427 4.05417   3
   0  -9   5-5.71471 7.34194  22
   0  -9   5 0.37627 5.52581  10
   0   9  -5 2.78606 7.58420  11
   0  -9   5-0.44877 3.28470   2
   0   9  -5 7.45969 6.14446  19
   0  -9   5-0.17183 3.00357  14
   0   9  -5-1.54794 3.40010   3
   0  -9   5 3.69497 5.98859  15
   0  -9   5 2.20433 5.41266  12
   0  -9   5 4.07568 7.80752  18
   0   9  -4 3.49463 3.54103   3
   0   9  -4 6.28729 5.62160  19
   0  -9   4 5.02311 3.38627   2
   0  -9   4 7.30129 5.59098  12
   0   9  -4 3.72331 7.29401  11
   0  -9   4 10.2419 7.28992  18
   0  -9   4 4.35561 5.58151  10
   0  -9   4 4.86502 5.39385  15
   0   9  -4 4.12692 1.70429  17
   0  -9   4 5.10886 3.36358  14
   0  -9   4 2.37478 6.87179  22
   0  -9   3 9.66963 5.69998  10
   0   9  -3 2.85702 3.70434   3
   0  -9   3 9.79980 5.14333  15
   0   9  -3 14.1119 6.06685  19
   0   9  -3 4.68651 1.77136  17
   0   9  -3 7.60206 6.84698  11
   0  -9   3 8.23909 5.38409  12
   0   9  -3 5.88634 11.0797  21
   0  -9   3-1.15081 8.14429  22
   0  -9   3 3.48909 3.20245   2
   0  -9   3 3.40835 3.36608  14
   0   9  -2 136.877 8.06182   3
   0  -9   2 107.102 10.0965  18
   0   9  -2 146.639 10.5085  19
   0  -9   2 128.766 3.77012   5
   0  -9   2 135.562 3.71993   5
   0  -9   2 132.381 10.0657  10
   0  -9   2 128.376 10.8872  22
   0   9  -2 144.298 12.3404  11
   0  -9   2 130.986 7.83316   2
   0   9  -2 134.584 4.99032  17
   0  -9   2 147.946 8.62472  15
   0   9  -1 10.3172 5.46714   7
   0   9  -1 12.8356 5.17866  19
   0   9  -1 7.39847 2.11060  17
   0  -9   1-14.0313 10.4610  25
   0   9  -1 6.04540 3.48415   3
   0  -9   1 8.40755 3.95027  15
   0  -9   1 2.57794 6.26141  10
   0  -9   1 5.45976 1.80665   5
   0   9  -1 9.75275 6.50809  11
   0   9  -1-3.94774 11.1102  21
   0  -9   1 9.88733 6.92234  18
   0  -9   1 6.62919 3.42267   2
   0  -9   1 12.3792 7.44521  22
   0   9   0 56.2549 5.52250   3
   0   9   0 63.6227 7.02971  13
   0   9   0 60.7627 7.33339   7
   0   9   0 55.4411 10.6951  21
   0  -9   0 56.5783 5.02773  15
   0  -9   0 61.8757 3.95475   5
   0  -9   0 55.1423 10.0028  25
   0   9   0 59.6110 7.30283  19
   0  -9   0 63.5103 5.66172   2
   0   9   0 74.8913 9.13133  11
   0   9   0 60.1326 3.98049  17
   0  -9   0 73.5265 8.23694  18
   0   9   1 34.6598 6.09690   7
   0   9   1 38.3663 5.55218  13
   0   9   1 36.1357 7.48601  11
   0   9   1 28.8233 4.52337   3
   0  -9  -1 25.9533 3.48572  15
   0   9   1 21.7420 9.62976  21
   0  -9  -1 27.5450 8.60978  25
   0  -9  -1 28.6434 4.29658   2
   0   9   1 25.8058 3.26520  17
   0  -9  -1 24.1732 2.44722  23
   0   9   2 8.47183 3.75668   3
   0   9   2 9.12755 4.17973  13
   0   9   2 7.94837 8.58461  21
   0  -9  -2 8.55163 2.45612  15
   0   9   2 7.87285 2.76204  17
   0  -9  -2 14.1054 6.29725  22
   0  -9  -2 5.20684 2.34476  23
   0   9   2 6.43792 2.86330   6
   0   9   3 9.14801 4.07466  13
   0   9   3 9.18245 3.44906   3
   0   9   3 12.3051 3.39138   6
   0   9   3 7.99434 3.03901  17
   0  -9  -3 8.73765 2.77238  23
   0   9   3 7.25997 6.83119  21
   0  -9  -3 8.92723 1.97695  15
   0   9   3 10.2117 4.17365  19
   0  -9  -3 6.50305 5.17451  22
   0  -9  -4 128.927 4.00307  15
   0   9   4 146.274 7.01706   8
   0   9   4 138.883 8.55628  13
   0  -9  -4 139.036 9.05807  22
   0   9   4 144.755 8.15854   3
   0   9   4 133.967 7.90778  19
   0   9   4 146.650 7.09730   9
   0  -9  -4 126.481 3.99262  15
   0  -9  -4 135.709 7.83293   2
   0   9   4 124.954 10.6164  21
   0   9   4 136.634 7.37595  17
   0  -9  -4 118.579 8.71754  10
   0   9   5 5.18788 3.01329   8
   0   9   5 5.28888 3.72229  13
   0   9   5 4.88525 2.98008   9
   0  -9  -5 17.1398 6.36127  22
   0   9   5 6.81233 1.53665   6
   0  -9  -5 5.21003 3.08980   2
   0  -9  -5 1.66638 4.76698  10
   0  -9  -5 6.19803 1.76925  15
   0   9   5-2.51366 9.22933  16
   0   9   5 3.19372 2.90303  17
   0   9   5 4.80925 3.34687   3
   0   9   5 3.29048 3.33468  19
   0   9   6 5.52861 3.77210  13
   0   9   6 6.09477 3.30322  19
   0  -9  -6 18.8274 9.90173  25
   0   9   6 6.63217 3.26975   8
   0   9   6 3.83350 3.54457  17
   0  -9  -6 2.22899 4.73749  10
   0  -9  -6 7.36403 2.19114  15
   0   9   6 7.89713 3.43714   9
   0  -9  -6 6.40371 3.25409   2
   0   9   6 12.5082 6.81154  16
   0  -9  -6 5.25559 4.43607  22
   0   9   7 47.5037 5.90851  13
   0  -9  -7 45.1207 3.65168  15
   0   9   7 47.8321 5.08803   8
   0   9   7 52.8882 4.43577  20
   0   9   7 50.6210 5.44805   3
   0   9   7 61.0956 6.31100  17
   0  -9  -7 35.4786 5.72140  10
   0   9   7 53.1020 5.27040   9
   0  -9  -7 34.8675 9.32407  25
   0  -9  -7 51.0639 5.12143   2
   0   9   7 58.2027 7.32012  16
   0  -9  -7 49.9330 6.06032  22
   0   9   8 104.247 8.55323  13
   0   9   8 106.198 7.32999   8
   0  -9  -8 99.8394 3.30145   6
   0   9   8 106.120 5.35134  20
   0   9   8 112.894 8.45363  17
   0   9   8 103.000 7.01514   3
   0  -9  -8 104.914 8.17911  22
   0  -9  -8 98.2161 7.65811  10
   0  -9  -8 105.604 6.92590   2
   0   9   8 123.866 9.35583  16
   0  -9  -8 100.204 5.53767  15
   0  -9  -8 85.3127 10.5197  25
   0   9   8 104.414 7.36081   9
   0   9   9 15.4912 2.57057  20
   0   9   9 18.9884 4.70341   8
   0   9   9 16.5625 5.34764  13
   0   9   9 18.6738 3.95746   3
   0   9   9 15.8773 4.59724   9
   0   9   9 24.8191 5.61719  17
   0   9   9 25.6748 6.02394  16
   0  -9  -9 16.0966 3.92322   2
   0  -9  -9 25.2152 5.26341  10
   0  -9  -9 23.6910 5.47879  22
   0   9  10 91.2254 8.70871  13
   0   9  10 74.9054 3.12045  20
   0   9  10 89.0188 7.92409   8
   0   9  10 84.8671 8.25764  17
   0   9  10 81.7248 8.85721  16
   0  -9 -10 80.0715 6.21669   2
   0  -9 -10 75.3337 7.11612  10
   0  -9 -10 111.264 9.97896  25
   0   9  10 81.8462 6.35346   3
   0   9  10 79.1984 7.54493   9
   0  -9 -10 74.3898 7.40704  22
   0   9  11 137.585 10.6686  13
   0   9  11 140.911 8.07114   3
   0  -9 -11 144.840 8.95020   6
   0  -9 -11 144.111 10.6185  25
   0   9  11 131.501 10.7488  16
   0   9  11 136.669 9.93511   8
   0  -9 -11 131.591 9.06456  10
   0   9  11 144.740 10.3115   9
   0  -9 -11 125.570 8.65602  22
   0  -9 -11 133.180 7.79850   2
   0   9  11 132.236 10.6377  17
   0   9  12 7.79250 5.90698   9
   0  -9 -12 7.63431 3.36442   6
   0  -9 -12 3.93762 7.59968  25
   0   9  12 3.63212 3.52225   3
   0   9  12 4.83100 5.48043   8
   0   9  12 6.26046 6.10995  16
   0   9  12 9.64216 6.22689  13
   0  -9 -12 3.11362 4.83445  22
   0  -9 -12 5.05074 3.47934   2
   0  -9 -12 7.14105 4.35269  10
   0   9  12 4.07475 5.45582  17
   0   9  13 8.72353 6.36560   9
   0  -9 -13 9.33124 3.72770   6
   0  -9 -13-2.05500 8.18375  25
   0   9  13 5.78958 3.61140   3
   0   9  13 6.32029 6.16841   8
   0   9  13 5.34671 6.54214  16
   0   9  13 9.77710 6.24478  17
   0  -9 -13 4.69147 4.89486  22
   0   9  13 7.38920 6.23923  13
   0  -9 -13 1.69337 4.41764  10
   0  -9 -13 5.82167 3.33182   2
   0  -9 -14 159.072 8.19925   6
   0   9  14 138.535 12.1580  13
   0  -9 -14 143.350 9.10522  22
   0   9  14 154.623 7.85537   3
   0  -9 -14 141.866 10.9922  25
   0   9  14 122.521 12.2669  16
   0  -9 -14 138.712 9.94632  10
   0  -9 -14 136.604 7.67625   2
   0   9  14 147.054 12.4407   9
   0   9  14 136.748 12.5530   8
   0  -9 -15 105.839 7.46274   6
   0   9  15 93.6316 11.1811  13
   0  -9 -15 94.4918 6.26283   2
   0  -9 -15 73.3728 8.23246  10
   0   9  15 90.1166 6.13726   3
   0  -9 -15 91.0566 7.79397  22
   0   9  15 105.272 12.2767   8
   0   9  15 97.0899 11.5153   9
   0   9  15 72.1804 10.8699  16
   0  -9 -15 72.1764 9.94581  25
   0  -9 -16 4.62751 4.68295   6
   0   9  16 4.31338 8.48040   8
   0  -9 -16-1.13959 5.41535  10
   0  -9 -16 1.27475 5.44567  22
   0  -9 -16-2.48215 5.34977   5
   0   9  16 1.25175 8.26060   9
   0   9  16 2.47948 8.21371  16
   0   9  17 140.483 15.1873  16
   0  -9 -17 175.665 10.1431   6
   0   9  17 155.791 15.6411   8
   0  -9 -17 141.140 10.7190  10
   0  -9 -17 122.288 8.68305  22
   0  -9 -17 160.715 12.6550   5
   0   9  17 123.216 14.3736   9
   0  -9 -17 119.268 12.2677  25
   0  -9 -18 8.03003 5.45930   6
   0   9  18-1.43946 9.61174   8
   0  -9 -18 0.53942 6.08359   5
   0  -9 -18-2.41153 5.86462  10
   0   9  18-0.71574 9.85032  16
   0   9  18-1.47248 9.94588   9
   0   9  19 12.3014 10.8519   8
   0  -9 -19 19.9561 7.20502   5
   0   9  19 23.5883 12.0221   9
   0  -9 -19 28.8312 7.19947  10
   0 -10  10 17.5472 10.4577  15
   0  10 -10 38.2297 18.6665  21
   0  10 -10 7.22124 10.7751  11
   0 -10  10 6.44875 7.76199  12
   0 -10  10 2.79926 11.7252  18
   0  10 -10 10.6920 8.29363  19
   0 -10   9 38.9382 11.0462  15
   0 -10   9 36.1553 12.6969  18
   0  10  -9 41.1457 9.51439  19
   0 -10   9 48.1179 9.06241  12
   0  10  -9 22.6697 10.5273  11
   0 -10   8 5.22288 3.41330   2
   0  10  -8 25.8486 16.8431  21
   0 -10   8 5.52783 9.66273  18
   0 -10   8 7.28100 8.64859  15
   0 -10   8 4.72257 4.07709   4
   0  10  -8 7.72989 7.49559  19
   0 -10   8 5.52643 6.91421  12
   0  10  -8 9.64610 10.2481  11
   0 -10   7 14.6910 8.38419  15
   0  10  -7 47.0516 16.7648  21
   0 -10   7 14.1473 6.86594  12
   0  10  -7 23.3226 10.1313  11
   0 -10   7 19.3819 3.93103  14
   0 -10   7 18.9491 10.3561  18
   0  10  -7 22.1819 4.43646   3
   0 -10   7 19.6410 4.28601   2
   0  10  -7 24.9757 8.39609  19
   0  10  -6 11.3840 4.16411   3
   0 -10   6 10.7818 3.65367  14
   0  10  -6 16.1829 14.8378  21
   0 -10   6 6.83426 7.15766  15
   0  10  -6 1.28442 8.83997  11
   0 -10   6 7.61897 6.66070  12
   0 -10   6 18.0658 9.22597  18
   0  10  -6 12.9681 7.34350  19
   0 -10   6 6.88890 3.64552   2
   0  10  -5-3.66964 13.3185  21
   0 -10   5 3.72410 6.28744  10
   0 -10   5 1.47430 8.29345  18
   0  10  -5-3.21988 6.28412  19
   0  10  -5 2.46616 3.98648   3
   0 -10   5-0.52511 3.08718  14
   0 -10   5-3.04874 6.11116  15
   0 -10   5-1.75428 3.78514   2
   0 -10   5 1.20774 5.89326  12
   0  10  -5-0.61705 8.01380  11
   0 -10   5-6.32978 8.30409  22
   0 -10   4 20.3597 6.65798  12
   0  10  -4 5.92083 7.81821  11
   0 -10   4 15.6507 7.87272  18
   0 -10   4 13.7478 6.11175  10
   0 -10   4 15.9401 4.21730   2
   0 -10   4 20.1898 6.49364  15
   0  10  -4 15.6386 13.1728  21
   0  10  -4 13.5914 6.60611  19
   0 -10   4 9.08625 3.61808  14
   0  10  -4 15.8630 4.51058   3
   0 -10   4 9.69835 7.12995  22
   0 -10   3 164.876 12.4891  18
   0  10  -3 209.699 17.8835  21
   0 -10   3 190.201 12.1469  10
   0 -10   3 199.157 14.5096  22
   0 -10   3 166.203 9.11616   2
   0  10  -3 176.950 11.9029  19
   0 -10   3 168.852 10.4206  15
   0 -10   3 178.964 8.16916  14
   0  10  -3 178.327 9.81291   3
   0  10  -3 149.701 4.36278  17
   0  10  -3 177.959 14.5289  11
   0 -10   3 198.060 12.0037  12
   0  10  -3 165.561 12.8007   7
   0 -10   2-6.70028 8.27044  10
   0  10  -2 7.17950 1.96151  17
   0  10  -2 1.56556 12.2878  21
   0  10  -2 6.28131 4.01220   3
   0 -10   2 5.49426 4.81738  15
   0  10  -2 1.18333 5.24833  19
   0 -10   2 12.5555 3.86852  14
   0  10  -2 4.15620 5.94915   7
   0 -10   2 12.4400 3.88861   2
   0 -10   2 1.65314 8.78806  22
   0 -10   2-5.54830 8.73155  18
   0  10  -2 7.65195 7.27168  11
   0  10  -1 37.2316 11.6498  21
   0  10  -1 54.8510 6.03034   3
   0 -10   1 51.2337 8.09945  10
   0  10  -1 51.4558 3.35839  17
   0 -10   1 51.6184 9.13421  18
   0 -10   1 47.3229 3.21675   5
   0 -10   1 58.3539 5.81134  15
   0  10  -1 58.3247 9.82903  11
   0 -10   1 62.2060 9.47762  22
   0  10  -1 55.5549 7.50640  19
   0  10  -1 53.0110 7.80335   7
   0 -10   1 50.0459 5.61228   2
   0  10   0 1.27544 2.19037  17
   0 -10   0 3.68839 3.51010  15
   0  10   0-1.10201 3.70795   3
   0  10   0-0.70362 4.92960  19
   0  10   0 8.60998 5.31606  13
   0  10   0-11.3745 11.6227  21
   0 -10   0 2.69157 3.60870   2
   0  10   0 1.61161 5.01377   7
   0 -10   0 4.82076 7.05001  18
   0  10   0-1.51935 6.68449  11
   0 -10   0 2.47978 2.15445   5
   0 -10  -1 4.25644 3.03478  15
   0  10   1 5.88184 6.91661  11
   0  10   1 1.52801 2.55321  17
   0 -10  -1 2.43223 3.39417   2
   0 -10  -1-4.30488 9.69658  25
   0  10   1 55.9365 17.1629  21
   0  10   1 6.62551 3.90990   3
   0 -10  -1 43.8132 8.28477  18
   0 -10  -1 4.70815 2.28462   5
   0  10   1 8.13697 5.04646  13
   0 -10  -1 3.61346 1.83234  23
   0  10   2 482.504 14.0208  17
   0  10   2 489.456 17.9625  13
   0 -10  -2 471.491 11.9264  15
   0 -10  -2 527.296 20.3111  25
   0  10   2 560.280 21.9614  21
   0  10   2 493.467 16.7681   3
   0 -10  -2 490.954 12.3591  23
   0  10   3 5.23631 3.68152   3
   0 -10  -3 3.87473 2.73607  23
   0  10   3 2.79786 4.31041  13
   0  10   3 8.49746 3.79842   6
   0  10   3 2.95690 4.46684  19
   0 -10  -3 8.84442 7.19593  22
   0  10   3 3.73726 8.06779  21
   0  10   3 3.55404 3.04092  17
   0 -10  -3 3.74903 1.92976  15
   0  10   4 4.89263 3.31242  17
   0  10   4 4.73415 3.93038  13
   0 -10  -4 6.33291 5.58686  22
   0 -10  -4 10.9981 3.90443   2
   0  10   4 9.61044 3.47157   8
   0  10   4 1.20247 7.97174  21
   0  10   4 12.3534 4.24837   3
   0  10   4-3.86699 14.8652  16
   0  10   4 7.79941 3.41774   9
   0  10   4 8.02406 4.26956  19
   0  10   5 85.5581 5.93896   8
   0  10   5 100.226 8.23880  13
   0  10   5 84.3564 6.99889   3
   0 -10  -5 93.9961 8.67538  22
   0 -10  -5 88.4113 6.77210   2
   0 -10  -5 73.7581 8.05831  10
   0  10   5 87.3330 7.13460  19
   0  10   5 112.923 4.07516   6
   0  10   5 89.3286 6.64246  17
   0  10   5 96.6729 6.27953   9
   0  10   6 3.70901 4.12025  13
   0  10   6 1.68245 3.66308  19
   0  10   6 2.48426 3.37300   8
   0  10   6-1.67593 3.50099   9
   0 -10  -6 0.50154 1.75554  15
   0 -10  -6 5.43935 5.25822  22
   0 -10  -6-1.26711 5.54974  10
   0 -10  -6-0.26917 3.14915   2
   0  10   6 2.40036 3.67064  17
   0 -10  -7 1.34708 3.33755   2
   0  10   7 1.35838 3.33551   8
   0  10   7 0.22950 3.14699   9
   0  10   7-1.60751 6.23312  16
   0  10   7 2.10526 4.10499  13
   0 -10  -7-0.23847 2.24322  15
   0 -10  -7-2.54630 5.98794  10
   0 -10  -7 10.4384 6.20406  22
   0  10   7 1.48848 3.72094  17
   0  10   8 1.92912 3.79279   3
   0  10   8 1.74833 3.60870   8
   0  10   8 0.36522 3.86486  13
   0  10   8 1.97769 4.22782  17
   0 -10  -8-2.57314 6.06285  10
   0  10   8 0.38380 4.98451  16
   0 -10  -8 0.76758 2.74115  15
   0  10   8 1.01326 3.61124   9
   0 -10  -8-1.77416 5.44204  22
   0 -10  -8-0.26952 3.33876   2
   0  10   9 103.087 9.26202  13
   0 -10  -9 99.3511 7.27721   2
   0  10   9 100.051 7.60154   8
   0  10   9 97.5367 5.38756  20
   0  10   9 95.7614 7.44437   3
   0  10   9 106.859 8.82426  17
   0 -10  -9 93.7222 8.31639  10
   0  10   9 111.033 9.52154  16
   0 -10  -9 100.699 5.73912  15
   0 -10  -9 66.9388 11.4237  25
   0  10   9 107.151 7.85436   9
   0 -10  -9 91.0840 8.16587  22
   0 -10 -10 5.48374 2.18059   6
   0 -10 -10 6.04078 4.78466  10
   0 -10 -10 0.58543 5.08204  22
   0  10  10 3.70704 5.23895  16
   0  10  10 1.98105 4.97447  17
   0  10  10 0.89015 2.14587  20
   0 -10 -10-8.56214 11.0819  25
   0  10  10 5.96406 3.73142   3
   0 -10 -10 6.43720 3.67834   2
   0  10  10 4.80238 4.56457   9
   0  10  10 1.57400 4.66775   8
   0  10  10 4.62311 5.34564  13
   0 -10 -11 15.8548 5.34500  10
   0  10  11 18.9829 6.00279   8
   0  10  11 17.9772 4.52328   3
   0  10  11 26.2361 6.69548  16
   0 -10 -11 17.5020 5.31701  22
   0  10  11 17.2542 5.83926   9
   0 -10 -11 22.3366 4.30509   2
   0  10  11 17.6204 6.09763  17
   0  10  11 27.5706 7.02122  13
   0 -10 -12 56.1070 7.11070  10
   0  10  12 50.4462 7.64324   8
   0  10  12 61.2831 6.21364   3
   0  10  12 60.9341 8.91182  16
   0 -10 -12 54.0959 7.04519  22
   0  10  12 64.3119 8.24624   9
   0 -10 -12 55.2060 5.78271   2
   0  10  12 62.8490 8.57690  17
   0  10  12 50.4133 8.12804  13
   0  10  13 5.41180 6.51680   9
   0 -10 -13 6.99732 5.01360  10
   0  10  13 3.98347 6.13647   8
   0  10  13 7.68489 6.28997  13
   0 -10 -13 0.29272 5.49708  22
   0 -10 -13 29.9173 8.80209  25
   0  10  13 5.55767 4.14901   3
   0 -10 -13 5.17218 3.83549   2
   0  10  13 4.48625 6.60582  16
   0  10  13 3.51659 6.11093  17
   0 -10 -14 32.8779 5.14016   6
   0 -10 -14 25.6807 4.83671   2
   0 -10 -14 20.2363 5.98703  10
   0  10  14 21.5599 7.58918   8
   0  10  14 25.2335 8.57288  16
   0 -10 -14 25.6473 8.71443  25
   0  10  14 23.1097 4.62991   3
   0 -10 -14 11.6797 5.47649  22
   0  10  14 30.0410 8.35912  13
   0  10  14 23.4365 7.74499   9
   0 -10 -15 20.2279 4.98868   6
   0  10  15 13.3608 7.66860  13
   0 -10 -15 5.78766 5.42510  22
   0  10  15 6.24786 3.67648   3
   0  10  15 2.72748 7.22988   8
   0 -10 -15 7.85648 5.56405  10
   0  10  15 12.1800 7.56522   9
   0  10  15 12.7321 8.25185  16
   0 -10 -15 5.94717 3.56357   2
   0 -10 -15 16.1155 9.30974  25
   0 -10 -16 8.08898 4.83065   6
   0 -10 -16 6.61692 9.37439  25
   0  10  16 19.9314 9.00025  16
   0 -10 -16 1.99825 5.58775  22
   0  10  16 3.01695 8.05902   8
   0  10  16 4.90892 7.46423  13
   0 -10 -16 11.7588 6.14393  10
   0 -10 -16 5.92982 3.71746   2
   0  10  16 7.86705 3.82651   3
   0 -10 -16 8.87680 5.89028   5
   0  10  16 5.50196 8.50593   9
   0 -10 -17-2.75643 5.77960  22
   0  10  17 6.01365 8.49816  16
   0  10  17 4.57581 9.15906   8
   0 -10 -17-14.7081 10.3061  25
   0 -10 -17 3.34779 5.65318  10
   0 -10 -17-2.72591 5.69762   5
   0  10  17-1.99187 8.90118   9
   0  10  18 3.57476 10.2614  16
   0  10  18 3.51630 9.60771   8
   0 -10 -18-18.0713 10.7013  25
   0 -10 -18 2.98338 6.29908  10
   0 -10 -18 3.96341 5.91729   5
   0  10  18 3.58850 9.73209   9
   0  10  19 9.08939 10.7981  16
   0  10  19-0.76725 10.8632   9
   0 -10 -19 3.51255 6.27115   5
   0  10  19-1.49937 10.8318   8
   0 -10 -19 0.43047 6.54095  10
   0 -10 -19-20.6553 11.4554  25
   0 -11   9 50.7300 9.67001  12
   0  11  -9 47.3224 12.6128  11
   0  11  -9 61.5074 10.8347  19
   0 -11   9 49.9441 14.0521  18
   0  11  -9 24.5441 18.5919  21
   0 -11   9 44.2221 10.9284  15
   0 -11   8 5.78720 11.2402  18
   0  11  -8 1.11191 8.11271  19
   0 -11   8 4.40440 7.45883  12
   0  11  -8 11.0714 10.5226  11
   0  11  -8 16.8114 17.4690  21
   0 -11   8 5.19171 8.93055  15
   0 -11   7 14.5547 10.6761  18
   0  11  -7 13.5580 7.99522  19
   0  11  -7 21.6171 10.9855  11
   0 -11   7 16.5116 7.75144  12
   0 -11   7 16.1418 4.33390   2
   0 -11   7 19.0923 8.77140  15
   0  11  -7 27.8671 16.7448  21
   0 -11   6 5.20354 7.15701  15
   0  11  -6 9.96000 4.37338   3
   0  11  -6 26.6741 16.4455  21
   0 -11   6 2.82587 9.53844  18
   0  11  -6 4.72358 7.73308  19
   0 -11   6 6.25421 4.07774   2
   0 -11   6 10.0266 7.06950  12
   0  11  -6 2.09880 9.87166  11
   0 -11   6 2.73350 3.37831  14
   0 -11   5 8.56224 7.18878  10
   0  11  -5 6.07142 7.23855  19
   0 -11   5 3.31311 3.84347   2
   0  11  -5 8.70547 14.4764  21
   0 -11   5 16.8344 9.44291  18
   0  11  -5 12.2550 4.84757   3
   0 -11   5 7.41642 3.48578  14
   0 -11   5 9.72201 7.01079  15
   0 -11   5 8.74038 7.00928  12
   0  11  -5 7.44637 9.21482  11
   0 -11   4-0.88672 6.69634  10
   0 -11   4-4.38282 8.81502  22
   0 -11   4 7.26425 8.57928  18
   0  11  -4 3.39305 6.37219  19
   0 -11   4 1.68388 6.37745  12
   0  11  -4 5.23624 8.94200  11
   0 -11   4 0.85813 3.86428   2
   0 -11   4 3.78688 6.11220  15
   0  11  -4 1.16469 6.88144   7
   0 -11   4 2.18170 3.27719  14
   0  11  -4 6.01155 4.51594   3
   0  11  -3 84.7341 14.9143  21
   0 -11   3 88.5030 9.80240  10
   0 -11   3 77.0175 6.99886   2
   0  11  -3 92.3328 10.9005   7
   0  11  -3 82.3575 7.59664   3
   0 -11   3 80.5694 10.4190  22
   0  11  -3 74.0138 9.75828  19
   0 -11   3 97.1113 10.9552  18
   0 -11   3 75.6754 8.05421  15
   0  11  -3 81.4272 12.0750  11
   0 -11   3 83.0052 9.29256  12
   0 -11   3 81.9114 6.07139  14
   0  11  -2 330.261 20.9223  21
   0 -11   2 308.565 15.7444  10
   0 -11   2 307.603 13.3022   2
   0  11  -2 314.942 16.5246  19
   0 -11   2 303.817 17.1740  22
   0 -11   2 296.623 16.3158  18
   0 -11   2 310.278 11.5428  14
   0  11  -2 319.647 13.9362   3
   0  11  -2 334.219 17.8031   7
   0 -11   2 299.479 12.8723  15
   0  11  -2 316.021 19.3046  11
   0  11  -1 114.307 9.82902  13
   0  11  -1 122.241 8.68089   3
   0 -11   1 116.459 8.28866   2
   0  11  -1 125.481 11.6622   7
   0 -11   1 112.096 10.7536  10
   0  11  -1 108.319 9.90828  19
   0  11  -1 126.826 4.71371  17
   0 -11   1 104.531 10.9474  18
   0 -11   1 137.490 12.6757  22
   0 -11   1 116.356 7.63809  15
   0 -11   1 123.215 5.12952   5
   0 -11   1 115.227 4.83234   5
   0  11  -1 108.972 14.8954  21
   0  11  -1 135.227 13.2634  11
   0  11   0 138.981 11.2720   7
   0  11   0 129.527 5.62124  17
   0 -11   0 141.753 11.1287  18
   0  11   0 119.997 14.6544  21
   0 -11   0 156.522 11.9361  10
   0  11   0 130.022 9.83607  13
   0 -11   0 120.331 13.2583  25
   0 -11   0 127.638 6.00615   5
   0 -11   0 136.143 7.34340  15
   0  11   0 146.364 13.5285  11
   0  11   0 145.088 9.28209   3
   0 -11   0 138.879 8.85852   2
   0  11   0 129.239 10.3612  19
   0 -11   0 145.212 12.4681  22
   0  11   1 95.5616 11.4324  11
   0 -11  -1 138.415 4.38168  23
   0  11   1 94.7050 7.78748   3
   0 -11  -1 103.701 5.96960   5
   0  11   1 97.0604 5.51768  17
   0 -11  -1 130.167 10.5648  18
   0 -11  -1 86.7450 5.57128  15
   0  11   1 109.357 8.95512  13
   0 -11  -1 93.8622 7.70509   2
   0 -11  -1 97.9597 12.5596  25
   0  11   1 108.490 13.1612  21
   0  11   2 7.26665 4.68135  13
   0  11   2 11.1816 4.61199   3
   0 -11  -2 12.1555 2.79279  15
   0 -11  -2 11.8229 2.48123  23
   0 -11  -2 8.35732 9.85437  25
   0  11   2 14.8353 3.39845  17
   0 -11  -2 9.11545 3.88912   2
   0 -11  -2 10.6602 3.08486   5
   0  11   2 11.7110 9.77381  21
   0  11   3 166.542 7.92454   6
   0 -11  -3 114.751 3.97436  15
   0  11   3 127.528 7.10962  17
   0  11   3 124.833 9.34543  19
   0  11   3 113.672 12.0694  21
   0  11   3 114.598 8.61485   3
   0 -11  -3 122.997 10.7589  22
   0  11   3 123.842 9.28334  13
   0  11   4 32.1910 9.26165  21
   0  11   4 34.4043 5.59744   3
   0  11   4 35.2585 5.84932  13
   0  11   4 44.0047 4.95688   9
   0  11   4 40.0791 4.80808   8
   0  11   4 31.5980 4.58679  17
   0 -11  -4 42.5288 7.98327  22
   0  11   4 37.2096 6.17520  19
   0 -11  -5 7.11572 6.73261  10
   0  11   5 2.50573 4.18805  13
   0 -11  -5 1.05621 5.70631  22
   0  11   5 0.61868 3.76266   3
   0  11   5-6.05567 14.9640  16
   0  11   5 0.82953 3.19822   8
   0  11   5-0.41927 3.27036   9
   0  11   5 1.27521 2.88838   6
   0  11   5 2.48706 3.71077  17
   0  11   5-0.59552 4.34495  19
   0 -11  -5-0.30165 3.59990   2
   0  11   6 57.2284 6.30970  19
   0 -11  -6 64.8402 8.56650  22
   0 -11  -6 54.6965 6.10401   2
   0 -11  -6 59.5858 16.1768  10
   0  11   6 54.8240 5.52074   8
   0  11   6 88.3379 13.7120  16
   0  11   6 57.2956 7.26540  13
   0  11   6 50.2280 6.07484  17
   0  11   6 55.4570 5.52108   9
   0  11   7 107.561 7.31991   8
   0 -11  -7 117.323 9.78225  10
   0  11   7 107.759 9.07003  13
   0  11   7 110.049 8.59700  17
   0  11   7 120.990 8.07332  19
   0 -11  -7 113.836 9.79879  22
   0 -11  -7 99.4487 3.62674  15
   0 -11  -7 118.584 8.14793   2
   0  11   7 119.546 7.62267   9
   0 -11  -8 69.7614 8.27005  10
   0  11   8 70.3879 6.50476   8
   0  11   8 99.4696 9.65898  16
   0 -11  -8 73.1285 8.49474  22
   0  11   8 79.1900 6.79554   9
   0  11   8 75.0885 7.72603  17
   0 -11  -8 70.5486 4.00630  15
   0  11   8 82.9885 8.62976  13
   0  11   8 74.6666 7.23143   3
   0 -11  -8 70.2238 6.82290   2
   0 -11  -9 303.284 14.3818  22
   0  11   9 322.353 16.0231  16
   0 -11  -9 269.243 14.1553  10
   0  11   9 332.389 15.3498  17
   0  11   9 298.354 13.0488   8
   0 -11  -9 300.386 13.2909   2
   0  11   9 318.874 13.3957   9
   0  11   9 318.259 15.7655  13
   0 -11  -9 373.873 18.1199  25
   0  11   9 324.012 13.8411   3
   0 -11 -10 80.8824 12.1238  25
   0  11  10 122.419 5.76894  20
   0 -11 -10 107.658 9.16809  22
   0  11  10 127.664 10.7603  16
   0 -11 -10 122.082 10.0125  10
   0  11  10 113.142 9.95454  17
   0  11  10 125.247 9.07168   8
   0 -11 -10 121.655 8.50451   2
   0  11  10 132.462 10.8847  13
   0  11  10 129.092 8.86108   3
   0  11  10 111.429 8.82370   9
   0 -11 -11 20.9257 12.0608  25
   0  11  11 42.5610 3.11456  20
   0  11  11 42.6222 5.89697   3
   0  11  11 61.0105 8.18754  17
   0  11  11 48.3588 7.05653   8
   0  11  11 52.8971 8.48529  16
   0  11  11 39.4460 7.38799  13
   0 -11 -11 38.7436 7.08460  22
   0 -11 -11 49.2104 6.12627   2
   0  11  11 39.2917 6.76151   9
   0 -11 -11 32.6733 6.98950  10
   0  11  12 179.594 12.1300   9
   0  11  12 189.215 10.7177   3
   0 -11 -12 157.151 14.6698  25
   0 -11 -12 226.427 7.12405   6
   0  11  12 192.309 13.7025  16
   0 -11 -12 194.769 12.2080  10
   0 -11 -12 176.608 10.0653   2
   0  11  12 189.814 13.5327  13
   0  11  12 178.719 13.0031  17
   0  11  12 209.215 12.6161   8
   0 -11 -12 178.179 11.2657  22
   0 -11 -13 1.20264 5.05506  10
   0  11  13 0.88831 6.13518   9
   0  11  13 6.20666 7.01377  16
   0  11  13 1.75151 3.98845   3
   0 -11 -13-2.93273 5.98520  22
   0  11  13 2.57367 6.23145  17
   0 -11 -13-0.58949 3.82831   2
   0  11  13-2.13854 5.96393  13
   0  11  13 5.66789 6.00057   8
   0 -11 -14 2.87649 5.61411  10
   0  11  14 0.49139 6.51140   9
   0  11  14 1.09948 7.48262  16
   0  11  14 1.10973 4.21577   3
   0 -11 -14-1.62047 6.23859  22
   0  11  14 1.10632 6.53671  17
   0  11  14-0.56705 6.92914  13
   0 -11 -14-0.57539 3.85717   2
   0  11  14-0.48318 6.91166   8
   0 -11 -15 11.3503 4.32502   2
   0 -11 -15 22.0166 6.66488  10
   0  11  15 11.2131 8.55860  16
   0  11  15 12.0213 8.03059  13
   0 -11 -15 6.12239 6.10228  22
   0  11  15 14.8939 7.96423   8
   0  11  15 12.8393 4.54489   3
   0  11  15 5.94245 7.38426   9
   0 -11 -16 19.4859 4.71408   2
   0  11  16 17.0495 4.62029   3
   0 -11 -16 11.3857 5.90043  22
   0  11  16 11.1402 8.19264   8
   0  11  16 22.0932 9.73936  16
   0 -11 -16 18.7091 6.85222  10
   0 -11 -16 18.5979 6.66082   5
   0  11  16 27.8418 8.96495  13
   0  11  16 13.0791 8.51012   9
   0  11  17 7.82464 4.13962   3
   0 -11 -17 13.1443 7.04935   5
   0 -11 -17 7.12282 5.90097  10
   0  11  17 13.2064 8.36368  13
   0  11  17 15.9743 9.73934   8
   0 -11 -17 33.2262 10.8782  25
   0  11  17 7.40612 9.50111  16
   0 -11 -17-0.61523 6.26674  22
   0  11  17 10.3840 9.25345   9
   0 -11 -18 10.2780 10.6956  25
   0 -11 -18 4.97977 6.23051  10
   0  11  18-5.48938 9.54637   8
   0  11  18 4.29892 9.89664  16
   0  11  18-0.69861 9.32971   9
   0 -11 -18 2.37368 6.47080   5
   0 -11 -19 33.1290 11.8591  25
   0 -11 -19 22.6215 8.20277   5
   0  11  19 22.4236 11.4634   9
   0  11  19 16.0663 11.0346   8
   0 -11 -19 16.9876 7.16898  10
   0  11  19 3.02297 10.2144  16
   0  12  -7 23.0958 12.3802  11
   0 -12   7 19.4773 8.22364  12
   0 -12   7 4.24568 8.02153  15
   0  12  -7 13.3829 8.92277  19
   0 -12   7 11.3266 4.56497   2
   0 -12   7 24.0702 12.4421  18
   0 -12   6 40.4966 11.5594  18
   0  12  -6 23.4747 17.3323  21
   0  12  -6 47.3020 10.5027   7
   0  12  -6 57.2531 6.71178   3
   0 -12   6 47.0585 9.39968  15
   0 -12   6 45.1478 9.24411  12
   0  12  -6 56.5361 13.0549  11
   0 -12   6 48.2383 6.37781   2
   0  12  -6 56.8163 10.1460  19
   0 -12   5 194.849 15.7116  18
   0  12  -5 162.634 15.2170   7
   0  12  -5 169.913 14.0113  19
   0 -12   5 159.417 12.1776  15
   0 -12   5 185.358 14.2232  10
   0  12  -5 150.624 19.7669  21
   0  12  -5 162.482 16.7076  11
   0 -12   5 189.665 13.4978  12
   0 -12   5 162.341 9.84048   2
   0  12  -5 161.593 10.0191   3
   0 -12   4 2.89262 3.51872  14
   0 -12   4-4.33743 7.10030  10
   0  12  -4 5.71638 9.43089  11
   0 -12   4-3.64945 6.93158  12
   0  12  -4 3.18283 7.11164  19
   0 -12   4-2.51826 4.20380   2
   0  12  -4-4.18996 16.0902  21
   0  12  -4 2.53367 7.63169   7
   0  12  -4 2.49138 4.55881   3
   0 -12   4-0.34669 6.22240  15
   0 -12   4 8.79641 9.36627  18
   0 -12   4-6.90900 10.1917  22
   0 -12   3 42.6226 5.21308  14
   0  12  -3 40.5172 6.58061   3
   0 -12   3 71.2462 9.48622  12
   0  12  -3 40.2054 10.9344  11
   0  12  -3 41.7241 8.70717  19
   0 -12   3 69.8524 10.1889  18
   0 -12   3 41.2657 7.14495  15
   0 -12   3 46.1826 6.21045   2
   0  12  -3 48.9672 9.66084   7
   0 -12   3 56.5498 9.15693  10
   0 -12   3 40.2629 9.83157  22
   0  12  -3 19.4062 14.9920  21
   0  12  -3 46.5616 8.33433  13
   0 -12   2 110.329 7.29157  14
   0  12  -2 118.346 9.31358   3
   0 -12   2 96.9827 12.1235  22
   0 -12   2 134.055 11.4311  10
   0 -12   2 113.571 8.67750   2
   0 -12   2 104.898 11.8582  18
   0 -12   2 111.677 8.42036  15
   0  12  -2 117.873 10.2173  13
   0  12  -2 89.8750 15.7408  21
   0  12  -2 111.971 11.1871  19
   0 -12   2 146.472 11.8146  12
   0  12  -2 115.625 14.2115  11
   0  12  -2 99.6594 11.8416   7
   0  12  -1 139.765 11.5930  19
   0 -12   1 123.274 12.8477  22
   0  12  -1 137.478 9.87619   3
   0  12  -1 142.822 10.9656  13
   0 -12   1 136.140 9.25878   2
   0 -12   1 113.508 11.9967  18
   0  12  -1 137.871 12.6357   7
   0 -12   1 120.071 7.88914  15
   0 -12   1 127.205 11.9541  10
   0 -12   1 134.691 4.83826   5
   0  12  -1 120.954 16.2589  21
   0  12  -1 163.089 15.3228  11
   0  12   0 239.121 7.47248  17
   0  12   0 259.316 13.0175   3
   0  12   0 231.294 13.2051  13
   0 -12   0 219.668 8.19370   5
   0 -12   0 223.219 9.40665  15
   0 -12   0 244.300 15.0559  10
   0 -12   0 241.134 15.5388  22
   0  12   0 238.214 14.3249  19
   0  12   0 278.620 18.6233  11
   0 -12   0 253.466 14.4198  18
   0  12   0 247.785 18.4458  21
   0 -12   0 246.747 12.4568   2
   0 -12  -1 0.67199 4.04868   2
   0  12   1 1.87324 2.59065  17
   0 -12  -1 15.2701 8.32190  18
   0  12   1 9.59907 10.7467  21
   0 -12  -1 4.40446 2.75666   5
   0  12   1 1.91378 5.36329  13
   0 -12  -1-11.9221 11.6965  25
   0  12   1 1.72638 4.27769   3
   0 -12  -1 2.24116 3.29614  15
   0  12   2 189.346 12.0055  13
   0 -12  -2 159.309 6.35135  23
   0 -12  -2 191.152 8.75213   5
   0 -12  -2 186.813 6.34214  15
   0 -12  -2 244.678 13.1597  18
   0  12   2 204.959 8.33754  17
   0  12   2 215.757 11.8671   3
   0 -12  -2 209.114 11.5517   2
   0  12   2 212.110 16.5687  21
   0 -12  -2 172.127 15.6995  25
   0  12   3 0.52264 9.75662  21
   0 -12  -3 6.03311 3.19769   5
   0 -12  -3 14.7023 8.58490  22
   0  12   3 6.10994 5.23885  19
   0  12   3 5.30905 5.06696  13
   0 -12  -3 4.04704 11.4026  25
   0  12   3 4.16095 4.29858   3
   0  12   3 1.76613 3.30771  17
   0  12   4 101.500 9.21351  13
   0 -12  -4 105.998 11.2454  22
   0  12   4 113.460 7.36408   8
   0  12   4 120.565 30.9751  16
   0  12   4 112.774 7.28867  17
   0  12   4 113.919 9.30668  19
   0  12   4 110.106 9.09347   3
   0  12   4 109.625 13.1979  21
   0  12   4 117.472 7.52314   9
   0 -12  -5 0.67131 4.19571   2
   0 -12  -5 9.13138 7.59941  22
   0  12   5-1.27823 3.84987  17
   0  12   5-1.56507 4.53136  13
   0  12   5 0.22528 3.67073   9
   0  12   5 2.67427 3.71543   8
   0  12   5 1.72877 4.28354   3
   0  12   5 11.7278 5.43392   6
   0  12   5-3.05609 5.17536  19
   0  12   6 34.5696 6.72118  13
   0  12   6 35.5750 5.00523   9
   0 -12  -6 39.2805 8.24865  22
   0 -12  -6 35.9850 5.63649   2
   0  12   6 35.1696 5.10597   8
   0  12   6 32.4315 5.96236   3
   0  12   6 38.7744 5.80386  17
   0 -12  -6 34.5403 8.59846  10
   0  12   6 42.8487 6.49605  19
   0  12   7 162.098 8.94906   8
   0  12   7 168.406 9.17347   9
   0 -12  -7 147.577 11.7577  10
   0  12   7 186.782 15.4087  16
   0  12   7 175.273 11.7644  13
   0 -12  -7 162.008 10.0927   2
   0 -12  -7 163.355 11.8325  22
   0  12   7 164.665 10.2194  17
   0  12   7 173.453 10.1892  19
   0 -12  -8 119.503 10.4621  22
   0 -12  -8 125.366 9.04987   2
   0  12   8 110.286 9.16191  17
   0  12   8 120.298 10.3660  13
   0  12   8 129.319 8.30954   8
   0  12   8 124.129 8.28582   9
   0  12   8 123.347 12.0382  16
   0 -12  -8 116.101 10.4380  10
   0 -12  -9 37.5476 7.75572  22
   0  12   9 34.9624 6.10650   3
   0  12   9 28.8480 6.47054  17
   0  12   9 37.1624 7.08064  13
   0 -12  -9 29.0090 5.46983   2
   0  12   9 34.2457 7.19481  16
   0  12   9 33.2382 5.76544   9
   0  12   9 37.7211 5.74930   8
   0 -12  -9 21.8632 7.10146  10
   0 -12 -10 228.394 13.5507  22
   0 -12 -10 277.843 17.6689  25
   0  12  10 235.223 12.6682   3
   0  12  10 247.388 15.0358  16
   0 -12 -10 219.278 13.9270  10
   0 -12 -10 249.603 12.4628   2
   0  12  10 232.524 14.5499  13
   0  12  10 226.383 11.8918   8
   0  12  10 230.089 13.6437  17
   0  12  10 244.055 12.3852   9
   0 -12 -11 8.44050 6.26909  22
   0 -12 -11-12.0213 13.0276  25
   0  12  11 8.19891 5.12985   3
   0 -12 -11 0.83570 7.69126  10
   0  12  11 5.89781 5.54507  17
   0  12  11 10.5358 5.60274   8
   0  12  11 10.0246 6.59034  13
   0  12  11 8.84873 6.41180  16
   0 -12 -11 10.0443 4.74209   2
   0  12  11 7.15942 5.61697   9
   0 -12 -12-2.18581 6.35344  22
   0  12  12 0.33985 4.50321   3
   0 -12 -12-1.27798 7.66211  10
   0  12  12 1.46878 5.98252  17
   0  12  12-3.10189 5.96170   8
   0  12  12 1.59204 6.60354  13
   0  12  12 4.11583 6.34453  16
   0 -12 -12 0.33325 3.93787   2
   0  12  12-1.58283 5.75514   9
   0 -12 -13 18.8478 6.51367  22
   0  12  13 17.1509 5.29927   3
   0  12  13 20.4908 8.15094  16
   0 -12 -13 6.07500 7.96029  10
   0 -12 -13 17.7884 5.25000   2
   0  12  13 26.8351 7.60964  17
   0  12  13 20.1009 6.84359   9
   0  12  13 29.1058 7.93178  13
   0  12  13 23.1736 7.01765   8
   0 -12 -14 60.7933 8.51783  22
   0  12  14 66.6076 10.5211  13
   0  12  14 65.4991 9.52055   9
   0 -12 -14 63.3964 6.90225   2
   0  12  14 69.3958 10.6513  16
   0 -12 -14 61.4930 9.03356  10
   0  12  14 68.4093 7.45536   3
   0  12  14 59.3041 10.0421  17
   0  12  14 70.4289 9.54248   8
   0  12  15 42.0726 6.25928   3
   0 -12 -15 36.9693 5.94937   2
   0  12  15 39.7029 8.94894   8
   0  12  15 36.0460 9.69125  13
   0  12  15 42.0584 9.98961  16
   0 -12 -15 36.5588 7.74266  10
   0 -12 -15 34.8210 7.67754  22
   0  12  15 33.9550 8.89278   9
   0 -12 -16 50.1939 7.98942  22
   0  12  16 51.3255 6.48296   3
   0 -12 -16 58.9480 8.85851  10
   0  12  16 58.6840 10.6608   8
   0 -12 -16 53.6742 8.93817   5
   0  12  16 33.9218 10.0059  16
   0 -12 -16 48.0621 6.26941   2
   0  12  16 56.8157 11.0666  13
   0  12  16 52.0419 10.2703   9
   0 -12 -17 25.2715 7.57117  10
   0 -12 -17 42.9099 8.80474   5
   0  12  17 33.9494 10.9079  16
   0 -12 -17 33.2592 5.58637   2
   0  12  17 33.5552 5.57776   3
   0  12  17 37.2733 10.8099   9
   0  12  17 22.4480 10.3894   8
   0  12  17 33.4319 10.4803  13
   0 -12 -17 27.8311 7.37688  22
   0 -12 -18 35.8920 8.74407   5
   0  12  18 40.1730 11.3553   9
   0  12  18 21.4011 10.5271   8
   0  12  18 43.8217 12.0364  16
   0 -12 -18 42.0690 8.51554  10
   0  12  18 39.6835 11.1813  13
   0  13  -6 4.25479 8.78286  19
   0 -13   6 7.20213 4.70873   2
   0  13  -6-9.67555 18.4568  21
   0  13  -6 9.62991 11.6337  11
   0 -13   6 8.72255 8.18419  12
   0 -13   6 3.10198 10.6717  18
   0  13  -6 4.49559 9.57060   7
   0  13  -5 57.2186 11.5487   7
   0  13  -5 67.3357 9.51131  13
   0  13  -5 58.1610 7.25591   3
   0 -13   5 49.7228 11.7002  18
   0 -13   5 67.2085 10.2011  12
   0  13  -5 62.3334 13.4859  11
   0  13  -5 69.3429 11.3293  19
   0 -13   5 66.2459 7.13254   2
   0  13  -4 0.67236 4.87342   3
   0  13  -4-1.72547 7.82844  19
   0  13  -4 4.63581 10.3183  11
   0 -13   4-6.36966 7.83602  12
   0 -13   4 3.29936 9.76297  18
   0 -13   4 1.55380 7.72724  10
   0 -13   4-3.44906 10.4929  22
   0 -13   4 1.01974 6.43216  15
   0 -13   4 1.35578 4.59615   2
   0  13  -4-13.5900 17.4863  21
   0  13  -4 2.04095 8.31305   7
   0  13  -4 10.3324 7.14553  13
   0 -13   3 30.1007 4.91949  14
   0  13  -3 34.3154 6.47698   3
   0 -13   3 67.5426 11.3065  18
   0 -13   3 56.9559 9.38874  12
   0  13  -3 39.2186 12.2087  11
   0 -13   3 25.9650 6.79022  15
   0 -13   3 27.8220 10.3845  22
   0 -13   3 46.1272 9.26090  10
   0  13  -3 37.7371 9.20471  19
   0  13  -3 43.6204 8.55320  13
   0  13  -3 32.0496 16.4648  21
   0 -13   3 37.6821 6.50065   2
   0  13  -3 43.2987 10.2997   7
   0  13  -2 57.3422 16.5906  21
   0 -13   2 107.026 11.0371  10
   0 -13   2 109.418 11.8932  18
   0  13  -2 100.323 9.11123   3
   0 -13   2 94.1835 12.6697  22
   0 -13   2 95.9999 8.03082  15
   0  13  -2 82.0528 11.1630   7
   0  13  -2 91.7219 11.2532  19
   0  13  -2 79.9044 9.47145  13
   0 -13   2 99.6632 10.7628  12
   0  13  -2 125.651 15.1564  11
   0 -13   2 100.385 8.71749   2
   0 -13   2 97.6563 7.10203  14
   0 -13   1 76.8770 12.5318  22
   0  13  -1 95.9426 9.73604  13
   0  13  -1 90.3886 8.90562   3
   0 -13   1 89.0153 8.45305   2
   0  13  -1 98.1008 11.1074  19
   0 -13   1 95.8457 7.42975  14
   0 -13   1 74.3983 6.82501  15
   0  13  -1 88.0590 13.9841  11
   0  13  -1 120.902 16.1925  21
   0 -13   1 44.9732 10.4155  10
   0 -13   1 57.4236 10.8594  18
   0  13   0 75.9461 9.03423  13
   0  13   0 80.0909 8.68552   3
   0  13   0 75.7010 9.62052  19
   0 -13   0 56.2429 10.6155  10
   0 -13   0 60.6215 5.72073  15
   0 -13   0 74.5665 4.64243   5
   0 -13   0 84.4054 8.26922   2
   0 -13   0 57.5615 10.5050  18
   0 -13   0 57.1085 11.3454  22
   0  13   0 102.817 15.3327  21
   0 -13  -1 5.25787 8.72516  10
   0 -13  -1 3.72015 2.82618   5
   0  13   1 14.3344 12.5651  21
   0  13   1 3.22827 2.60449  17
   0 -13  -1-1.12236 8.32343  18
   0  13   1 6.88315 5.04744   3
   0  13   1-0.41545 5.78018  13
   0 -13  -1 5.53488 4.94723   2
   0 -13  -2 246.229 18.3036  25
   0 -13  -2 236.594 10.0278   5
   0 -13  -2 225.657 12.5320   2
   0  13   2 221.764 8.86255  17
   0 -13  -2 260.916 14.1925  18
   0  13   2 211.066 18.3373  21
   0  13   2 221.322 12.8635   3
   0  13   2 236.453 13.8653  13
   0  13   3 3.71366 5.59755  13
   0  13   3 6.13005 4.83354   3
   0  13   3 8.53745 6.00420  19
   0 -13  -3 7.84365 4.71230   2
   0 -13  -3 5.10752 3.43540   5
   0 -13  -3-8.56507 12.2138  25
   0  13   3 1.74023 10.2094  21
   0  13   3 4.28571 3.49248  17
   0 -13  -4 109.394 11.7626  22
   0  13   4 103.318 7.07524  17
   0 -13  -4 101.290 13.5262  25
   0  13   4 111.223 9.63655   3
   0 -13  -4 106.988 7.47978   5
   0  13   4 108.659 7.50242   8
   0  13   4 99.3886 9.40738  13
   0  13   4 104.822 13.7361  21
   0  13   4 105.591 7.56457   9
   0  13   4 105.893 9.94566  19
   0  13   5 68.2301 8.16889   3
   0  13   5 82.4472 6.94402  17
   0  13   5 84.1205 8.79342  19
   0 -13  -5 82.9388 7.91004   2
   0  13   5 89.2166 6.87073   9
   0 -13  -5 72.4484 11.1577  22
   0  13   5 79.0317 6.58579   8
   0 -13  -5 86.6223 7.31671   5
   0  13   5 87.0022 9.07790  13
   0  13   6 111.532 8.22381  17
   0 -13  -6 109.908 11.9000  22
   0  13   6 127.391 9.91837  19
   0 -13  -6 112.071 9.03945   2
   0  13   6 105.492 7.54683   8
   0  13   6 96.8079 8.83845   3
   0  13   6 119.936 10.3767  13
   0  13   6 83.6301 18.0094  16
   0  13   6 113.899 7.75458   9
   0  13   7 1.95673 4.44211  17
   0  13   7 5.44306 3.96558   9
   0 -13  -7 24.1846 8.35456  10
   0  13   7 7.42160 4.26955   8
   0  13   7 7.49836 5.02436  19
   0  13   7 17.8124 10.1202  16
   0  13   7 5.34099 6.01505  13
   0 -13  -7 6.69132 4.56660   2
   0 -13  -7 9.02287 8.00566  22
   0  13   8 33.1231 6.32847  17
   0  13   8 35.0859 5.51225   8
   0  13   8 38.8253 7.40617  13
   0 -13  -8 56.1815 9.43078  22
   0  13   8 40.7913 5.86865   9
   0  13   8 42.7034 9.58746  16
   0 -13  -8 42.4730 8.77142  10
   0 -13  -8 48.0460 6.49926   2
   0  13   9 138.647 10.8625  17
   0 -13  -9 151.584 10.4371   2
   0  13   9 148.962 11.8635  13
   0  13   9 175.746 13.5524  16
   0 -13  -9 146.770 12.2994  10
   0  13   9 153.509 9.63628   8
   0  13   9 132.877 10.2457   3
   0 -13  -9 135.949 11.7292  22
   0  13   9 160.079 9.81476   9
   0  13  10 78.3843 9.07420  17
   0 -13 -10 83.2889 8.02733   2
   0 -13 -10 73.8594 9.72524  22
   0  13  10 76.0464 7.69135   8
   0 -13 -10 71.3170 9.75545  10
   0  13  10 84.9157 8.12606   9
   0  13  10 62.2779 9.12517  13
   0  13  10 82.0783 9.88721  16
   0  13  10 87.7233 8.56338   3
   0  13  11 3.71045 5.77147  17
   0 -13 -11 1.85071 4.26432   2
   0 -13 -11 3.24865 6.76939  22
   0  13  11 0.69982 4.97134   8
   0 -13 -11-2.74589 8.03568  10
   0  13  11 1.42339 5.20919   9
   0  13  11 0.52584 6.30540  13
   0  13  11-3.64558 6.76376  16
   0  13  11 1.89923 5.20857   3
   0  13  12-1.49987 6.49304  17
   0 -13 -12 1.84501 4.75289   2
   0 -13 -12 2.82608 6.89547  22
   0  13  12 1.91296 5.76096   8
   0 -13 -12-6.96255 8.31299  10
   0  13  12 0.78240 5.68960   9
   0  13  12-2.22967 6.84275  13
   0  13  12-1.63329 7.07062  16
   0  13  12 4.54138 5.46804   3
   0 -13 -12 15.8833 13.7951  25
   0  13  13 4.08763 7.33237  13
   0  13  13 9.57524 5.10727   3
   0 -13 -13 0.94388 7.90754  10
   0  13  13 8.59842 6.57310   9
   0 -13 -13 9.50542 4.95952   2
   0 -13 -13 14.4345 7.84780  22
   0  13  13 6.75056 6.19774   8
   0  13  13 2.82691 7.52248  16
   0  13  13 17.1651 7.75167  17
   0  13  14 22.6611 8.25388  13
   0  13  14 21.3581 6.09542   3
   0 -13 -14 13.5084 7.72786  10
   0  13  14 34.8893 8.02624   9
   0 -13 -14 27.9009 6.17479   2
   0 -13 -14 30.5693 8.02940  22
   0  13  14 24.0667 7.55310   8
   0  13  14 27.1900 9.33467  16
   0  13  14 25.8787 8.40257  17
   0 -13 -15 36.4471 6.32760   2
   0  13  15 23.3840 5.76633   3
   0 -13 -15 31.2099 7.59281   5
   0  13  15 31.5834 10.0744  16
   0  13  15 32.1328 8.92135  13
   0 -13 -15 36.0344 8.35405  22
   0  13  15 25.3700 8.42938   8
   0  13  15 23.7367 8.63625   9
   0 -13 -15 6.37046 8.97580  10
   0  13  16 5.08572 7.54641   9
   0  13  16 1.67035 7.80130   8
   0  13  16-3.55338 5.08173   3
   0  13  16-3.36776 7.67840  13
   0 -13 -16-0.33938 4.56733   2
   0 -13 -16 5.35482 6.21802   5
   0 -13 -16 8.44316 7.09197  22
   0  13  16 0.65327 8.69030  16
   0 -13 -16-8.99713 9.85191  10
   0  13  17 5.49817 9.06013   9
   0  13  17 19.2803 9.42758   8
   0  13  17 18.2508 9.73330  13
   0  13  17 14.1676 5.36791   3
   0 -13 -17 15.9852 5.37346   2
   0 -13 -17 10.5222 6.86917   5
   0 -13 -17 18.9960 7.68911  22
   0 -13 -17-5.07758 9.72128  10
   0  13  17 14.4594 10.4645  16
   0  13  18 11.6833 9.74397   8
   0  13  18 12.5259 9.68208   9
   0 -13 -18-9.74986 10.7090  10
   0 -13 -18 0.64229 6.79738   5
   0  13  18 7.24702 10.4712  16
   0  13  18 7.35396 4.85752   3
   0  13  18 13.1402 10.0470  13
   0  14  -5 21.8765 10.6464   7
   0 -14   5 16.3800 11.5264  18
   0 -14   5 13.2033 8.67472  12
   0  14  -5 17.5645 11.8854  11
   0  14  -5 15.1540 9.56832  19
   0 -14   5 7.47182 5.18129   2
   0  14  -5 19.1827 8.25522  13
   0 -14   4 54.1223 10.0529  12
   0  14  -4 50.3514 13.8881  11
   0  14  -4 59.1224 11.2034  19
   0  14  -4 54.2550 11.7857   7
   0  14  -4 54.4126 7.57698   3
   0 -14   4 38.8945 6.77517   2
   0 -14   4 52.6353 10.4096  10
   0 -14   4 71.1236 12.8419  18
   0  14  -4 44.6447 8.70435  13
   0  14  -3-26.4421 17.4942  21
   0 -14   3-10.3868 11.2677  22
   0 -14   3 5.95988 9.88984  18
   0  14  -3 3.45014 8.43170   7
   0  14  -3-5.39043 8.33260  19
   0 -14   3 2.19804 8.04409  10
   0  14  -3-1.62185 10.8296  11
   0 -14   3 1.53268 7.85534  12
   0 -14   3-0.37677 5.08980   2
   0  14  -3 3.68566 6.54543  13
   0  14  -3 3.00162 5.36701   3
   0 -14   2 5.44960 10.0194  22
   0  14  -2 7.30016 6.65917  13
   0  14  -2 10.1511 6.19499   3
   0  14  -2 2.31358 7.93248  19
   0 -14   2 10.5728 9.37994  18
   0 -14   2 7.01384 5.36479   2
   0 -14   2 7.11586 4.52004  14
   0  14  -2 28.5526 14.9418  21
   0 -14   2 22.0558 8.25292  12
   0 -14   2 7.07241 8.11799  10
   0 -14   1 5.98486 12.0171  22
   0  14  -1 26.2100 7.47832  13
   0  14  -1 25.3936 6.92284   3
   0  14  -1 26.7443 9.09460  19
   0 -14   1 24.3854 9.17719  18
   0 -14   1 28.1728 6.33578   2
   0 -14   1 31.1667 5.52470  14
   0 -14   1 49.4011 9.46788  10
   0  14  -1 47.3452 15.1380  21
   0 -14   0 27.8698 9.66771  10
   0 -14   0 53.9592 7.30457   2
   0  14   0 63.2703 15.0575  21
   0 -14   0 41.4413 12.1458  22
   0  14   0 53.4543 9.88676  19
   0  14   0 47.9269 7.30980   3
   0  14   0 52.8484 8.57337  13
   0  14   1 5.44436 12.4480  21
   0 -14  -1 2.24903 10.1991  22
   0  14   1 7.16683 6.30917   3
   0 -14  -1-0.69189 3.00294   5
   0  14   1 1.33089 6.03822  13
   0 -14  -1 0.40517 4.88169   2
   0 -14  -2 9.76097 9.21721  18
   0  14   2 2.94379 5.65955   3
   0  14   2-5.92303 12.4293  21
   0 -14  -2 0.21647 3.04377   5
   0 -14  -2-2.44357 4.83629   2
   0  14   2-3.09894 6.18105  13
   0  14   3 2.53303 5.15929   3
   0 -14  -3-18.4003 14.0463  25
   0  14   3 5.06908 12.1056  21
   0  14   3 3.98407 4.47217   9
   0  14   3-0.37224 3.23212  17
   0 -14  -3 20.2794 9.02617  18
   0 -14  -3-0.40803 4.52680   2
   0  14   3 5.52556 4.59997   8
   0  14   3 3.55599 5.82047  13
   0 -14  -3 1.25817 3.32213   5
   0  14   3 0.47213 6.28120  19
   0  14   4 13.9742 4.74035   9
   0  14   4 14.3038 5.77472   3
   0  14   4 4.34496 11.6117  21
   0 -14  -4 28.5889 10.5551  22
   0  14   4 13.8936 6.37293  13
   0  14   4 8.55688 4.48584   8
   0  14   4 10.7607 4.14275  17
   0 -14  -4-5.90416 13.0743  25
   0 -14  -4 10.4475 4.03400   5
   0  14   4 5.39356 6.36924  19
   0 -14  -5 9.42682 9.76173  22
   0  14   5-0.75993 4.32643   9
   0  14   5-2.60318 4.16319  17
   0 -14  -5 2.80894 3.91821   5
   0  14   5-9.54762 20.8486  16
   0  14   5 4.20872 5.23715   3
   0  14   5 0.91366 5.53025  13
   0 -14  -5-28.1027 13.9611  25
   0  14   5 0.42672 5.99989  19
   0  14   5-1.75363 4.19686   8
   0 -14  -6 136.538 13.8536  22
   0 -14  -6 144.009 9.72093   5
   0  14   6 143.036 9.40579  17
   0  14   6 157.082 11.4547  19
   0 -14  -6 128.571 10.5129   2
   0  14   6 118.193 21.6986  16
   0  14   6 158.556 11.3952   3
   0  14   6 148.950 8.84465   8
   0  14   6 161.884 12.2873  13
   0  14   6 140.323 8.73888   9
   0  14   7 52.4636 7.32145   3
   0 -14  -7 46.8881 7.27602   2
   0  14   7 56.3974 7.16781  17
   0 -14  -7 94.3492 12.8488  10
   0  14   7 53.9872 7.67896  19
   0  14   7 52.7252 6.15137   9
   0 -14  -7 39.0739 10.2883  22
   0  14   7 48.6020 8.00572  13
   0  14   7 81.9308 13.7703  16
   0  14   7 49.9460 6.19387   8
   0 -14  -7 53.7761 6.71390   5
   0  14   8 77.4017 8.19730  17
   0 -14  -8 86.9694 8.70395   2
   0  14   8 88.8711 7.71931   9
   0 -14  -8 87.9992 11.2375  22
   0  14   8 97.7311 12.8722  16
   0  14   8 95.5140 10.1568  13
   0 -14  -8 103.945 12.5550  10
   0  14   8 76.5652 7.29918   8
   0  14   9 516.126 20.4103  17
   0  14   9 482.831 20.3121   3
   0 -14  -9 505.025 20.2212   2
   0  14   9 499.957 17.9777   9
   0 -14  -9 489.920 21.6738  22
   0  14   9 566.636 24.0423  16
   0  14   9 495.769 21.8439  13
   0 -14  -9 526.791 22.9142  10
   0  14   9 512.549 18.0426   8
   0  14  10 237.386 14.4043  17
   0  14  10 246.607 14.0721   3
   0 -14 -10 242.916 13.7387   2
   0  14  10 233.242 12.3171   9
   0 -14 -10 264.221 16.0151  22
   0  14  10 261.682 16.3591  16
   0  14  10 230.114 15.4794  13
   0 -14 -10 236.154 15.8244  10
   0  14  10 235.773 12.3642   8
   0  14  11 187.710 13.3416  17
   0  14  11 201.316 13.0224   3
   0 -14 -11 183.167 12.2436   2
   0  14  11 201.630 11.9160   9
   0 -14 -11 200.075 14.3313  22
   0  14  11 214.608 15.6287  16
   0  14  11 212.722 15.2088  13
   0 -14 -11 199.004 15.1249  10
   0  14  11 196.874 11.7853   8
   0  14  12 61.9896 9.30602  17
   0  14  12 86.0654 9.26673   3
   0 -14 -12 68.7705 8.20696   2
   0  14  12 67.0680 8.36732   9
   0 -14 -12 91.7215 11.1143  22
   0  14  12 63.6094 10.2329  16
   0  14  12 76.1405 10.8388  13
   0 -14 -12 52.4803 10.1509  10
   0  14  12 81.8973 8.65964   8
   0  14  13-0.54501 7.01985  17
   0  14  13-1.62721 5.71991   3
   0 -14 -13-2.42429 5.07251   2
   0  14  13-1.69378 5.67683   9
   0  14  13-1.66225 5.69827   8
   0  14  13 9.15159 7.95599  13
   0  14  13-2.96693 7.95509  16
   0 -14 -13-6.13513 9.44772  10
   0 -14 -13 4.38930 7.94522  22
   0  14  14 72.3199 10.6628  17
   0 -14 -14 67.8706 8.11588   2
   0  14  14 69.0193 8.24419   3
   0 -14 -14 56.4186 10.2113  10
   0  14  14 55.2573 10.8308  13
   0 -14 -14 62.0822 9.67188  22
   0  14  14 60.8586 10.9974  16
   0  14  14 65.2362 9.61523   9
   0  14  14 59.0436 9.16547   8
   0  14  15 22.1781 7.91283   9
   0  14  15 22.3879 10.0389  16
   0 -14 -15 15.6751 5.79962   2
   0 -14 -15 1.05270 9.39073  10
   0  14  15 18.8342 7.97500   8
   0 -14 -15 23.2062 15.0435  25
   0  14  15 21.9288 8.63536  13
   0  14  15 20.7498 6.31185   3
   0 -14 -15 20.0951 8.38743  22
   0 -14 -15 14.1152 6.85242   5
   0  14  16 3.99935 9.30645  16
   0 -14 -16-2.26918 5.12838   2
   0 -14 -16 1.23197 6.51851   5
   0  14  16 2.08051 8.66811  13
   0  14  16-2.15184 7.74699   8
   0  14  16-1.08440 5.62242   3
   0 -14 -16 9.20170 8.24395  22
   0  14  16 4.37072 8.22662   9
   0 -14 -17 24.1090 8.46850  22
   0  14  17 19.1182 6.03390   3
   0  14  17 24.5526 9.45769   8
   0  14  17 28.1235 10.5634  13
   0 -14 -17 24.0472 5.96601   2
   0  14  17 25.4874 9.48740   9
   0 -14 -17 35.9878 8.94913   5
   0  14  17 21.7109 10.5529  16
   0 -14 -17 4.33154 10.4875  10
   0 -14 -18 1.63593 10.7508  10
   0 -14 -18 19.1731 8.39903  22
   0  14  18 19.7616 9.80446   9
   0  14  18 21.2275 10.6486  16
   0  14  18 9.41434 9.42471   8
   0  15  -3 25.5696 16.4587  21
   0 -15   3-12.9771 12.5826  22
   0 -15   3-0.57985 8.73122  10
   0  15  -3 3.31881 6.96287  13
   0  15  -3-3.17071 5.98620   3
   0 -15   3-1.19459 5.23478   2
   0 -15   3-5.39144 8.66891  12
   0  15  -3 3.19416 8.75981  19
   0 -15   3-7.86090 10.2917  18
   0  15  -2 38.5472 16.4734  21
   0 -15   2 28.4519 11.3171  22
   0  15  -2 34.7153 7.50232   3
   0 -15   2 38.9297 9.83108  12
   0 -15   2 38.9272 9.79761  10
   0  15  -2 26.0642 8.15194  13
   0 -15   2 26.9088 6.83824   2
   0  15  -2 31.0585 10.0038  19
   0 -15   2 42.3181 11.1059  18
   0 -15   1-7.71652 11.6154  22
   0 -15   1-2.55908 5.47075   2
   0  15  -1-1.28532 5.93934   3
   0 -15   1 5.93987 9.45660  18
   0 -15   1 13.1575 8.55238  12
   0 -15   1 2.96240 4.97681  14
   0  15  -1 13.2663 14.1556  21
   0  15  -1 1.88630 6.76834  13
   0  15  -1 4.20634 8.08687  19
   0 -15   1-1.72548 8.52756  10
   0 -15   0 15.0228 5.25657  14
   0 -15   0 12.5694 5.87938   2
   0  15   0 13.1526 6.94427  13
   0  15   0 8.37893 6.41572   3
   0 -15   0-13.0029 11.8639  18
   0  15   0 7.57801 14.2851  21
   0 -15   0-3.82120 12.1911  22
   0 -15  -1 6.13614 5.89934   2
   0  15   1 10.3832 6.56657   3
   0 -15  -1-1.84498 11.6378  22
   0  15   1 3.75615 6.53290  13
   0  15   1 8.07184 13.0571  21
   0 -15  -2 57.6529 12.2834  10
   0  15   2 66.2750 9.04650   3
   0 -15  -2 54.7766 5.39037   5
   0 -15  -2 65.8244 8.43596   2
   0  15   2 56.9770 8.98417  13
   0  15   2 44.8473 14.8188  21
   0 -15  -2 53.8524 10.7881  18
   0  15   3 54.2704 6.54063   9
   0  15   3 38.7239 13.3164  21
   0 -15  -3 50.0458 5.68911   5
   0 -15  -3 70.6516 11.1605  18
   0 -15  -3 110.227 14.6467  10
   0  15   3 48.1872 8.23992   3
   0  15   3 62.4254 8.85602  13
   0  15   3 49.9474 6.43151   8
   0 -15  -3-8.54651 16.1237  25
   0  15   3 56.5080 9.60336  19
   0 -15  -3 47.9257 7.65080   2
   0  15   4 132.644 11.4172   3
   0 -15  -4 128.113 8.68878   5
   0  15   4 137.392 7.92832  17
   0 -15  -4 179.553 12.6942  18
   0 -15  -4 160.319 16.0841  22
   0 -15  -4 130.562 10.9626   2
   0  15   4 146.913 9.13499   9
   0 -15  -4 158.463 17.6473  25
   0  15   4 130.292 11.4857  13
   0  15   4 140.021 8.81159   8
   0  15   4 139.996 12.5511  19
   0  15   5 12.9132 6.25842   3
   0  15   5 10.6133 4.47334  17
   0 -15  -5 30.2136 11.9650  22
   0  15   5 6.52600 4.60015   9
   0  15   5 22.6603 7.71534  19
   0  15   5 9.03597 4.43693   8
   0  15   5 13.6559 6.64262  13
   0 -15  -5 12.9369 4.64827   5
   0 -15  -6 140.704 14.1914  22
   0  15   6 112.235 8.17171   8
   0  15   6 105.133 8.32853  17
   0 -15  -6 123.560 9.29637   5
   0 -15  -6 100.845 9.88874   2
   0  15   6 118.084 10.8388   3
   0  15   6 116.448 10.9250  19
   0 -15  -6 100.077 15.4232  25
   0  15   6 116.968 8.32432   9
   0  15   6 109.372 10.8184  13
   0  15   6 159.604 27.3377  16
   0 -15  -7 52.4615 11.4743  22
   0  15   7 49.3113 6.12434   8
   0  15   7 45.8463 6.08346   9
   0  15   7 69.2596 15.4076  16
   0 -15  -7 45.2262 7.29554   2
   0  15   7 44.2413 8.10290   3
   0  15   7 45.0917 8.51196  13
   0 -15  -7 51.0262 7.02870   5
   0  15   7 43.0302 6.59008  17
   0  15   8 1.46251 5.06919  17
   0 -15  -8 3.55296 5.06358   2
   0  15   8 3.66545 4.57054   8
   0 -15  -8 33.4835 10.5610  22
   0  15   8-0.85712 4.63131   9
   0  15   8-19.7909 13.5024  16
   0  15   8-3.61458 6.33936  13
   0 -15  -8 46.9802 11.8419  10
   0 -15  -8 1.64918 4.39065   5
   0 -15  -9 76.9894 12.1928  22
   0  15   9 71.7716 7.24298   8
   0  15   9 85.5110 9.22246  17
   0 -15  -9 81.2347 9.10016   2
   0 -15  -9 98.0925 13.2714  10
   0  15   9 73.6073 7.55385   9
   0  15   9 81.9976 10.1099  13
   0  15   9 107.071 12.2481  16
   0 -15  -9 82.9052 8.97909   5
   0 -15 -10 72.1953 11.0551  22
   0  15  10 61.3380 7.15764   8
   0  15  10 53.9985 8.15868  17
   0  15  10 67.6177 9.26088   3
   0 -15 -10 57.4745 7.93918   2
   0 -15 -10 73.1181 12.2692  10
   0  15  10 60.5791 7.34503   9
   0  15  10 56.2194 9.61359  13
   0  15  10 63.3766 10.2503  16
   0 -15 -10 53.1700 8.11586   5
   0 -15 -11 181.492 14.5011  22
   0  15  11 144.168 10.2877   8
   0  15  11 161.555 12.5568  17
   0  15  11 156.451 10.7631   9
   0  15  11 170.166 12.7687   3
   0  15  11 146.793 13.3504  13
   0 -15 -11 150.550 11.4852   2
   0 -15 -11 161.104 12.5990   5
   0  15  11 162.718 14.2794  16
   0 -15 -11 156.069 14.2424  10
   0 -15 -12 21.9799 9.36949  22
   0  15  12 8.95978 5.82777   8
   0  15  12 9.21525 7.49777  17
   0 -15 -12 14.1696 6.14245   2
   0  15  12 10.8694 6.48221   3
   0  15  12 6.48901 5.76950   9
   0  15  12 9.10100 8.01107  13
   0 -15 -12 6.88949 6.26644   5
   0  15  12 11.4675 8.39984  16
   0 -15 -12 22.2716 9.87678  10
   0 -15 -13 6.76096 8.19035  22
   0  15  13 6.11029 6.09765   8
   0  15  13 2.75272 6.85196  17
   0 -15 -13 3.52259 5.15304   2
   0  15  13 6.63232 6.30465   3
   0  15  13 9.54663 6.98892   9
   0 -15 -13-2.75420 9.36431  10
   0  15  13 4.43762 8.40121  13
   0 -15 -13 6.15201 6.20513   5
   0  15  13 6.85538 8.38808  16
   0 -15 -14 5.23267 5.50068   2
   0  15  14 7.73199 6.35076   3
   0 -15 -14-1.11279 9.57167  10
   0  15  14 8.58065 8.36034  13
   0 -15 -14 17.9735 9.03771  22
   0  15  14 10.6299 7.12341   8
   0  15  14 5.76117 8.51703  16
   0  15  14 7.21891 6.73329   9
   0 -15 -15 7.28858 5.90764   2
   0  15  15 17.8510 10.0502  16
   0 -15 -15 11.2805 9.92984  10
   0 -15 -15 20.0006 8.80637  22
   0  15  15 14.9268 7.82987   8
   0  15  15 19.0972 8.12727   9
   0  15  15 15.7591 9.19028  13
   0  15  15 18.6764 6.83810   3
   0  15  16 11.9789 6.74505   3
   0 -15 -16-2.84067 10.8785  10
   0  15  16 11.6335 9.72692  16
   0 -15 -16 14.1291 5.89124   2
   0 -15 -16 19.0862 9.00949  22
   0  15  16 20.2890 8.09734   8
   0  15  16 24.8476 8.46008   9
   0 -15 -16 19.1111 7.86152   5
   0  15  16 29.1933 10.5941  13
   0  15  17-0.37963 5.69894   3
   0 -15 -17 7.99166 8.48211  22
   0  15  17 5.07377 8.41082   8
   0  15  17 1.71481 8.44813   9
   0  15  17 2.84677 10.1459  16
   0  15  17 3.69447 8.94483  13
   0 -15 -17-0.79396 5.62072   2
   0 -15 -17 37.4919 16.9812  25
   0 -15 -17 1.32254 7.04082   5
   0 -15 -17-10.8893 11.6135  10
   0 -16   1 18.4182 11.0463  22
   0 -16   1 34.6457 7.51051   2
   0 -16   1 56.2097 11.2636  10
   0  16  -1 57.1113 17.2304  21
   0 -16   1 48.1147 11.0198  18
   0  16  -1 32.9098 8.46582  13
   0 -16   1 42.8379 10.8872  12
   0  16  -1 36.5306 10.7036  19
   0  16  -1 34.6494 7.71357   3
   0  16   0 5.11895 6.52049   3
   0  16   0-5.35724 7.72552  13
   0  16   0-7.24819 15.4152  21
   0 -16   0-17.6724 13.6335  22
   0 -16   0 10.6924 9.64755  18
   0 -16   0-1.38832 5.80992   2
   0 -16   0 4.84678 8.84028  10
   0  16   1 8.81775 7.21873  13
   0  16   1 10.0393 6.43529   3
   0  16   1 15.6647 14.4744  21
   0 -16  -1-18.2652 12.3030  18
   0 -16  -1 15.5002 6.20104   2
   0 -16  -1 15.3512 12.4590  22
   0  16   2 36.5665 14.5816  21
   0 -16  -2 15.4883 10.9804  18
   0  16   2 66.1209 7.30460   9
   0  16   2 62.9082 7.21372   8
   0 -16  -2 58.3526 8.58009   2
   0 -16  -2 11.4406 11.7538  10
   0  16   2 51.9249 8.79304   3
   0 -16  -2 67.9150 14.1242  22
   0  16   2 47.8822 8.65566  13
   0  16   2 69.7827 11.1541  19
   0  16   3-4.48045 13.3448  21
   0 -16  -3 0.47799 5.47791   2
   0  16   3 24.8746 29.2478  16
   0  16   3 0.27408 4.65896   8
   0  16   3 5.06836 8.10975  19
   0  16   3 0.49922 6.23974  13
   0 -16  -3-2.39828 11.3237  10
   0 -16  -3 0.49926 3.50999   5
   0  16   3 2.96376 6.87217   3
   0  16   3 1.93679 4.72569   9
   0  16   4 0.80636 4.37970   9
   0 -16  -4 15.8887 9.32008  18
   0 -16  -4 5.79101 5.78702   2
   0  16   4 2.92714 4.45844   8
   0  16   4 3.97559 6.40121   3
   0 -16  -4 0.29311 3.66413   5
   0  16   4 2.16210 7.86163  19
   0  16   4 0.50647 6.33072  13
   0 -16  -5 93.4257 14.3353  22
   0  16   5 71.9827 9.63246   3
   0 -16  -5 104.053 11.2639  18
   0  16   5 77.8048 10.2394  13
   0  16   5 67.8603 6.81653   8
   0 -16  -5 61.2452 6.91125   5
   0  16   5 60.5716 10.2511  19
   0  16   5 68.8907 6.91178   9
   0 -16  -5 69.4675 16.5213  25
   0  16   5 60.3901 27.1871  16
   0 -16  -6 168.195 16.8186  22
   0  16   6 128.331 8.62274   8
   0  16   6 118.020 8.67385  17
   0 -16  -6 191.689 12.9435  18
   0  16   6 123.037 11.6092   3
   0 -16  -6 122.543 9.40581   5
   0 -16  -6 103.046 16.9294  25
   0  16   6 130.430 11.8050  19
   0  16   6 118.358 11.7860  13
   0  16   6 139.524 21.3048  16
   0  16   6 124.198 8.65418   9
   0  16   7 2.89300 4.92803  17
   0 -16  -7 17.3091 11.8478  22
   0  16   7 0.55115 4.52482   9
   0  16   7 15.3803 13.5612  16
   0  16   7 0.81573 4.69890   8
   0  16   7 0.50420 6.44002   3
   0 -16  -7 3.54750 4.86092   5
   0 -16  -7 0.48070 5.45071   2
   0  16   7-2.12911 6.59384  13
   0 -16  -7-14.9619 14.2253  25
   0 -16  -8 56.7117 12.9945  22
   0  16   8 49.3138 9.13223   3
   0 -16  -8 37.0906 7.71265   2
   0  16   8 38.7005 5.98860   8
   0 -16  -8 48.4300 7.22359   5
   0  16   8 39.7106 8.60298  13
   0  16   8 49.6547 7.14686  17
   0  16   8 43.5338 6.23581   9
   0  16   8 42.4806 12.4352  16
   0 -16  -9 9.46483 11.0526  22
   0  16   9 4.99971 6.94513  13
   0  16   9 5.97928 5.68468  17
   0 -16  -9-0.48184 6.10384   2
   0  16   9-0.65782 9.47426  16
   0  16   9 3.84853 4.96178   8
   0 -16  -9 3.19703 5.26381   5
   0  16   9 5.10168 4.91708   9
   0 -16 -10 73.8277 13.0208  22
   0  16  10 56.6764 9.09315   3
   0  16  10 67.5419 10.1755  13
   0  16  10 49.4138 8.46054  17
   0 -16 -10 57.5133 8.34989   2
   0  16  10 69.1046 10.9371  16
   0  16  10 54.4710 7.02658   8
   0  16  10 52.6574 6.87716   9
   0 -16 -10 56.8282 8.29296   5
   0 -16 -11 17.8540 10.8173  22
   0  16  11 12.1857 5.53477   8
   0  16  11 9.48831 6.88174  17
   0 -16 -11 9.63433 5.99939   2
   0 -16 -11 4.64908 5.83105   5
   0  16  11 11.4336 6.56575   3
   0  16  11 4.22291 7.61077  13
   0  16  11 12.7357 5.70035   9
   0  16  11 13.7433 8.78708  16
   0 -16 -11 31.3275 11.8764  10
   0 -16 -12 15.9383 10.6014  22
   0  16  12-2.18337 5.78859   8
   0  16  12 5.64795 6.85732  17
   0 -16 -12 0.96183 5.42423   2
   0 -16 -12-1.09386 5.82385   5
   0  16  12-0.49168 6.51547   3
   0  16  12 5.04829 7.95716  13
   0  16  12 2.97645 5.77104   9
   0  16  12-0.63575 8.55605  16
   0 -16 -12 15.7629 10.5009  10
   0 -16 -13 62.4064 11.6207  22
   0  16  13 42.6596 7.86550   8
   0  16  13 46.8863 9.57513  17
   0 -16 -13 59.0087 8.71561   2
   0 -16 -13 53.0536 9.14209   5
   0 -16 -13 42.3751 10.8254  10
   0  16  13 54.2852 8.86981   3
   0  16  13 42.7883 10.3084  13
   0  16  13 43.8695 7.84291   9
   0  16  13 51.5549 10.8894  16
   0 -16 -14 1.18982 9.74430  10
   0  16  14 4.35877 6.87799   9
   0 -16 -14 6.66337 6.56877   5
   0  16  14 5.13976 6.26627   3
   0  16  14 14.3038 8.91979  13
   0 -16 -14 21.6854 9.84677  22
   0  16  14 0.42781 6.71311   8
   0  16  14 13.9890 9.33505  16
   0 -16 -14 11.3164 6.70102   2
   0 -16 -15 12.5634 10.9060  10
   0 -16 -15 24.6129 6.96313   2
   0  16  15 27.2921 10.6215  16
   0  16  15 20.8579 8.00271   8
   0 -16 -15 26.3444 9.83375  22
   0  16  15 16.5016 8.02580   9
   0  16  15 23.5049 7.49093   3
   0  16  15 14.8019 9.70995  13
   0  16  16 22.2423 7.31035   3
   0 -16 -16 42.0428 10.7546  22
   0  16  16 26.4472 8.81930   8
   0  16  16 37.9256 11.5831  13
   0 -16 -16 32.4885 7.35445   2
   0  16  16 15.4363 10.6447  16
   0  16  16 39.0210 9.13260   9
   0 -16 -16 21.7080 10.8375  10
   0  17   1 5.47102 6.89478   3
   0  17   1 0.50247 6.49895  13
   0 -17  -1 3.48068 6.29699   2
   0 -17  -1 1.42253 9.31275  18
   0  17   1-4.95336 15.8614  21
   0 -17  -1-15.0018 14.7174  22
   0  17   2 1.02136 6.60518  13
   0 -17  -2-5.62227 13.4519  22
   0  17   2-1.25818 8.65791  19
   0 -17  -2 8.57377 7.06657   2
   0  17   2 1.53133 6.71033   3
   0  17   2-4.05917 15.4509  21
   0 -17  -3 2.56295 6.20566   2
   0  17   3 5.73193 7.01297   3
   0  17   3 3.64085 8.79677  19
   0  17   3 4.67133 6.68574  13
   0  17   4-0.26615 4.68377   9
   0 -17  -4-17.1247 10.3337  18
   0 -17  -4 2.57955 6.03575   2
   0  17   4 1.84274 4.38839   8
   0  17   4 2.11218 6.48222  13
   0  17   4 7.36808 6.91862   3
   0 -17  -4 1.71344 3.82853   5
   0  17   4 15.6626 28.0567  16
   0  17   4-0.58435 8.47099  19
   0 -17  -4 14.6443 12.4825  10
   0  17   5 46.0124 26.3265  16
   0  17   5 28.8279 8.67333   3
   0  17   5 36.0143 8.40650  13
   0 -17  -5 40.5141 10.6123  18
   0 -17  -5 32.8010 7.76708   2
   0 -17  -5 37.8822 5.91767   5
   0 -17  -5 69.8068 14.4725  22
   0  17   5 27.5929 5.60301   8
   0  17   5 31.3625 9.12070  19
   0  17   5 32.6705 5.84893   9
   0 -17  -6 97.2278 11.2652  18
   0 -17  -6 82.0395 14.1507  22
   0  17   6 76.3061 7.19982   8
   0  17   6 66.3345 7.02403   9
   0 -17  -6 73.2423 7.84106   5
   0  17   6 61.6667 9.90382  13
   0 -17  -6 20.7675 16.1872  25
   0  17   6 64.8110 9.88572   3
   0  17   6 124.300 23.6273  16
   0 -17  -7 43.7519 12.8459  22
   0  17   7 39.1631 9.26490   3
   0  17   7 20.0705 5.42924   9
   0  17   7 30.0430 8.57115  13
   0  17   7 6.04434 15.9655  16
   0 -17  -7 33.0321 6.65284   5
   0  17   7 21.4091 5.59279   8
   0 -17  -7 37.1760 7.91067   2
   0  17   8 57.4357 7.66456  17
   0 -17  -8 27.2183 15.5577  25
   0  17   8 71.7969 10.4708   3
   0 -17  -8 76.0951 9.76652   2
   0 -17  -8 63.1538 8.31936   5
   0  17   8 50.5173 14.5306  16
   0  17   8 55.9877 10.0386  13
   0 -17  -8 90.2538 15.6251  22
   0  17   8 47.2955 6.56500   8
   0  17   8 52.9674 6.88326   9
   0  17   9 194.681 12.6208  17
   0  17   9 169.057 14.6238  13
   0 -17  -9 203.198 14.4043   2
   0 -17  -9 238.319 20.3486  25
   0  17   9 202.085 11.1054   9
   0 -17  -9 214.703 18.4951  22
   0  17   9 196.490 10.8882   8
   0 -17  -9 194.296 13.2458   5
   0  17   9 240.377 18.7996  16
   0  17  10-1.34166 8.74916  16
   0  17  10 0.86010 5.92045  17
   0 -17 -10 7.76519 6.41472   2
   0  17  10 0.60346 7.37540  13
   0 -17 -10 0.99972 5.42076   5
   0  17  10 2.79140 5.09474   9
   0 -17 -10 12.5301 11.6775  22
   0  17  10 5.50669 5.31321   8
   0  17  11 18.1930 7.66373   3
   0  17  11 20.4182 9.80362  16
   0  17  11 15.4918 7.12220  17
   0 -17 -11 18.1518 7.06943   2
   0  17  11 14.3932 8.62102  13
   0 -17 -11 16.4157 6.54157   5
   0  17  11 12.9206 5.67150   9
   0  17  11 16.6162 5.91009   8
   0 -17 -11 21.0635 11.7219  22
   0 -17 -12 4.62126 11.2027  22
   0  17  12 1.39469 5.71189   8
   0 -17 -12 2.06018 6.32406   2
   0  17  12 6.52638 8.78408  13
   0  17  12 0.66457 8.48931  16
   0 -17 -12 3.36468 5.93589   5
   0  17  12 3.20834 5.68733   9
   0  17  12 0.52515 6.87727   3
   0 -17 -13 32.8056 12.4022  22
   0  17  13 20.7615 6.87187   8
   0 -17 -13 28.7429 7.41411   2
   0 -17 -13 48.8858 13.3589  10
   0  17  13 29.1777 9.98199  13
   0  17  13 16.9367 9.57647  16
   0 -17 -13 31.9236 8.03740   5
   0  17  13 25.7693 7.07350   9
   0  17  13 35.9302 8.51222   3
   0 -17 -14 27.2326 11.8593  22
   0  17  14 14.5235 7.06422   9
   0 -17 -14 21.8940 7.65319   2
   0  17  14 17.4843 9.63288  13
   0 -17 -14 16.7598 7.52437   5
   0  17  14 25.5514 10.5629  16
   0  17  14 14.6018 7.54523   3
   0  17  14 15.8873 7.46127   8
   0 -17 -14 16.9837 11.5832  10
   0  18   4 14.6489 29.7556  16
   0  18   4 8.08662 8.86815  19
   0  18   4 3.79113 6.91785  13
   0 -18  -4 4.91100 6.88076   2
   0  18   4 0.55116 7.18769   3
   0 -18  -5 5.74056 4.37430   5
   0  18   5 32.8146 26.4715  16
   0  18   5 7.28474 7.68450   3
   0 -18  -5 8.40506 13.2031  22
   0  18   5 3.86393 7.31498  13
   0 -18  -5 13.4687 13.5312  10
   0 -18  -5 3.31635 7.03049   2
   0 -18  -6 39.8524 13.9080  22
   0  18   6 37.8423 19.4341  16
   0 -18  -6 15.9837 5.60587   5
   0  18   6 19.7179 8.31375  13
   0  18   6 28.1812 8.75484   3
   0 -18  -7 13.4753 13.2330  22
   0  18   7-15.4967 17.9994  16
   0 -18  -7 0.40568 4.93502   5
   0  18   7 4.00211 7.01909  13
   0  18   7-3.96007 7.75789   3
   0  18   8 26.0166 8.70510   3
   0  18   8 3.18090 15.2263  16
   0  18   8 32.7317 9.07407  13
   0 -18  -8 18.5571 6.18151   5
   0 -18  -8 33.6568 8.31746   2
   0 -18  -8 51.7227 14.3187  22
   0 -18  -9 9.03052 5.96827   5
   0  18   9-7.36052 12.5124  16
   0 -18  -9 9.39787 6.91084   2
   0  18   9 3.58755 7.17083  13
   0  18  10 3.73470 8.02066  13
   0 -18 -10 22.3935 12.9669  22
   0  18  10 4.22644 9.29988  16
   0 -18 -10 4.97366 7.06221   2
   0 -18 -10 5.57968 5.90874   5
   0  18  11-0.64405 8.83215  13
   0 -18 -11 166.396 19.7516  25
   0  18  11-4.13388 9.02177  16
   0 -18 -11 10.7387 12.5835  22
   0 -18 -11-3.78585 6.57908   5
   0  18  11-2.26403 7.55975   3
   0 -18 -11 225.395 17.8385  10
   0 -18 -11-2.76957 6.86288   2
   0  18  12 42.2057 10.6607  13
   0  18  12 31.8344 10.5184  16
   0 -18 -12 40.8464 13.2064  22
   0 -18 -12 34.2122 8.73148   5
   0  18  12 40.0332 9.23850   3
   0 -18 -12 24.7779 8.10504   2
  -1  18  11-2.94359 5.96519   9
  -1  18  11 4.98242 8.50969  13
  -1  18  11 3.99209 5.86816   8
   1 -18 -11 12.1380 12.6818  22
   1 -18 -11 0.55025 6.17354   5
   1 -18 -11 234.015 19.7059  10
  -1  18  11-7.38394 10.6697  16
  -1  18  11 0.58037 7.56955   3
   1 -18 -11 7.92590 7.50303   2
   1 -18 -11 284.901 22.8179  25
  -1  18  10 85.2464 8.90115   9
  -1  18  10 98.9849 9.14694   8
   1 -18 -10 87.9343 11.3109   2
  -1  18  10 91.2390 11.9160  13
   1 -18 -10 97.6907 10.5996   5
   1 -18 -10 85.6820 15.4493  22
  -1  18  10 110.714 15.0900  16
   1 -18  -9 64.1394 10.0867   2
  -1  18   9 85.8249 11.8353   3
  -1  18   9 53.9093 13.9866  16
  -1  18   9 53.4177 10.3826  13
   1 -18  -9 62.4181 8.66011   5
   1 -18  -9 83.4445 15.2494  22
  -1  18   8 59.0652 15.9459  16
  -1  18   8 72.8994 10.5725  13
   1 -18  -8 57.9493 8.18275   5
   1 -18  -8 74.7770 10.4881   2
   1 -18  -8 103.820 16.0574  22
  -1  18   8 73.1051 11.1042   3
  -1  18   7 70.5475 18.1762  16
  -1  18   7 68.3707 10.9370   3
   1 -18  -7 62.9284 7.99436   5
   1 -18  -7 62.5351 14.4703  22
   1 -18  -7 23.7322 17.5000  25
  -1  18   7 60.1064 9.78677  13
  -1  18   6-1.04051 6.58842  13
  -1  18   6 36.8170 19.9698  16
   1 -18  -6-4.91601 12.9777  22
   1 -18  -6-0.36643 4.75895   5
  -1  18   6-0.57706 7.55562   3
   1 -18  -6 13.1632 13.7279  10
  -1  18   6 3.44782 8.70532  19
  -1  18   5 5.41472 8.66507  19
   1 -18  -5-2.14940 13.9453  22
   1 -18  -5 11.8464 7.82133   2
   1 -18  -5 10.0188 4.79375   5
  -1  18   5 11.4664 7.68738   3
  -1  18   5-3.01604 23.8555  16
  -1  18   5 4.56385 6.79969  13
  -1  17  14 6.46473 7.26536   9
  -1  17  14 4.07786 8.71848  13
  -1  17  14 0.90635 6.84584   8
   1 -17 -14 14.9899 11.8412  22
   1 -17 -14 0.62994 6.41592   5
  -1  17  14 2.19212 9.90931  16
  -1  17  14 4.65434 7.01383   3
   1 -17 -14 5.17883 6.55973   2
  -1  17  13 1.73400 6.76264   9
   1 -17 -13 13.7034 11.9724  22
   1 -17 -13-0.60072 6.51257   5
  -1  17  13 1.31284 8.66411  13
  -1  17  13-5.51171 7.13818   8
  -1  17  13-4.31058 9.74234  16
  -1  17  13 0.53175 6.96285   3
   1 -17 -13 2.62675 6.26968   2
  -1  17  12 13.0254 6.76162   9
   1 -17 -12 6.36233 7.17188   2
  -1  17  12 13.6170 7.66739   3
  -1  17  12 13.2089 6.58249   8
  -1  17  12 10.1591 8.96646  13
   1 -17 -12 10.2629 6.37065   5
   1 -17 -12 23.8639 12.5315  22
  -1  17  12 16.2406 10.2763  16
  -1  17  11 1.92288 5.77684   9
   1 -17 -11-0.53380 6.61586   2
  -1  17  11 1.65235 7.58295   3
  -1  17  11 3.04339 8.00429  13
   1 -17 -11 2.16709 5.91110   5
  -1  17  11 8.40587 9.24765  16
   1 -17 -11 26.6497 12.4969  22
  -1  17  11 7.20678 6.05321   8
   1 -17 -11 245.799 18.1370  10
   1 -17 -11 319.407 22.3442  25
  -1  17  10 3.29160 5.51327   9
   1 -17 -10 2.54519 5.68416   5
  -1  17  10 9.30992 7.86481  13
   1 -17 -10 30.8863 12.7607  22
  -1  17  10 8.65951 5.88432   8
  -1  17  10 7.14446 9.39568  16
   1 -17 -10 4.82082 6.75908   2
  -1  17   9 8.00086 5.64515   9
   1 -17  -9 11.7175 7.06323   2
   1 -17  -9 233.694 20.6416  25
   1 -17  -9 10.0659 5.89101   5
   1 -17  -9 215.271 18.0692  10
  -1  17   9 1.67850 7.21215  13
  -1  17   9-11.1621 13.5014  16
  -1  17   9 10.2912 5.75389   8
   1 -17  -9 46.0906 13.6939  22
   1 -17  -8 53.2893 13.7268  22
   1 -17  -8 33.1141 7.06870   5
  -1  17   8 28.0812 13.3567  16
  -1  17   8 32.2567 6.79150   8
  -1  17   8 28.3666 8.08463  13
  -1  17   8 27.9760 6.57958   9
  -1  17   8 35.4717 8.77454   3
   1 -17  -8 36.1687 8.13150   2
   1 -17  -8 28.7196 16.3123  25
  -1  17   7 96.2268 8.72164   9
  -1  17   7 78.0157 10.6162  19
  -1  17   7 92.7961 10.8865   3
  -1  17   7 83.8495 10.6640  13
  -1  17   7 85.5804 8.47838   8
   1 -17  -7 94.0402 15.1405  22
   1 -17  -7 90.1882 10.7327   2
   1 -17  -7 89.1784 8.89758   5
   1 -17  -6 55.0017 14.2261  22
  -1  17   6 60.7699 7.66663   9
  -1  17   6 57.5306 10.0184  19
  -1  17   6 47.6185 7.27706   8
   1 -17  -6 49.6751 6.99095   5
   1 -17  -6 2.69038 16.8202  25
  -1  17   6 105.809 22.7744  16
  -1  17   6 61.6072 10.1170   3
  -1  17   6 52.2819 9.01960  13
  -1  17   5 142.015 13.1074   3
   1 -17  -5 119.954 16.1530  22
  -1  17   5 122.626 9.58694   9
   1 -17  -5 151.095 17.0737  10
  -1  17   5 131.760 9.77670   8
   1 -17  -5 115.372 19.5252  25
   1 -17  -5 127.766 9.42428   5
  -1  17   5 138.436 13.7321  19
  -1  17   5 140.041 12.3601  13
   1 -17  -5 133.331 12.2881   2
  -1  17   4 1.17410 8.22540  19
  -1  17   4 0.64633 5.48017   9
   1 -17  -4-2.73968 12.2665  22
  -1  17   4-0.31972 5.24953   8
  -1  17   4 3.89683 6.16861  13
   1 -17  -4-0.29057 4.36191   5
  -1  17   4 1.08914 7.76333   3
   1 -17  -4-0.53043 6.54122   2
  -1  17   3 77.0447 11.9828  19
  -1  17   3 56.1571 7.40922   9
   1 -17  -3 57.6658 9.31606   2
  -1  17   3 51.0737 7.10768   8
   1 -17  -3 58.6969 9.59581  18
  -1  17   3 66.7403 9.59353  13
  -1  17   3 74.2161 10.2648   3
   1 -17  -2 26.1349 12.5008  22
  -1  17   2 37.4490 10.5179  19
  -1  17   2 34.7164 7.19390   9
  -1  17   2 34.0476 7.04804   8
  -1  17   2 26.5771 7.59937  13
  -1  17   2 35.7633 8.93777   3
   1 -17  -2 38.6394 8.26008   2
   1 -17  -2 35.3167 9.30634  18
  -1  17   2 22.4376 33.3247  16
  -1  16  15 12.2212 7.72076   9
  -1  16  15 20.9904 8.48093   8
  -1  16  15 26.2407 10.1462  13
  -1  16  15 13.6898 10.1004  16
   1 -16 -15 10.9935 7.33957   5
   1 -16 -15 11.8376 6.40444   2
  -1  16  15 17.3389 7.60173   3
   1 -16 -15 12.5669 10.6060  10
   1 -16 -15 33.6123 11.0085  22
  -1  16  14 0.47582 7.03310   9
  -1  16  14-1.86496 7.23204   8
  -1  16  14-0.66493 8.60066  13
  -1  16  14 5.64410 9.45881  16
   1 -16 -14 2.47524 6.94159   5
   1 -16 -14 6.28917 6.20605   2
  -1  16  14 2.42637 6.53145   3
   1 -16 -14 20.8227 11.1051  10
   1 -16 -14 13.8987 10.6401  22
  -1  16  13-0.44775 6.70141   9
  -1  16  13 5.69278 6.94685   8
  -1  16  13-1.92127 8.00514  13
  -1  16  13 2.75945 9.14157  16
   1 -16 -13 4.68607 6.49815   5
   1 -16 -13 10.5065 10.5009  22
  -1  16  13-3.49867 6.80346   3
   1 -16 -13 2.45271 5.85438   2
   1 -16 -13 32.0509 12.2083  10
  -1  16  12-3.32760 6.43476   9
  -1  16  12 8.19406 6.64210   8
   1 -16 -12 5.45756 6.14820   2
   1 -16 -12 10.5623 6.53835   5
  -1  16  12 7.10229 7.28287   3
  -1  16  12 8.01427 7.94207  13
  -1  16  12 2.69611 8.50037  16
   1 -16 -12 15.6333 11.3044  22
  -1  16  11 5.47195 5.92551   9
  -1  16  11 6.60386 6.94372   3
  -1  16  11 7.66336 8.14557  13
   1 -16 -11 8.42682 6.57226   2
   1 -16 -11 6.34002 6.09096   5
  -1  16  11 6.93781 6.15168   8
  -1  16  11 6.65826 8.89476  16
   1 -16 -11 17.5305 11.2333  22
  -1  16  10 39.1983 7.20173   9
  -1  16  10 38.9097 8.65549   3
   1 -16 -10 33.3231 7.46260   5
  -1  16  10 26.2655 6.59532   8
  -1  16  10 32.4619 9.83579  16
  -1  16  10 30.9078 8.82657  13
   1 -16 -10 58.7523 12.8329  22
   1 -16 -10 38.3277 7.91395   2
  -1  16   9 3.88305 5.39704   9
   1 -16  -9 0.49839 5.74282   2
  -1  16   9-4.29312 7.19523  13
   1 -16  -9-2.32817 5.33754   5
   1 -16  -9 267.191 20.4741  25
  -1  16   9 1.04429 5.19462   8
  -1  16   9-12.6400 12.2473  16
   1 -16  -9 13.6190 10.8005  22
   1 -16  -9 234.340 17.4988  10
   1 -16  -8 32.4644 11.7791  22
  -1  16   8 6.79988 11.7306  16
   1 -16  -8 265.539 18.1713  10
   1 -16  -8 138.427 10.6239  18
   1 -16  -8 24.2620 7.22117   2
   1 -16  -8 20.0660 6.02720   5
  -1  16   8 23.2828 7.40474   3
  -1  16   8 8.35106 5.52473   8
  -1  16   8 13.3879 6.76312  13
   1 -16  -8 306.246 21.4664  25
  -1  16   8 15.5741 6.03479   9
  -1  16   7 5.07027 6.22591   3
  -1  16   7 5.86657 5.15780   8
  -1  16   7 0.47024 6.81839  19
   1 -16  -7 72.7084 9.46269  18
   1 -16  -7 5.92988 6.17823   2
  -1  16   7-1.50838 6.45077  13
   1 -16  -7 87.3955 17.4769  25
   1 -16  -7 21.9004 12.2348  22
  -1  16   7-0.86347 13.7351  16
  -1  16   7 2.63868 5.17631   9
   1 -16  -7 6.08628 5.18458   5
  -1  16   6-2.57894 5.19722   9
  -1  16   6-3.43655 6.47960  13
   1 -16  -6 12.5933 8.32059  18
  -1  16   6-1.01381 6.04899   3
  -1  16   6 1.59330 5.02695   8
  -1  16   6 33.5361 19.8905  16
   1 -16  -6 0.74658 4.51899   5
  -1  16   6 2.97353 7.23135  19
   1 -16  -6 25.3810 13.0827  22
  -1  16   5 45.2538 6.82475   9
   1 -16  -5 50.1866 12.8024  22
  -1  16   5 50.7800 6.89238   8
   1 -16  -5 39.1847 9.11120  18
  -1  16   5 26.8040 7.66688   3
   1 -16  -5-1.28571 16.2954  25
   1 -16  -5 34.7026 5.92611   5
  -1  16   5 38.2452 26.1986  16
  -1  16   5 33.2897 8.47821  19
  -1  16   5 38.5300 8.25242  13
   1 -16  -4-0.63487 11.6126  22
  -1  16   4 1.61055 5.16555   9
   1 -16  -4-23.8277 17.1744  25
   1 -16  -4 6.45354 6.52615   2
  -1  16   4 4.24725 6.35111  13
   1 -16  -4 5.95612 4.08385   5
  -1  16   4 2.87101 5.19755   8
  -1  16   4 1.63770 7.54044  19
   1 -16  -4-6.20102 11.8917  10
  -1  16   4 1.51994 6.66051   3
  -1  16   3 74.9635 9.40064  13
  -1  16   3 77.8834 8.24175   8
  -1  16   3 81.6050 11.4850  19
   1 -16  -3 72.3133 9.20711   2
   1 -16  -3 5.45209 17.8118  25
  -1  16   3 79.2819 8.61450   9
   1 -16  -3 28.8721 9.41611  18
   1 -16  -3 43.6025 13.2136  10
   1 -16  -3 65.7112 6.37163   5
  -1  16   3 81.9683 10.3403   3
   1 -16  -2 11.7262 6.77487   2
  -1  16   2 12.5216 8.35589  19
  -1  16   2 8.54485 7.21578   3
   1 -16  -2 7.12924 7.58262  18
  -1  16   2 6.14543 14.2821  21
  -1  16   2 6.34940 6.15180  13
   1 -16  -1 24.6728 8.86757  18
   1 -16  -1-6.29739 12.4374  10
  -1  16   1 26.2923 7.11302  13
  -1  16   1 20.1018 7.27448   3
   1 -16  -1 10.5840 6.15102   2
   1 -16  -1 12.4641 11.5464  22
  -1  16   1 17.2046 14.4831  21
   1 -16   0 15.3613 11.1473  22
   1 -16   0 25.8780 7.43846   2
  -1  16   0 27.6203 7.97318   3
   1 -16   0 35.2449 9.87746  18
   1 -16   0 31.2638 6.74125  14
  -1  16   0 21.9760 6.81492  13
   1 -16   0 32.5265 10.2664  10
  -1  16   0 18.4433 14.6756  21
   1 -16   0 45.1033 10.7184  12
   1 -16   1 11.9474 11.5196  22
  -1  16  -1 22.8238 10.0088  19
  -1  16  -1 29.3703 7.98146   3
   1 -16   1 25.7041 10.2281  18
   1 -16   1 46.2376 10.9784  12
   1 -16   1 33.4996 10.9613  10
  -1  16  -1 24.6484 16.0566  21
   1 -16   1 26.0664 6.98599   2
   1 -15 -17 3.27007 5.58483   2
   1 -15 -17-0.67202 6.84349   5
  -1  15  17 5.19721 10.5486  16
  -1  15  17 6.57482 9.56538  13
   1 -15 -17 17.6390 9.97731  22
   1 -15 -17-0.56720 10.8363  10
  -1  15  17 6.62953 8.90780   9
  -1  15  17 5.34085 8.99029   8
  -1  15  16 10.1176 8.49047   9
   1 -15 -16-7.34927 10.8216  10
   1 -15 -16 36.8540 17.8181  25
  -1  15  16 5.76997 6.24493   3
   1 -15 -16 3.83278 5.37131   2
  -1  15  16 17.2736 10.8713  16
  -1  15  16 14.0700 9.75313  13
   1 -15 -16 15.2367 9.92885  22
   1 -15 -16 7.77947 7.27266   5
  -1  15  16 6.06822 8.28230   8
   1 -15 -15 134.993 11.3213   2
  -1  15  15 144.527 13.2728   8
   1 -15 -15 150.255 14.0858  22
   1 -15 -15 117.906 13.8513  10
   1 -15 -15 188.706 19.7744  25
  -1  15  15 130.714 11.0702   3
  -1  15  15 128.329 14.0972  13
  -1  15  15 144.024 13.1084   9
  -1  15  15 129.703 15.3073  16
  -1  15  14 23.9190 9.71835  13
  -1  15  14 31.8570 10.4042  16
   1 -15 -14 25.7166 10.0473  10
  -1  15  14 29.2517 8.24391   9
  -1  15  14 21.9746 7.98031   8
   1 -15 -14 28.2427 6.89230   2
  -1  15  14 35.8167 7.80760   3
   1 -15 -14 24.1480 10.0809  22
  -1  15  13 101.502 10.4886   9
  -1  15  13 95.1354 10.1888   8
  -1  15  13 88.1121 11.8009  13
  -1  15  13 117.789 13.6538  16
   1 -15 -13 97.5793 11.0177   5
   1 -15 -13 84.9638 12.0582  22
  -1  15  13 106.115 10.5632   3
   1 -15 -13 95.5542 9.84264   2
   1 -15 -13 86.0506 12.2299  10
  -1  15  12 45.9922 7.99243   9
  -1  15  12 46.9629 8.09813   8
   1 -15 -12 48.4315 8.04051   2
   1 -15 -12 56.0374 8.59758   5
  -1  15  12 44.0687 7.95871   3
   1 -15 -12 59.9454 12.2363  10
  -1  15  12 49.3167 10.2299  16
  -1  15  12 58.3529 10.1883  13
   1 -15 -12 48.6293 11.1186  22
  -1  15  11 102.137 9.75060   9
  -1  15  11 100.719 9.67435   8
  -1  15  11 94.7622 10.0246   3
  -1  15  11 129.050 13.2275  16
  -1  15  11 90.7707 11.0584  13
   1 -15 -11 109.950 13.0539  22
   1 -15 -11 97.5175 9.85354   2
   1 -15 -11 104.314 10.4101   5
   1 -15 -11 118.128 14.3272  10
  -1  15  10 1.48431 5.27316   9
  -1  15  10 2.82302 5.80325   3
   1 -15 -10 6.88705 5.48003   2
   1 -15 -10 15.2767 10.4229  22
  -1  15  10-3.81718 7.95258  16
  -1  15  10 1.61689 7.05762  13
   1 -15 -10-0.48155 5.28238   5
  -1  15  10 4.75871 5.51302   8
  -1  15   9 1.05077 5.01412   9
  -1  15   9 4.17823 5.43697  17
  -1  15   9 6.15685 6.77463  13
  -1  15   9 5.87587 5.27136   8
   1 -15  -9 5.86536 5.22862   5
   1 -15  -9 13.0075 10.0730  22
   1 -15  -9 5.98041 5.49321   2
  -1  15   8 11.7887 6.74004  13
   1 -15  -8 21.7796 10.9289  22
  -1  15   8-3.52980 13.9909  16
  -1  15   8 7.62443 6.06604  19
   1 -15  -8 9.20037 6.33598   2
  -1  15   8 10.2048 5.09690  17
  -1  15   8 7.62579 5.11896   8
  -1  15   8 6.38507 5.06647   9
   1 -15  -8 8.46581 4.85757   5
  -1  15   7-1.43635 5.82433  13
   1 -15  -7 0.39246 4.84115   5
   1 -15  -7 5.97109 10.7567  22
  -1  15   7-7.13120 16.0335  16
  -1  15   7-0.42803 6.24649  19
   1 -15  -7 293.737 20.6364  25
  -1  15   7-1.20075 4.47997  17
   1 -15  -7 116.107 10.0437  18
   1 -15  -7 212.565 15.8673  10
  -1  15   7-3.88690 5.65008   9
  -1  15   7-2.56087 5.46846   8
  -1  15   7 0.46967 5.71349   3
   1 -15  -7-0.45929 5.29244   2
  -1  15   6 42.7666 7.97765   3
   1 -15  -6 49.3647 6.88805   5
   1 -15  -6 68.2191 13.7019  22
  -1  15   6 54.6434 8.70423  19
   1 -15  -6 160.087 10.9878  18
   1 -15  -6 42.5865 7.83233   2
  -1  15   6 124.878 27.9072  16
  -1  15   6 47.2305 6.75226   9
  -1  15   6 54.4841 7.06820   8
   1 -15  -6 168.048 18.2230  25
  -1  15   6 46.4252 8.40642  13
  -1  15   5 7.63275 6.73387  19
   1 -15  -5 7.35318 4.25547   5
   1 -15  -5 23.8237 12.0068  22
  -1  15   5 10.3341 6.34868   3
  -1  15   5 10.3194 5.36979   9
   1 -15  -5-6.42570 14.4089  25
  -1  15   5 9.59004 5.43542   8
  -1  15   5 9.61401 6.41757  13
  -1  15   4 7.03832 7.16705  19
   1 -15  -4 2.91205 10.8925  22
  -1  15   4 5.68610 5.18685   9
   1 -15  -4-1.84177 5.22108   2
  -1  15   4-0.44951 5.69256  13
  -1  15   4 2.34246 6.15885   3
   1 -15  -4-0.59762 3.92828   5
  -1  15   4 1.56452 4.79713   8
   1 -15  -4-3.88778 8.23224  18
  -1  15   3 24.7804 8.25689  19
  -1  15   3 33.3750 6.66401   9
   1 -15  -3 26.2122 6.89314   2
  -1  15   3 29.1732 6.26317   8
   1 -15  -3-6.28562 9.05075  18
   1 -15  -3-8.20190 15.5126  25
  -1  15   3 23.3103 7.24132   3
  -1  15   3 23.3984 6.89755  13
   1 -15  -3 26.8206 4.52699   5
   1 -15  -3 6.96534 10.3803  10
  -1  15   3 15.4263 13.0158  21
   1 -15  -2-1.09813 3.55957   5
  -1  15   2 1.39635 5.89436   3
  -1  15   2-7.86712 13.8944  21
   1 -15  -2 2.73236 5.59031   2
  -1  15   2 0.43409 5.54441  13
  -1  15   2 0.55258 7.82381  19
  -1  15   1 2.76172 6.12391   3
   1 -15  -1 6.78530 6.06521   2
  -1  15   1 4.41221 13.7535  21
   1 -15  -1-12.9436 12.8919  22
  -1  15   1 9.46287 6.09088  13
   1 -15  -1 17.8209 8.39894  18
  -1  15   0 14.6364 7.05537   3
   1 -15   0 13.9664 8.86061  18
   1 -15   0 13.3600 5.75993  14
   1 -15   0 13.1712 8.98910  10
  -1  15   0 7.68969 6.39580  13
   1 -15   0 6.67282 5.78011   2
   1 -15   0 0.65700 11.0889  22
  -1  15   0 8.32697 14.1867  21
   1 -15   1-7.96539 11.8881  22
  -1  15  -1 3.68180 8.56774  19
   1 -15   1 3.91277 5.62340   2
  -1  15  -1 4.39514 6.22323   3
   1 -15   1 2.82791 8.81500  18
   1 -15   1 6.85697 5.11991  14
  -1  15  -1 1.27415 6.68162  13
   1 -15   1 8.86698 8.76683  12
  -1  15  -1 3.89509 14.2494  21
   1 -15   1 4.26481 9.00487  10
   1 -15   2 31.5155 12.1936  22
  -1  15  -2 46.2707 10.4161  19
   1 -15   2 38.3675 7.36993   2
   1 -15   2 49.2623 11.0142  10
  -1  15  -2 44.3684 8.40233  13
   1 -15   2 56.1457 11.3246  18
  -1  15  -2 63.3778 8.59042   3
  -1  15  -2 76.0003 17.6189  21
   1 -15   2 61.4684 10.8079  12
  -1  15  -3-0.65216 8.97535  19
  -1  15  -3 0.40162 5.76431   3
  -1  15  -3 19.6561 15.7648  21
   1 -15   3 0.53257 9.90103  18
   1 -15   3 4.30117 9.87973  10
   1 -15   3 1.22189 5.35431   2
   1 -15   3-11.4178 9.84255  12
  -1  14  17 17.9893 9.42923   9
   1 -14 -17 5.35307 9.91547  10
  -1  14  17 15.1105 6.10613   3
  -1  14  17 15.7410 9.44702  13
   1 -14 -17 9.34464 5.85292   2
  -1  14  17 15.3495 9.91483  16
   1 -14 -17 28.3127 9.15804  22
  -1  14  17 13.4374 9.42231   8
   1 -14 -17 20.9346 7.96110   5
  -1  14  16 71.9945 11.4976   9
   1 -14 -16 67.4940 11.8037  10
   1 -14 -16 65.3226 8.24362   2
  -1  14  16 63.7436 12.3872  16
   1 -14 -16 97.1178 11.5076  22
  -1  14  16 75.6024 8.60887   3
  -1  14  16 61.9574 12.3894  13
  -1  14  16 77.4409 11.4421   8
   1 -14 -16 87.0714 11.2125   5
  -1  14  15 26.3522 8.97870   9
   1 -14 -15 18.4142 9.57630  10
  -1  14  15 27.5292 7.10586   3
  -1  14  15 23.6465 9.05332  13
   1 -14 -15 30.5165 6.77781   2
  -1  14  15 40.4560 10.9105  16
   1 -14 -15 35.0798 9.41574  22
   1 -14 -15 26.2824 7.83653   5
  -1  14  15 30.0914 8.92285   8
  -1  14  14 167.454 14.7056  13
  -1  14  14 138.510 13.9930  16
   1 -14 -14 137.529 10.8665   2
   1 -14 -14 168.728 13.0926  22
  -1  14  14 126.552 12.1749   9
  -1  14  14 128.352 10.7488   3
   1 -14 -14 114.718 17.1764  25
   1 -14 -14 126.774 13.1954  10
  -1  14  14 141.306 12.5239   8
   1 -14 -13 67.4202 11.0511  10
  -1  14  13 63.6089 9.27682   8
  -1  14  13 76.9243 9.12816   3
  -1  14  13 82.5976 11.5805  16
  -1  14  13 57.5321 9.79753  13
   1 -14 -13 96.0595 11.3174  22
  -1  14  13 77.4956 9.69646   9
   1 -14 -13 64.4286 8.03529   2
   1 -14 -12 0.51052 8.29714  10
   1 -14 -12 11.4624 6.33861   5
   1 -14 -12 5.04609 5.39557   2
  -1  14  12 6.76289 5.94488   3
  -1  14  12 3.04295 7.60813  16
  -1  14  12 12.0040 7.42514  13
   1 -14 -12 20.5881 9.00915  22
  -1  14  12 7.25506 6.22880   9
  -1  14  12 5.03569 6.16445   8
  -1  14  11 491.365 20.9610  17
  -1  14  11 468.311 19.2907   8
   1 -14 -11 483.902 22.5175  10
   1 -14 -11 471.074 19.8496   2
   1 -14 -11 487.635 21.2602   5
  -1  14  11 474.734 22.3229  13
  -1  14  11 537.922 24.4449  16
   1 -14 -11 448.713 20.8681  22
  -1  14  11 504.870 19.8919   9
   1 -14 -11 556.893 25.3183  25
  -1  14  11 486.818 20.3062   3
  -1  14  10 165.779 11.9769  17
  -1  14  10 184.626 11.6594   8
   1 -14 -10 182.350 14.9102  10
   1 -14 -10 176.712 11.9937   2
   1 -14 -10 207.412 13.3565   5
  -1  14  10 179.448 13.7889  13
  -1  14  10 209.667 15.7073  16
   1 -14 -10 174.555 14.5979  22
  -1  14  10 171.690 11.4111   9
  -1  14  10 191.676 12.7043   3
   1 -14  -9 262.290 17.2466  10
  -1  14   9 237.609 12.6972   8
   1 -14  -9 227.017 13.6447   5
  -1  14   9 246.062 15.2800  13
  -1  14   9 277.135 18.0871  16
   1 -14  -9 222.574 13.5003   2
   1 -14  -9 209.862 15.7484  22
  -1  14   9 244.588 13.0016   9
  -1  14   9 243.464 13.5115  17
  -1  14   8 214.886 17.4108  16
  -1  14   8 150.353 10.3196  17
   1 -14  -8 210.378 15.5987  10
  -1  14   8 158.667 10.4364   8
  -1  14   8 156.870 10.4102   9
  -1  14   8 161.585 11.0741  19
   1 -14  -8 160.161 11.0497   5
   1 -14  -8 143.316 13.5832  22
  -1  14   8 139.107 11.7513  13
   1 -14  -8 151.790 11.1459   2
  -1  14   7 15.3712 6.23461  13
  -1  14   7 11.3583 5.08855   9
  -1  14   7 16.1522 6.24563  19
   1 -14  -7 26.1219 6.31781   2
  -1  14   7 16.2136 5.39030   8
  -1  14   7 17.4398 5.33863  17
  -1  14   7 18.9532 5.98456   3
  -1  14   7 38.7816 13.2378  16
   1 -14  -7 15.8838 5.14357   5
   1 -14  -7 23.5267 10.3652  22
  -1  14   6 52.5312 7.97722  13
  -1  14   6 28.5438 17.0145  16
  -1  14   6 46.4696 6.54755   9
   1 -14  -6 285.709 19.0909  25
   1 -14  -6 246.943 16.0871  10
  -1  14   6 48.1498 8.14115  19
  -1  14   6 42.9245 6.30792   8
   1 -14  -6 153.660 10.4925  18
  -1  14   6 49.0700 6.01142  17
  -1  14   6 49.6251 7.46395   3
   1 -14  -6 58.5882 6.87361   5
   1 -14  -6 47.5174 7.44344   2
   1 -14  -6 56.1095 11.6666  22
   1 -14  -5 29.7684 10.6790  22
  -1  14   5 9.93330 5.35468  13
  -1  14   5 12.5192 6.22065   3
  -1  14   5 5.22908 3.79637  17
   1 -14  -5 11.6067 4.57018   5
  -1  14   5-1.46120 22.3363  16
  -1  14   5 8.66467 6.11678  19
  -1  14   5 7.14522 4.86818   8
  -1  14   5 9.02696 4.97071   9
  -1  14   4 27.5017 5.73085   8
   1 -14  -4 46.9795 8.71920  18
   1 -14  -4 41.8070 11.4005  22
   1 -14  -4 23.8627 4.98619   5
  -1  14   4 32.9772 6.96082  13
  -1  14   4 29.5926 6.04571   9
  -1  14   4 36.2362 7.26281   3
  -1  14   4 26.5639 7.67102  19
  -1  14   3-3.22274 11.9109  21
  -1  14   3 0.43072 5.26343   3
  -1  14   3 7.88801 5.75549  13
  -1  14   3 1.44604 6.70621  19
   1 -14  -3-15.5860 14.0749  25
   1 -14  -3 2.34049 3.33617   5
   1 -14  -3 13.6074 8.17060  18
   1 -14  -3 0.42350 4.75060   2
   1 -14  -3-0.54475 9.47898  22
  -1  14   2 69.4546 9.73903  19
   1 -14  -2 40.7170 14.5161  25
   1 -14  -2 56.9483 11.9231  10
   1 -14  -2 57.9845 7.92429   2
  -1  14   2 68.1304 8.53686   3
  -1  14   2 57.8659 7.97988  13
   1 -14  -2 53.5980 5.43310   5
  -1  14   2 72.3278 14.6737  21
   1 -14  -2 57.9805 9.55767  18
  -1  14   1 281.380 14.9762   3
   1 -14  -1 214.394 14.1974  18
   1 -14  -1 257.438 20.6805  25
   1 -14  -1 243.513 9.64073   5
   1 -14  -1 265.364 14.5187   2
  -1  14   1 256.910 14.4888  13
  -1  14   1 290.533 21.0215  21
   1 -14  -1 209.581 17.0554  10
   1 -14   0 20.2266 8.25259  18
   1 -14   0-2.43994 12.0452  22
  -1  14   0 15.5311 13.7160  21
  -1  14   0 12.2470 6.18637  13
  -1  14   0 10.5588 6.20457   3
   1 -14   0-11.1211 11.6051  10
   1 -14   0 10.3935 5.48936   2
  -1  14  -1 135.686 13.4832  19
  -1  14  -1 165.317 18.4517  21
   1 -14   1 156.285 13.6726  10
  -1  14  -1 143.437 11.2624  13
   1 -14   1 142.937 10.9020   2
  -1  14  -1 132.443 10.8654   3
   1 -14   1 127.137 14.8278  22
   1 -14   1 128.287 9.07174  14
   1 -14   1 143.209 12.7384  18
   1 -14   1 183.556 14.7286  12
  -1  14  -2 33.0286 14.8285  21
  -1  14  -2 30.3670 7.02735   3
  -1  14  -2 21.9319 8.99093  19
   1 -14   2 13.2954 8.11737  12
   1 -14   2 24.6146 9.48954  18
   1 -14   2 16.3498 10.0939  22
   1 -14   2 26.0525 5.46925  14
   1 -14   2 28.2783 6.58828   2
   1 -14   2 31.2851 9.97528  10
  -1  14  -2 30.9577 7.46933  13
   1 -14   3 5.84607 8.50270  10
   1 -14   3 0.54254 8.24403  12
   1 -14   3 0.51521 9.38509  18
   1 -14   3-2.54404 11.2424  22
  -1  14  -3 4.90669 8.65420  19
   1 -14   3 5.01546 5.25154   2
  -1  14  -3 4.97348 6.27901  13
  -1  14  -3 21.6524 15.0235  21
  -1  14  -3 1.53872 5.86291   3
   1 -14   4 93.4393 12.6802  10
   1 -14   4 75.2276 12.3462  18
  -1  14  -4 82.1737 12.4427  19
  -1  14  -4 80.6202 13.2260   7
   1 -14   4 106.607 12.3502  12
  -1  14  -4 79.2626 8.84354   3
   1 -14   4 88.9679 8.66945   2
   1 -13 -18 11.5580 9.82686  10
  -1  13  18 31.0162 10.6168   8
  -1  13  18 32.8170 10.9435   9
   1 -13 -18 28.5173 16.1937  25
   1 -13 -18 24.8614 8.26208   5
  -1  13  18 32.3699 12.2732  16
  -1  13  18 34.0416 11.2751  13
  -1  13  18 26.6981 5.84056   3
  -1  13  17 16.5174 9.18269   9
  -1  13  17 16.2321 5.43798   3
  -1  13  17 15.0124 9.33597   8
   1 -13 -17 11.9940 9.18250  10
  -1  13  17 15.3708 9.15165  13
   1 -13 -17 11.9711 7.18737   5
   1 -13 -17 19.9418 7.79289  22
  -1  13  17 19.3904 10.7840  16
   1 -13 -17 13.0034 5.55049   2
  -1  13  16 1.18156 8.21913   9
  -1  13  16-2.68615 5.19281   3
  -1  13  16 4.06628 7.96538   8
   1 -13 -16-11.3781 9.92255  10
  -1  13  16-3.34995 8.37424  13
   1 -13 -16 0.60610 6.21284   5
   1 -13 -16 3.34574 6.96634  22
  -1  13  16 5.45038 8.84818  16
   1 -13 -16-2.10060 4.81827   2
  -1  13  15 2.72994 7.56893   9
  -1  13  15 3.19224 5.19244   3
  -1  13  15 1.60785 7.29492   8
   1 -13 -15-2.94360 8.97381  10
  -1  13  15 6.38936 7.66157  13
   1 -13 -15 0.57729 6.14678   5
   1 -13 -15 9.13870 7.57182  22
  -1  13  15 3.25748 8.80116  16
   1 -13 -15 2.18859 4.90912   2
  -1  13  14 21.6515 7.70471   9
  -1  13  14 20.9213 6.19124   3
   1 -13 -14 33.1091 8.21333  22
  -1  13  14 27.6711 8.14164   8
  -1  13  14 10.6026 8.71496  16
  -1  13  14 26.6717 8.67810  13
   1 -13 -14 19.2429 6.94145   5
   1 -13 -14 7.24387 8.05807  10
   1 -13 -14 18.3491 5.68393   2
  -1  13  13 32.4493 8.01047   9
  -1  13  13 32.2405 6.62216   3
  -1  13  13 34.4544 7.79843   8
  -1  13  13 37.8053 9.34970  16
  -1  13  13 31.0881 8.99667  13
   1 -13 -13 37.2526 8.80872  22
   1 -13 -13 33.7139 8.63043  10
   1 -13 -13 30.5249 6.20780   2
  -1  13  12 53.2916 8.21193   9
  -1  13  12 56.4645 7.67979   3
   1 -13 -12 53.3602 7.26626   2
  -1  13  12 57.8502 8.25488   8
  -1  13  12 72.9450 10.3790  13
  -1  13  12 51.9757 9.95276  16
   1 -13 -12 64.3712 9.15317  22
   1 -13 -12 36.1469 9.28187  10
   1 -13 -11 18.3713 5.79584   5
  -1  13  11 17.3250 6.29227   9
  -1  13  11 24.3794 6.95269  17
  -1  13  11 24.1339 6.54883   3
  -1  13  11 25.2407 6.35517   8
   1 -13 -11 19.9619 8.14233  10
  -1  13  11 16.1474 7.41071  13
  -1  13  11 26.1548 8.38850  16
   1 -13 -11 18.4718 5.48137   2
   1 -13 -11 35.6959 8.59835  22
   1 -13 -10 9.30426 5.34041   5
  -1  13  10 11.9811 5.43564   9
  -1  13  10 4.96664 5.55081  17
  -1  13  10 7.45928 5.48354   3
   1 -13 -10 8.46287 4.87391   2
  -1  13  10 6.57454 6.78881  16
  -1  13  10 7.87892 5.44393   8
   1 -13 -10 3.68167 7.63496  10
  -1  13  10 7.35143 6.23509  13
   1 -13 -10 17.9736 8.44280  22
   1 -13  -9 65.5763 7.76309   5
  -1  13   9 76.6859 8.39855  17
  -1  13   9 52.3487 8.29073  13
   1 -13  -9 93.5403 10.6714  22
  -1  13   9 68.9163 7.77014   9
  -1  13   9 82.6725 8.00353   8
  -1  13   9 71.0760 9.85738  16
  -1  13   9 69.1872 7.94052   3
   1 -13  -9 82.2033 12.8854  10
   1 -13  -9 77.8724 7.90557   2
   1 -13  -8 111.464 12.0399  22
  -1  13   8 118.310 9.16479  19
  -1  13   8 125.244 9.07224   8
  -1  13   8 155.454 14.4986  16
   1 -13  -8 151.073 13.2243  10
  -1  13   8 127.431 10.7790  13
   1 -13  -8 122.496 9.58580   5
  -1  13   8 104.761 8.80947  17
  -1  13   8 127.269 9.07244   9
   1 -13  -8 117.100 9.59493   2
   1 -13  -7 140.420 12.9396  22
   1 -13  -7 133.110 9.58513   5
  -1  13   7 139.848 9.28697  17
  -1  13   7 134.144 9.83232  19
  -1  13   7 138.687 9.33769   9
  -1  13   7 137.656 9.19535   8
  -1  13   7 139.822 10.9283  13
   1 -13  -7 138.523 10.1382   2
   1 -13  -7 182.093 14.4642  10
  -1  13   6 192.305 12.5072  13
  -1  13   6 196.157 10.7199   8
   1 -13  -6 211.915 11.5071   5
  -1  13   6 177.955 10.0562  17
  -1  13   6 197.406 12.1625  19
  -1  13   6 203.282 10.8962   9
   1 -13  -6 184.499 14.3690  22
   1 -13  -6 190.779 11.8162   2
  -1  13   6 140.245 21.1885  16
  -1  13   6 190.704 12.0645   3
  -1  13   5 1.55449 5.36890  19
  -1  13   5 2.85250 4.50105   9
  -1  13   5 0.93455 3.67686  17
  -1  13   5 1.69489 4.35728   8
   1 -13  -5 7.41220 8.81748  22
  -1  13   5-5.34885 19.8885  16
  -1  13   5-0.40253 4.68654  13
  -1  13   5-0.39362 4.46451   3
   1 -13  -5 4.64424 3.87129   5
  -1  13   4 139.403 7.61403  17
   1 -13  -4 194.938 11.3310  18
  -1  13   4 146.642 9.50131   8
   1 -13  -4 131.254 8.50144   5
  -1  13   4 151.974 10.7772   3
  -1  13   4 134.567 10.4890  13
  -1  13   4 158.517 9.80867   9
  -1  13   4 140.609 11.1517  19
   1 -13  -4 199.682 16.5239  22
  -1  13   3 19.6316 7.00450  19
   1 -13  -3 35.8937 10.0364  22
   1 -13  -3 21.2789 5.50778   2
   1 -13  -3 18.8670 4.28557   5
   1 -13  -3 31.0339 7.84058  18
  -1  13   3 20.9640 3.61917  17
  -1  13   3 20.4360 5.79886  13
  -1  13   3 15.7422 5.34808   3
  -1  13   3 19.9830 10.9758  21
  -1  13   2 1.57006 4.84053   3
  -1  13   2 3.22419 6.26921  19
   1 -13  -2 13.3753 9.69427  10
   1 -13  -2-4.53355 7.84950  18
   1 -13  -2 2.21501 2.96957   5
  -1  13   2-0.60513 11.4064  21
  -1  13   2-1.91379 5.49359  13
   1 -13  -2 0.76956 4.56933   2
   1 -13  -2-7.10329 12.7527  25
   1 -13  -1 22.1573 13.9047  25
   1 -13  -1 47.5699 6.99906   2
  -1  13   1 59.9519 7.68271  13
   1 -13  -1 47.4204 4.72898   5
  -1  13   1 44.6799 13.1954  21
   1 -13  -1 11.5899 9.90737  10
   1 -13  -1 28.9785 8.47768  18
  -1  13   1 48.0734 7.47618   3
   1 -13   0 270.081 17.8606  10
  -1  13   0 330.663 15.5948   3
   1 -13   0 314.239 10.0225   5
   1 -13   0 312.257 15.2249   2
  -1  13   0 337.540 15.9782  13
   1 -13   0 305.998 16.1860  18
   1 -13   0 305.537 19.2784  22
  -1  13  -1 13.1421 7.67509  19
   1 -13   1 2.86731 9.95920  22
   1 -13   1 24.2142 6.00781  14
   1 -13   1 10.9846 5.35110   2
  -1  13  -1 16.9077 5.73920   3
  -1  13  -1 15.1704 6.47368  13
  -1  13  -1 18.1583 13.3523  21
   1 -13   1 14.6711 7.87014  10
   1 -13   1 18.3739 8.74614  18
   1 -13   2 2.68924 7.56272  10
   1 -13   2 8.27905 5.05420  14
   1 -13   2-2.33515 10.5004  22
  -1  13  -2 11.8384 13.4794  21
   1 -13   2-0.74266 4.68253   2
  -1  13  -2 4.39107 7.27333  19
  -1  13  -2 3.42410 5.08119   3
  -1  13  -2 3.14805 5.88936  13
   1 -13   2 6.44617 7.71307  12
   1 -13   2 2.72766 8.31562  18
  -1  13  -3 4.02421 5.65873   3
   1 -13   3-6.53649 10.4576  22
  -1  13  -3-19.4998 15.8871  21
   1 -13   3 12.2174 7.80487  12
   1 -13   3 9.88074 8.46544  10
  -1  13  -3 9.41203 8.58744   7
  -1  13  -3 6.27303 7.96282  19
   1 -13   3 5.40608 8.89670  18
   1 -13   3 4.88837 4.47191  14
   1 -13   3 11.2114 5.19172   2
  -1  13  -3 5.98215 5.96931  13
  -1  13  -4 2.28355 10.5520  11
   1 -13   4 4.17788 7.79140  12
   1 -13   4 0.90930 3.93743  14
   1 -13   4 0.52745 9.36451  18
   1 -13   4 3.32337 7.86936  10
  -1  13  -4-3.23702 5.92321  13
  -1  13  -4-28.4874 17.6733  21
  -1  13  -4 2.11425 8.80869   7
  -1  13  -4-1.38212 5.18698   3
  -1  13  -4 0.59142 8.10957  19
   1 -13   4 0.69512 4.78330   2
  -1  13  -5 5.49277 8.33819  19
  -1  13  -5 8.12053 9.50898   7
  -1  13  -5-19.3171 17.8961  21
  -1  13  -5 10.2367 6.63691  13
  -1  13  -5 0.97027 5.25622   3
   1 -13   5 9.02594 10.3614  18
   1 -13   5 5.64813 5.01868   2
  -1  13  -5 8.50715 11.5385  11
   1 -13   5 1.07440 8.47478  12
  -1  13  -6 18.0029 11.8996  11
   1 -13   6 17.5411 8.75117  12
  -1  13  -6 21.8658 9.47201  19
   1 -13   6 25.7174 5.65700   2
   1 -13   6 36.9544 12.0432  18
  -1  12  18 5.21034 9.70671  16
   1 -12 -18-8.96375 10.0160  10
   1 -12 -18 1.26248 6.88352   5
  -1  12  18-0.69568 9.43376   8
  -1  12  18 2.64763 4.07262   3
  -1  12  18 10.5726 10.0826   9
   1 -12 -17 24.2881 7.67213   5
  -1  12  17 24.4325 9.95580   8
  -1  12  17 27.9847 5.37777   3
  -1  12  17 24.6866 11.1684  16
   1 -12 -17 24.1438 5.46323   2
   1 -12 -17 29.3704 7.34345  22
  -1  12  17 23.7524 10.0421  13
  -1  12  17 24.1449 9.98695   9
   1 -12 -17 10.7680 8.73515  10
   1 -12 -16 0.58098 6.22434   5
  -1  12  16 4.13411 7.94860   8
  -1  12  16 1.76686 4.55528   3
  -1  12  16 2.00152 8.03900  16
   1 -12 -16 2.18872 4.45857   2
   1 -12 -16 5.35103 6.91318  22
  -1  12  16 2.60620 8.28721  13
  -1  12  16 10.2109 8.08388   9
   1 -12 -16-5.54490 8.86170  10
   1 -12 -15 21.1044 6.73538   5
  -1  12  15 8.68259 7.53355   8
  -1  12  15 22.1058 5.59673   3
  -1  12  15 19.5605 9.85093  16
   1 -12 -15 16.9679 5.10602   2
   1 -12 -15 32.5759 7.75556  22
  -1  12  15 17.9754 8.72474  13
  -1  12  15 19.9021 8.50982   9
   1 -12 -15 8.17225 8.48398  10
   1 -12 -14 57.3601 8.48349   5
  -1  12  14 65.1172 9.48373   8
  -1  12  14 62.9190 7.27059   3
  -1  12  14 65.9598 10.3931  16
   1 -12 -14 65.7817 7.15344   2
   1 -12 -14 75.7807 9.04439  22
  -1  12  14 59.7439 10.2476  13
  -1  12  14 44.3754 9.03931   9
   1 -12 -14 31.1402 8.03842  10
   1 -12 -13 5.98877 5.77946   5
   1 -12 -13 4.63837 6.20853  22
  -1  12  13 1.14309 7.80831  16
  -1  12  13 5.11536 5.10376   3
  -1  12  13 3.87514 6.70170  13
  -1  12  13 1.87092 6.19787   9
  -1  12  13-1.83318 6.21464   8
   1 -12 -13 2.06809 4.38392   2
   1 -12 -13-5.69287 8.61603  10
   1 -12 -12 10.4257 4.90715   2
   1 -12 -12 17.3425 6.97020  22
  -1  12  12 7.64413 5.54118   9
  -1  12  12 15.9220 7.06551  17
  -1  12  12 12.8104 5.28004   3
  -1  12  12 20.9624 7.64914  13
  -1  12  12 12.1094 6.03624   8
   1 -12 -12 6.43625 7.33105  10
  -1  12  12 14.2560 7.60333  16
  -1  12  11 124.394 10.7679  17
  -1  12  11 132.917 10.1467   8
  -1  12  11 134.001 10.4445   9
   1 -12 -11 84.0431 14.2168  25
  -1  12  11 136.886 9.80184   3
   1 -12 -11 129.555 10.8332  22
   1 -12 -11 110.552 10.8956  10
  -1  12  11 124.569 11.3836  13
  -1  12  11 120.966 11.6203  16
   1 -12 -11 117.871 8.94089   2
  -1  12  10 6.93755 5.57724  17
   1 -12 -10 12.6714 5.13949   5
  -1  12  10 4.31014 4.79906   9
   1 -12 -10 9.20504 6.62051  10
   1 -12 -10-4.72072 14.0079  25
  -1  12  10 7.08567 4.78840   3
  -1  12  10 7.44038 5.13833   8
  -1  12  10 13.6507 7.45016  16
   1 -12 -10 12.2753 6.98594  22
   1 -12 -10 9.07463 4.38432   2
  -1  12  10 13.4689 6.69000  13
  -1  12   9 72.7388 8.21662  17
   1 -12  -9 69.9739 7.70373   5
  -1  12   9 68.5053 7.22481   8
  -1  12   9 68.4750 7.26125   9
  -1  12   9 68.5410 7.76442   3
  -1  12   9 56.3454 7.96392  13
   1 -12  -9 67.5388 9.35955  10
  -1  12   9 76.7744 9.79626  16
   1 -12  -9 74.2009 7.35678   2
   1 -12  -9 54.5780 8.87109  22
  -1  12   8 3.36581 4.56523  17
   1 -12  -8 1.84440 3.95283   5
  -1  12   8 4.46023 4.47143  19
  -1  12   8 8.63985 4.77319   9
   1 -12  -8 10.3323 7.07631  10
  -1  12   8 11.0787 5.43802  13
  -1  12   8-1.60298 8.79631  16
  -1  12   8 8.21918 4.61279   8
   1 -12  -8 1.39514 4.28286   2
   1 -12  -8 13.5273 7.69944  22
  -1  12   7 53.1423 6.35059   8
   1 -12  -7 59.1138 6.75053   5
   1 -12  -7 62.0847 6.81076   2
  -1  12   7 60.4620 6.60326   9
   1 -12  -7 83.2148 10.2249  10
   1 -12  -7 60.4293 9.55239  22
  -1  12   7 58.1881 6.73043  17
  -1  12   7 72.2989 8.15375  13
  -1  12   7 58.2931 6.86482  19
  -1  12   7 87.6768 13.3447  16
  -1  12   6 54.7361 7.17668  13
   1 -12  -6 59.2502 7.00262   2
  -1  12   6 64.8114 17.6786  16
  -1  12   6 61.0818 7.21400  19
   1 -12  -6 94.8133 11.5152  10
  -1  12   6 55.2687 6.30428   9
  -1  12   6 48.9908 6.73234   3
   1 -12  -6 61.0621 10.5651  22
  -1  12   6 53.0550 5.98420  17
  -1  12   6 58.1910 6.45378   8
   1 -12  -6 60.0552 6.32560   5
  -1  12   5 42.6818 6.56747   3
  -1  12   5 32.7945 22.5988  16
  -1  12   5 46.8741 6.86358  13
   1 -12  -5 43.9524 5.56377   5
  -1  12   5 45.2742 6.78613  19
  -1  12   5 47.3459 5.84993   9
  -1  12   5 46.5215 5.35592  17
   1 -12  -5 54.7799 9.54185  22
   1 -12  -5 46.6904 6.38946   2
  -1  12   5 42.3571 5.56115   8
  -1  12   4 30.2487 5.50570   8
  -1  12   4 22.4297 5.61503   3
  -1  12   4 23.3229 4.15279  17
  -1  12   4 23.4525 5.22526   9
  -1  12   4 20.6602 5.48905  13
  -1  12   4 2.59075 3.92846   6
   1 -12  -4 19.3707 4.05851   5
   1 -12  -4 19.6096 8.91927  22
  -1  12   4 7.87660 20.7129  16
  -1  12   4 23.2000 6.34684  19
  -1  12   3-7.96572 10.2601  21
   1 -12  -3 0.24263 3.13818   5
   1 -12  -3 19.3012 12.0341  25
   1 -12  -3 18.6758 7.54192  18
  -1  12   3-1.46989 3.07261  17
   1 -12  -3 10.1581 8.75143  22
  -1  12   3-3.55040 4.70456  13
  -1  12   3 4.30210 5.51832  19
  -1  12   3 4.27269 4.71804   3
  -1  12   2 107.593 8.86277   3
   1 -12  -2 121.496 13.9584  25
  -1  12   2 103.610 13.3870  21
   1 -12  -2 102.323 8.61706   2
   1 -12  -2 96.4326 4.81951  23
   1 -12  -2 112.466 9.80431  18
  -1  12   2 99.0003 5.28589  17
   1 -12  -2 106.680 6.74690   5
  -1  12   2 97.9523 8.55130  13
  -1  12   1 5.72441 10.9570  21
   1 -12  -1-16.4336 12.8093  25
   1 -12  -1-9.17367 9.31018  10
   1 -12  -1 2.78974 4.33932   2
  -1  12   1 4.23874 4.96662  13
  -1  12   1 3.90545 4.68600   3
   1 -12  -1-15.4430 8.02477  18
   1 -12  -1 2.92370 2.73471   5
   1 -12   0-9.53995 9.09370  18
   1 -12   0 9.41781 2.79264   5
   1 -12   0-12.1794 9.47725  10
  -1  12   0 21.3181 11.9801  21
   1 -12   0 15.2902 4.80208   2
   1 -12   0-19.8479 14.7119  25
   1 -12   0 10.4983 3.62014  15
  -1  12   0 14.4844 5.25624   3
  -1  12   0 11.0792 5.25060  13
  -1  12  -1 116.549 9.21988   3
  -1  12  -1 119.685 11.6826  19
  -1  12  -1 123.915 9.85835  13
   1 -12   1 111.232 9.01411   2
   1 -12   1 84.2299 11.2224  10
   1 -12   1 129.321 11.0763  18
   1 -12   1 90.7290 12.4216  22
   1 -12   1 109.678 7.14139  15
   1 -12   1 107.974 4.50830   5
  -1  12  -1 138.293 15.5019  21
  -1  12  -2 12.1134 5.08719   3
  -1  12  -2 11.4321 5.77278  13
   1 -12   2 6.97455 9.01251  22
   1 -12   2 27.4245 9.17039  12
  -1  12  -2 5.35831 9.28744  11
   1 -12   2 15.3887 5.17624  14
   1 -12   2 14.0163 4.91123   2
   1 -12   2 13.9827 8.29465  18
   1 -12   2 8.17664 4.85668  15
   1 -12   2 13.8168 7.78726  10
  -1  12  -2 14.7518 8.06417   7
  -1  12  -2 17.5793 7.77063  19
  -1  12  -2-19.9262 15.0604  21
   1 -12   3 40.3128 5.61112  14
   1 -12   3 27.4330 9.32655  22
  -1  12  -3 49.0992 7.70626  13
  -1  12  -3 37.5563 6.57936   3
   1 -12   3 38.9914 9.73910  18
  -1  12  -3 54.2891 12.0566  11
   1 -12   3 41.1065 8.50491  12
   1 -12   3 39.6295 8.92451  10
  -1  12  -3 2.01193 15.2227  21
  -1  12  -3 36.7827 8.65209  19
   1 -12   3 30.7795 5.77761   2
   1 -12   3 38.7522 6.49776  15
  -1  12  -3 31.1724 9.52355   7
  -1  12  -4 89.5858 13.5986  11
   1 -12   4 85.0951 10.6163  12
  -1  12  -4 94.8824 9.84389  13
   1 -12   4 84.5758 11.4006  10
  -1  12  -4 68.9756 10.7063  19
   1 -12   4 75.0603 7.63077   2
   1 -12   4 74.4268 6.71242  14
   1 -12   4 82.5294 8.68904  15
  -1  12  -4 87.1392 8.21635   3
  -1  12  -4 43.9022 16.1165  21
   1 -12   4 82.6184 11.8860  18
   1 -12   5-5.55979 8.03947  12
  -1  12  -5-2.88875 9.68185  11
  -1  12  -5-1.13723 7.79693  19
   1 -12   5 2.57011 6.54717  15
   1 -12   5 0.66412 4.02401  14
  -1  12  -5 11.5271 6.39113  13
   1 -12   5 8.09014 9.76281  18
  -1  12  -5-1.82122 4.97105   3
   1 -12   5-0.31032 4.39370   2
   1 -12   6 11.0712 7.65709  15
   1 -12   6 16.4321 4.98122   2
   1 -12   6 10.3583 10.6150  18
  -1  12  -6-8.25310 17.6673  21
  -1  12  -6 14.6851 8.51829  19
  -1  12  -6 9.58331 11.2705  11
   1 -12   6 7.28837 8.03120  12
  -1  12  -6 16.6087 5.49372   3
   1 -12   7 3.68621 10.2415  18
  -1  12  -7-4.81193 8.48690  19
   1 -12   7-2.25281 8.01696  15
  -1  12  -7 5.98608 11.1288  11
   1 -12   7 3.21587 8.14411  12
   1 -12   7 2.91774 4.25358   2
  -1  11  19 41.4870 12.5890   9
  -1  11  19 24.9153 12.2211  16
   1 -11 -19 28.7481 7.78775   5
   1 -11 -19 30.2231 12.3991  25
  -1  11  19 35.4654 11.9438   8
   1 -11 -19 3.09606 9.91701  10
  -1  11  18 15.8279 10.7023   9
  -1  11  18 19.2380 11.0411  16
   1 -11 -18 21.8018 11.7507  25
   1 -11 -18 18.7834 7.54255   5
   1 -11 -18-4.41654 9.73126  10
  -1  11  18 16.3320 10.3295   8
   1 -11 -17-0.86874 8.74530  10
  -1  11  17 14.9400 4.55199   3
  -1  11  17 24.3578 9.54587  13
  -1  11  17 11.8678 10.2219  16
   1 -11 -17 19.2757 11.0093  25
  -1  11  17 13.8499 9.24352   8
   1 -11 -17 12.2387 7.12495   5
  -1  11  17 16.7184 9.72866   9
   1 -11 -16-2.22814 6.07394   5
  -1  11  16 1.84228 7.60734   9
  -1  11  16 7.21857 9.22706  16
  -1  11  16 0.60465 7.91679   8
  -1  11  16-1.52725 4.05984   3
  -1  11  16 0.63371 7.99053  13
   1 -11 -16 4.02250 10.3406  25
   1 -11 -16 1.91363 3.98897   2
   1 -11 -16 4.47407 6.07449  22
   1 -11 -15 1.05990 5.67690   5
  -1  11  15 7.30611 7.79088   9
  -1  11  15 0.61252 7.85656  16
   1 -11 -15-7.99894 8.35675  10
  -1  11  15 3.30936 7.10428   8
  -1  11  15-0.27668 4.14074   3
  -1  11  15 1.20151 7.80216  13
   1 -11 -15 8.20200 10.0509  25
   1 -11 -15-0.86441 3.89244   2
   1 -11 -15 4.30408 5.80629  22
   1 -11 -14 93.7261 9.90409   5
  -1  11  14 89.3027 10.4382   9
  -1  11  14 79.1884 10.9774  16
   1 -11 -14 70.3018 8.98719  10
  -1  11  14 83.6653 10.0644   8
  -1  11  14 88.1554 7.89076   3
  -1  11  14 80.3982 10.6742  13
   1 -11 -14 84.2374 7.60204   2
   1 -11 -14 83.0788 8.74422  22
   1 -11 -13 11.8933 5.34590   5
  -1  11  13 14.9876 6.95171   9
  -1  11  13 22.9312 7.89531  16
   1 -11 -13 22.0539 6.25194  22
  -1  11  13 17.2719 4.72443   3
  -1  11  13 13.8389 7.30573  13
  -1  11  13 16.9795 7.04283   8
   1 -11 -13 12.4284 6.69115  10
   1 -11 -13 15.6971 4.67402   2
   1 -11 -12-5.50784 7.58748  10
   1 -11 -12 7.76235 5.84291  22
  -1  11  12 2.98175 5.75510   9
  -1  11  12 2.07509 6.84760  16
  -1  11  12 5.01207 1.83379  20
   1 -11 -12 4.36335 4.24311   2
  -1  11  12 3.78292 5.93716  17
  -1  11  12 2.50046 5.67134  13
  -1  11  12 10.0291 6.07830   8
   1 -11 -12 2.24482 4.66316   5
  -1  11  12 4.32643 4.53932   3
   1 -11 -11 31.3576 7.07667  22
  -1  11  11 24.4327 6.18660   9
  -1  11  11 33.5539 7.94793  16
  -1  11  11 27.1123 3.46395  20
  -1  11  11 37.8143 6.79779   8
  -1  11  11 30.1380 5.76157   3
   1 -11 -11 16.9884 6.53279  10
  -1  11  11 25.6694 6.60783  17
   1 -11 -11 20.5252 12.2729  25
   1 -11 -11 25.7138 5.09077   2
  -1  11  11 23.1093 6.87531  13
   1 -11 -10 46.8749 7.67458  10
  -1  11  10 63.0257 7.96796  17
  -1  11  10 58.3432 7.17874   8
  -1  11  10 59.6425 6.72762   3
   1 -11 -10 62.2375 8.14350  22
  -1  11  10 63.5922 8.60699  13
  -1  11  10 68.7279 9.29986  16
   1 -11 -10 62.1944 6.50729   2
  -1  11  10 56.3306 7.08480   9
   1 -11  -9 11.9259 4.43128   2
  -1  11   9 11.2833 5.24414  17
  -1  11   9 10.9209 4.92703   9
   1 -11  -9 10.7004 6.47461  22
  -1  11   9 10.7694 4.69913   8
   1 -11  -9 4.12941 6.24454  10
  -1  11   9 13.1898 5.52831  13
  -1  11   9 11.4885 6.39544  16
  -1  11   9 7.66215 4.60049   3
   1 -11  -8 15.6086 6.81415  10
  -1  11   8 13.4712 5.04048  17
   1 -11  -8 30.2841 12.4356  25
   1 -11  -8 14.3854 4.52220   2
  -1  11   8 11.9461 5.26786  13
  -1  11   8 11.2474 4.53793   3
  -1  11   8 10.9639 4.43844   9
  -1  11   8 14.9087 4.81561   8
   1 -11  -8 14.6421 6.82068  22
  -1  11   8 7.43341 4.06065  19
   1 -11  -7 148.827 10.8714  22
  -1  11   7 147.220 9.20391   8
   1 -11  -7 135.695 10.6572  10
  -1  11   7 156.646 10.5683  13
  -1  11   7 146.768 9.12676   9
  -1  11   7 167.223 9.29165  19
   1 -11  -7 142.898 9.20931   2
  -1  11   7 140.595 9.18851  17
  -1  11   6 115.813 9.10541  13
  -1  11   6 117.617 7.99943   8
   1 -11  -6 122.280 10.6250  10
  -1  11   6 112.686 7.97875   9
   1 -11  -6 124.614 8.42625   5
  -1  11   6 151.056 17.5189  16
  -1  11   6 113.627 8.25636  19
  -1  11   6 111.937 8.33982   3
   1 -11  -6 117.741 8.34136   2
  -1  11   6 108.906 7.76393  17
   1 -11  -6 118.181 10.1286  22
  -1  11   5 302.793 13.8795  13
  -1  11   5 319.660 12.4309   8
   1 -11  -5 275.111 12.7414   2
   1 -11  -5 297.958 15.8382  10
  -1  11   5 301.554 13.2341  19
   1 -11  -5 266.793 14.4877  22
   1 -11  -5 301.935 12.5036   5
   1 -11  -5 350.769 19.0818  25
  -1  11   5 281.605 13.1139   3
  -1  11   5 312.501 12.3237   9
  -1  11   5 281.251 11.5178  17
  -1  11   4 211.670 11.6740  19
  -1  11   4 205.276 9.10416  17
  -1  11   4 234.632 10.9054   8
   1 -11  -4 212.288 10.0249   5
  -1  11   4 1.18115 18.4818  16
   1 -11  -4 372.129 17.5327  25
  -1  11   4 76.1039 11.2888   6
  -1  11   4 201.389 10.9494   3
  -1  11   4 219.420 11.6814  13
  -1  11   4 214.311 10.4950   9
   1 -11  -4 200.402 13.1704  22
   1 -11  -3 174.584 13.3469  22
  -1  11   3 136.518 9.28917   3
  -1  11   3 140.580 10.1916  19
  -1  11   3 169.676 6.90949   6
   1 -11  -3 133.267 7.69773   5
  -1  11   3 134.928 9.36424  13
  -1  11   3 140.800 13.2724  21
   1 -11  -3 181.935 10.4135  18
  -1  11   3 133.937 6.82568  17
   1 -11  -2 160.880 13.9653  25
   1 -11  -2 157.554 9.75940   2
   1 -11  -2 161.206 12.4163  22
  -1  11   2 153.352 10.0679  13
  -1  11   2 154.311 6.56246  17
   1 -11  -2 155.516 7.86836   5
  -1  11   2 161.570 14.1648  21
  -1  11   2 165.558 10.1769   3
   1 -11  -2 146.692 6.16714  23
   1 -11  -1 13.9814 2.86564  15
   1 -11  -1 35.1396 8.52023  10
   1 -11  -1 12.8202 2.21867  23
   1 -11  -1 13.8292 4.39464   2
  -1  11   1 14.3849 9.98361  21
  -1  11   1 11.6249 4.97067  13
   1 -11  -1 11.6911 3.07730   5
  -1  11   1 13.4558 2.50998  17
   1 -11  -1 12.1951 7.20591  18
  -1  11   1 17.8995 4.94893   3
   1 -11  -1 11.9495 10.4953  25
   1 -11   0 191.032 12.0974  18
   1 -11   0 206.425 15.7401  25
  -1  11   0 224.097 11.8082  13
   1 -11   0 232.864 14.3153  10
   1 -11   0 216.785 11.3129   2
  -1  11   0 209.284 11.2858   3
   1 -11   0 209.392 8.01708   5
  -1  11   0 250.651 17.6436  21
   1 -11   0 218.592 8.36897  15
   1 -11   1 31.5102 9.34342  22
  -1  11  -1 46.1960 6.71153  13
   1 -11   1 23.4068 8.15674  18
  -1  11  -1 54.2703 10.4949  11
  -1  11  -1 39.9298 5.97673   3
   1 -11   1 41.1120 3.20492   5
   1 -11   1 38.0991 5.94774   2
  -1  11  -1 38.6125 8.13128   7
   1 -11   1 26.8858 7.96050  10
  -1  11  -1 39.7518 8.07721  19
   1 -11   1 40.7939 5.24724  15
  -1  11  -1 18.4671 12.7598  21
   1 -11   2 153.314 9.61279   2
  -1  11  -2 143.936 12.3030  19
  -1  11  -2 163.318 10.6929  13
   1 -11   2 169.858 12.6095  10
   1 -11   2 139.565 8.73799  15
   1 -11   2 154.897 8.87595  14
  -1  11  -2 164.720 10.0062   3
   1 -11   2 171.512 12.3031  18
  -1  11  -2 170.382 16.8936  21
   1 -11   2 162.816 13.5701  22
  -1  11  -2 176.271 15.0255  11
   1 -11   2 178.537 12.7509  12
  -1  11  -3 31.1706 5.67484   3
   1 -11   3 26.5837 8.68709  22
  -1  11  -3 32.0846 8.19957  19
  -1  11  -3 40.9240 6.96545  13
   1 -11   3 37.9377 5.52176   2
   1 -11   3 35.4368 5.45303  14
  -1  11  -3 33.8407 9.95766  11
   1 -11   3 28.7099 7.50472  12
   1 -11   3 27.5443 8.59255  18
   1 -11   3 33.6635 8.02547  10
  -1  11  -3 17.1240 13.7504  21
   1 -11   3 35.0992 6.25643  15
  -1  11  -4-6.39516 15.0041  21
  -1  11  -4 25.6004 8.31018  19
   1 -11   4 19.6107 4.91221   2
   1 -11   4 13.1657 4.71292  14
  -1  11  -4 20.6786 9.88185  11
   1 -11   4 16.7336 7.37415  12
   1 -11   4 21.1492 8.96649  18
   1 -11   4 17.2766 7.42759  10
   1 -11   4 5.14583 8.87652  22
   1 -11   4 13.9893 6.47566  15
  -1  11  -4 21.7778 5.44807   3
  -1  11  -5 20.1746 5.22131   3
  -1  11  -5 39.7946 9.11857  19
   1 -11   5 20.7658 7.59746  12
  -1  11  -5 21.3093 10.2156  11
   1 -11   5 19.7131 4.85891   2
   1 -11   5 22.2237 4.94494  14
   1 -11   5 19.2536 7.41032  15
   1 -11   5 26.5218 9.37497  18
  -1  11  -6 2.35992 4.40366   3
  -1  11  -6 1.08862 7.24089  19
   1 -11   6 1.36474 3.93070   2
   1 -11   6 2.75499 9.41087  18
  -1  11  -6 4.79548 9.28961  11
   1 -11   6-3.92084 7.26652  12
   1 -11   6-0.41525 7.42088  15
   1 -11   6 2.63540 3.91628  14
  -1  11  -7 5.62165 7.82127  19
   1 -11   7 4.01887 3.98479   2
  -1  11  -7-26.9077 17.2508  21
   1 -11   7 5.05444 8.17609  15
   1 -11   7-2.36368 10.3759  18
   1 -11   7 8.63369 7.85451  12
  -1  11  -7 4.90857 9.75586  11
  -1  11  -8 0.75418 17.8084  21
  -1  11  -8 37.8541 12.2662  11
   1 -11   8 35.3309 9.53775  12
   1 -11   8 22.5717 9.48587  15
   1 -11   8 31.5802 12.0993  18
  -1  11  -8 27.1176 9.55859  19
  -1  10  19-0.78672 10.3836   9
   1 -10 -19-5.78497 8.71857  10
  -1  10  19-0.77087 10.9896   8
   1 -10 -19-26.3197 12.3101  25
   1 -10 -19 2.38592 6.54194   5
  -1  10  19 12.4682 11.7698  16
  -1  10  18 43.4028 11.8414   9
   1 -10 -18 33.5898 7.46679  10
  -1  10  18 42.0061 11.8128   8
   1 -10 -18 15.1254 10.9116  25
   1 -10 -18 26.6345 7.47852   5
  -1  10  18 39.0012 11.4596  16
  -1  10  17-1.65939 3.40721   3
   1 -10 -17 2.22836 6.14477   5
  -1  10  17 5.44007 9.08127   9
  -1  10  17 4.02377 8.41922   8
   1 -10 -17-0.40468 5.67018  10
  -1  10  17-2.76076 9.18143  16
   1 -10 -17-21.8338 10.8668  25
  -1  10  16-2.13639 3.76799   3
   1 -10 -16-1.84225 5.28785  22
   1 -10 -16 0.92955 3.45628   2
   1 -10 -16-0.53245 5.73791   5
  -1  10  16-1.29158 8.52338  16
  -1  10  16 0.61386 7.21780  13
   1 -10 -16 3.57117 5.86452  10
  -1  10  16 3.76259 8.43931   9
  -1  10  16 1.85358 8.02428   8
   1 -10 -16-16.1122 10.6552  25
  -1  10  15 79.8639 6.49831   3
   1 -10 -15 93.4904 8.25313  22
   1 -10 -15 82.0558 8.61246  10
  -1  10  15 78.7904 11.4056   9
   1 -10 -15 89.4448 6.93512   2
   1 -10 -15 90.1296 11.3434  25
  -1  10  15 70.2702 10.4119  13
  -1  10  15 79.5265 11.6870  16
   1 -10 -15 85.5408 9.63182   5
  -1  10  15 74.1021 10.8625   8
  -1  10  14 120.815 8.17075   3
   1 -10 -14 101.558 8.63914  22
   1 -10 -14 155.179 7.31989   6
   1 -10 -14 132.474 11.9724  25
  -1  10  14 116.982 12.4184  16
   1 -10 -14 132.248 11.0077   5
  -1  10  14 115.490 11.7786   9
   1 -10 -14 115.190 9.70175  10
   1 -10 -14 123.665 8.11665   2
  -1  10  14 121.971 11.7019   8
  -1  10  14 132.428 12.3526  13
   1 -10 -13 18.4157 5.73627  22
   1 -10 -13 26.6713 6.25362  10
  -1  10  13 16.6632 6.47547   8
  -1  10  13 31.2786 7.66102  13
  -1  10  13 23.5844 7.22159   9
   1 -10 -13 19.4976 5.53011   5
  -1  10  13 24.6696 7.98601  16
   1 -10 -13 30.7666 9.70440  25
   1 -10 -13 27.7228 4.90566   2
  -1  10  13 22.8502 4.88718   3
   1 -10 -12 66.0934 7.21604  22
   1 -10 -12 60.6752 7.68980  10
  -1  10  12 60.4530 7.28184  24
  -1  10  12 68.0593 9.40539  16
  -1  10  12 69.1938 6.61364   3
  -1  10  12 70.0792 8.80937   9
  -1  10  12 67.1019 9.14476  13
   1 -10 -12 98.7429 11.0487  25
  -1  10  12 62.6817 8.43430   8
   1 -10 -12 66.5374 6.46794   2
  -1  10  11 3.80100 2.22758  20
  -1  10  11 3.61141 3.89318   3
   1 -10 -11 0.34936 6.37745  10
  -1  10  11 5.77676 4.36448  24
  -1  10  11 6.99322 5.95528  16
   1 -10 -11 5.21357 5.21023  22
  -1  10  11 1.27416 5.16631  17
  -1  10  11 4.63192 5.35145   9
   1 -10 -11 5.85611 3.68140   2
  -1  10  11 1.79448 5.50774  13
  -1  10  11 2.65665 5.08859   8
  -1  10  10 33.9056 3.67717  20
   1 -10 -10 31.5090 6.30174  22
  -1  10  10 41.0080 6.42774   9
   1 -10 -10 29.0885 6.39417  10
  -1  10  10 38.3787 6.27442   8
  -1  10  10 38.5025 6.61013  17
  -1  10  10 23.5394 4.71587  24
  -1  10  10 38.6401 6.92559  13
  -1  10  10 42.7074 7.68763  16
  -1  10  10 39.0462 5.63183   3
   1 -10 -10 32.7602 5.23420   2
   1 -10  -9 27.1803 4.96232   2
   1 -10  -9 22.4489 6.15105  22
  -1  10   9 33.8558 5.73958   9
   1 -10  -9 22.7275 3.49951  15
   1 -10  -9 22.8559 6.20218  10
  -1  10   9 25.2636 5.86958  13
  -1  10   9 31.1131 6.48015  16
  -1  10   9 30.0997 6.00723  17
  -1  10   9 28.1097 5.02780   3
  -1  10   9 29.3617 5.35972   8
  -1  10   9 26.1552 4.33072  24
   1 -10  -8 8.98986 6.24356  22
  -1  10   8 0.57314 3.81217   9
   1 -10  -8-1.00106 2.36584  15
   1 -10  -8-1.39699 3.58370   2
  -1  10   8 0.96098 4.21099  17
  -1  10   8 1.41342 3.93279   8
  -1  10   8-2.53036 4.22901  13
  -1  10   8 0.57168 3.97669   3
  -1  10   8 1.52891 2.93564  24
   1 -10  -8-1.65965 5.37971  10
  -1  10   8-1.26919 5.47183  16
   1 -10  -7 244.100 13.1401  22
  -1  10   7 233.953 11.3637  17
  -1  10   7 218.094 10.7896   8
  -1  10   7 216.550 9.88578  19
  -1  10   7 225.705 12.0430  13
   1 -10  -7 215.452 12.2660  10
   1 -10  -7 262.813 15.4613  25
  -1  10   7 242.374 11.1851   9
   1 -10  -7 228.036 10.9468   2
  -1  10   6 8.72398 3.91293  19
   1 -10  -6 14.1609 6.01521  10
  -1  10   6 27.7029 10.3649  16
   1 -10  -6 18.1391 6.46771  22
  -1  10   6 12.3454 4.12052   8
   1 -10  -6 11.4395 3.94281   2
  -1  10   6 15.4898 5.12354  13
  -1  10   6 10.7727 4.10743   9
  -1  10   6 8.92323 3.97159  17
  -1  10   5 12.8015 4.02145   9
  -1  10   5 12.1270 4.53006  13
  -1  10   5 13.6592 3.87844  17
   1 -10  -5 32.4363 7.40917  10
   1 -10  -5 13.6564 4.12748   2
  -1  10   5 11.7548 3.71528   8
  -1  10   5 11.0955 4.19970   3
  -1  10   5 0.98015 13.3434  16
  -1  10   5 13.1419 4.63283  19
   1 -10  -5 28.5692 7.74881  22
   1 -10  -4 325.979 16.8990  25
  -1  10   4 314.439 10.8837   8
  -1  10   4 312.623 12.3509  13
  -1  10   4 6.32290 15.1324  16
  -1  10   4 307.944 12.1126  19
  -1  10   4 287.567 9.70012  17
   1 -10  -4 318.123 10.9596   5
  -1  10   4 291.945 11.7456   3
  -1  10   4 302.054 10.7823   9
   1 -10  -4 317.711 11.9361   2
   1 -10  -4 304.041 13.6680  22
   1 -10  -4 353.472 14.7858  10
  -1  10   3 51.9322 6.17252  13
  -1  10   3 48.9795 6.26886  19
  -1  10   3 43.1130 5.44537   3
  -1  10   3 50.3019 4.46815  17
   1 -10  -3 49.2221 4.86257   5
  -1  10   3 45.4925 9.32106  21
  -1  10   3 57.4908 4.01103   6
   1 -10  -2 411.832 17.8049  22
  -1  10   2 434.057 12.2260  17
   1 -10  -2 468.763 15.5015  18
  -1  10   2 485.723 20.6649  21
   1 -10  -2 423.367 11.7322  23
  -1  10   2 434.920 15.9259   3
  -1  10   2 455.833 16.3150  13
   1 -10  -2 490.907 20.7306  25
   1 -10  -2 433.102 13.6846   5
   1 -10  -1 0.66417 1.96488  23
   1 -10  -1-0.28037 3.59644   2
   1 -10  -1 1.17987 2.45972   5
   1 -10  -1 1.33782 2.50012  15
  -1  10   1 2.28524 3.52290   3
   1 -10  -1-2.84135 6.31274  18
  -1  10   1 3.06124 2.24880  17
  -1  10   1 0.87178 4.04301  13
   1 -10  -1-8.92640 9.92743  25
  -1  10   1 2.28930 8.78041  21
  -1  10   0 37.3098 5.47852   3
  -1  10   0 39.9743 5.85915  13
   1 -10   0 36.5956 10.5290  25
   1 -10   0 34.2366 4.20840  15
  -1  10   0 25.8125 10.1681  21
   1 -10   0 39.5851 7.85482  10
  -1  10   0 42.9756 8.94541  11
   1 -10   0 28.5307 7.12042  18
  -1  10   0 39.3196 2.48522  17
   1 -10   0 31.6861 5.05165   2
   1 -10   0 35.9022 3.55972   5
   1 -10   1 198.772 15.0087  25
  -1  10  -1 214.127 16.7371  21
   1 -10   1 210.419 13.0269  10
  -1  10  -1 224.533 11.3458  13
  -1  10  -1 221.075 11.0312   3
  -1  10  -1 203.448 12.7644  19
   1 -10   1 179.269 11.7776  18
  -1  10  -1 203.714 14.6930  11
   1 -10   1 192.236 13.4856  22
   1 -10   1 203.693 9.01663  15
   1 -10   1 211.587 10.5952   2
   1 -10   1 197.121 6.83692   5
   1 -10   2 41.8999 5.55907  14
  -1  10  -2 49.2855 6.92770  13
  -1  10  -2 33.7385 5.35742   3
   1 -10   2 39.5317 5.81633  15
  -1  10  -2 27.3613 11.8898  21
   1 -10   2 51.2175 8.28309  18
   1 -10   2 43.0521 5.62591   2
   1 -10   2 40.2015 7.52251  10
   1 -10   2 35.7471 9.13459  22
  -1  10  -2 39.2924 9.32589  11
  -1  10  -2 44.6658 7.91977  19
  -1  10  -3 122.968 11.0186  19
  -1  10  -3 122.615 8.28269   3
   1 -10   3 104.539 10.3927  10
   1 -10   3 121.179 10.3011  12
  -1  10  -3 113.633 12.4545  11
   1 -10   3 108.136 7.97057   2
   1 -10   3 122.400 7.66743  14
   1 -10   3 106.550 8.42576  15
  -1  10  -3 112.704 15.2687  21
   1 -10   3 117.757 11.4155  22
   1 -10   3 109.959 10.5897  18
  -1  10  -4 37.6908 5.40081   3
   1 -10   4 43.5196 5.36835  14
   1 -10   4 40.0543 8.29483  10
   1 -10   4 49.6829 5.73229   2
   1 -10   4 45.2496 7.84203  12
  -1  10  -4 40.4900 9.73472  11
  -1  10  -4 37.3994 8.28626  19
   1 -10   4 36.9652 7.17624  15
  -1  10  -4 25.5623 13.3174  21
   1 -10   4 52.1668 9.40451  18
   1 -10   4 24.8565 8.17280  22
   1 -10   5 5.86782 6.67346  10
   1 -10   5 10.0010 6.76579  12
  -1  10  -5 13.3905 8.99754  11
  -1  10  -5 20.7390 14.0555  21
  -1  10  -5 8.86171 4.16081   3
   1 -10   5 9.39141 4.25395   2
   1 -10   5 10.2846 6.58060  15
  -1  10  -5 20.1127 8.04410  19
   1 -10   5 11.9533 8.63838  18
   1 -10   5 9.45202 3.91098  14
   1 -10   6 1.37124 6.69163  12
  -1  10  -6 10.0825 8.92260  11
  -1  10  -6 25.6573 15.0087  21
  -1  10  -6 5.31452 4.09743   3
   1 -10   6 4.73821 3.68682   2
   1 -10   6-1.65335 6.95910  15
  -1  10  -6 17.4983 7.88729  19
   1 -10   6 4.67845 8.92086  18
   1 -10   6 4.04754 3.82336  14
  -1  10  -7 10.3944 9.63192  11
   1 -10   7-1.91018 6.66747  12
  -1  10  -7-4.71521 15.4597  21
  -1  10  -7-0.87514 3.78949   3
   1 -10   7 3.92067 9.38310  18
   1 -10   7-0.23137 3.63971   2
   1 -10   7-0.44515 3.93427  14
   1 -10   7-6.42641 8.16759  15
  -1  10  -7 8.31908 8.04108  19
  -1  10  -8 38.0737 16.9575  21
   1 -10   8 29.7754 9.30268  15
  -1  10  -8 28.4950 9.95514   7
   1 -10   8 27.1546 4.50858   2
   1 -10   8 29.3850 8.23598  12
  -1  10  -8 28.7059 11.0016  11
  -1  10  -8 41.3301 9.24718  19
   1 -10   8 32.0269 11.1788  18
   1 -10   9 160.777 13.9425  12
  -1  10  -9 129.806 14.8666   7
  -1  10  -9 119.439 14.6336  11
   1 -10   9 144.572 16.1803  18
  -1  10  -9 150.762 13.8552  19
   1 -10   9 132.861 13.9307  15
  -1  10  -9 172.577 21.2601  21
  -1   9  19-2.40736 10.4221   9
   1  -9 -19 10.2569 6.80057   5
   1  -9 -19 7.70737 6.19712  10
  -1   9  19 7.79065 11.5147  16
  -1   9  19-2.35883 10.7024   8
  -1   9  18 5.26127 10.1535   9
   1  -9 -18 2.76778 6.00078   5
   1  -9 -18 0.38225 5.29891  10
  -1   9  18-2.93713 9.61412  16
  -1   9  18-3.69103 10.3796   8
   1  -9 -17 39.9737 8.22026   5
   1  -9 -17 8.54602 9.98590  25
  -1   9  17 39.1969 10.6545   8
  -1   9  17 47.3783 11.3994   9
   1  -9 -17 32.7903 6.98054  10
   1  -9 -17 42.5143 6.04352   6
  -1   9  17 48.8420 11.1386  16
   1  -9 -16-4.15394 4.98869  22
   1  -9 -16-0.68452 3.97039   6
  -1   9  16-1.87294 3.25297   3
   1  -9 -16 1.83294 5.17250  10
   1  -9 -16 1.01816 5.28658   5
  -1   9  16 3.79083 8.59949   8
   1  -9 -16-22.3722 10.8460  25
  -1   9  16 0.64064 8.07798   9
  -1   9  16 6.40074 8.41440  16
   1  -9 -15 3.99120 3.94041   6
  -1   9  15-0.58336 3.27373   3
   1  -9 -15-1.91968 5.00766  22
  -1   9  15 2.97038 7.15772  16
  -1   9  15 4.49683 6.99462  13
   1  -9 -15 8.90466 5.24768  10
   1  -9 -15-1.45065 5.51248   5
   1  -9 -15 2.32001 3.29937   2
  -1   9  15 0.57339 7.41624   8
  -1   9  15 2.32945 7.50106   9
   1  -9 -15-8.55971 9.48899  25
   1  -9 -14 7.39933 3.63688   6
  -1   9  14 0.85878 3.37802   3
  -1   9  14 6.99437 6.00633  24
   1  -9 -14 3.69310 4.61419  22
  -1   9  14 4.40058 7.37469  16
  -1   9  14 5.82996 6.65399  13
   1  -9 -14 4.82734 4.76316  10
   1  -9 -14 4.57265 4.92812   5
   1  -9 -14 2.93911 3.26725   2
  -1   9  14 4.13610 7.01102   8
  -1   9  14 4.21455 7.09007   9
   1  -9 -14-9.52057 9.54527  25
   1  -9 -13 42.5564 4.38263   6
  -1   9  13 34.3337 4.94504   3
  -1   9  13 22.1535 6.37749  24
   1  -9 -13 22.9944 5.45749  22
  -1   9  13 29.9064 8.30005  16
  -1   9  13 25.7591 7.57155  13
   1  -9 -13 38.5120 6.14005  10
   1  -9 -13 34.4611 6.45260   5
  -1   9  13 34.7716 7.78193   9
   1  -9 -13 40.6136 8.87991  25
   1  -9 -13 32.0334 4.57887   2
  -1   9  13 34.6134 7.77991   8
   1  -9 -12 7.43794 4.48415  10
   1  -9 -12 6.31506 3.63636   2
  -1   9  12 4.46937 4.50987  24
  -1   9  12 5.44316 3.52128   3
   1  -9 -12 3.02697 4.66245  22
   1  -9 -12-0.31088 8.27169  25
  -1   9  12 8.49615 6.27982  16
  -1   9  12 6.86624 6.05588   9
  -1   9  12 3.78417 5.61604   8
  -1   9  12 5.06061 5.41031  13
   1  -9 -12 7.74533 2.90731   6
   1  -9 -11 95.8675 6.79924   2
  -1   9  11 94.7353 9.31784  13
  -1   9  11 90.6011 8.89040   9
   1  -9 -11 84.5707 7.76708  10
  -1   9  11 79.3822 7.64607  24
  -1   9  11 95.8290 6.94828   3
   1  -9 -11 46.1987 4.88533   6
  -1   9  11 95.5610 9.15647  17
  -1   9  11 85.4747 8.48434   8
  -1   9  11 86.9062 9.52714  16
   1  -9 -11 93.9257 9.77231  25
  -1   9  11 82.0254 2.96834  20
   1  -9 -11 80.1199 7.13158  22
  -1   9  10 281.490 14.3876  13
  -1   9  10 274.944 14.0571  17
   1  -9 -10 247.988 6.23666   6
  -1   9  10 241.759 11.6079  24
  -1   9  10 279.008 7.98203  20
   1  -9 -10 245.511 11.6879  22
   1  -9 -10 261.638 12.4961  10
   1  -9 -10 260.633 8.21412  19
   1  -9 -10 297.310 13.8921  25
  -1   9  10 269.137 11.3382   3
   1  -9 -10 283.132 11.5552   2
  -1   9  10 273.065 13.2413   9
  -1   9  10 275.043 13.2307   8
  -1   9   9 86.2731 8.04954  17
  -1   9   9 92.5979 6.78001  24
  -1   9   9 78.7271 4.83573  20
  -1   9   9 87.0941 7.76580   9
  -1   9   9 91.4802 8.37496  13
  -1   9   9 87.7419 7.54530   8
   1  -9  -9 85.1291 6.59278   2
   1  -9  -9 77.3291 7.78788  10
   1  -9  -9 87.5637 5.41400  15
   1  -9  -9 90.6385 7.62464  22
  -1   9   9 88.1163 6.93867   3
   1  -9  -8 180.325 10.0495  22
   1  -9  -8 176.742 6.63080  15
  -1   9   8 190.866 9.63673   3
   1  -9  -8 186.517 10.5150  10
  -1   9   8 201.187 10.2959   9
  -1   9   8 187.056 10.6465  17
  -1   9   8 170.705 8.24612  24
   1  -9  -8 196.633 9.59690   2
  -1   9   8 195.776 10.2388   8
  -1   9   8 198.889 11.3408  13
  -1   9   7 161.512 9.79349  13
  -1   9   7 162.260 8.87798   8
   1  -9  -7 98.6944 11.4929  25
   1  -9  -7 145.021 9.32790  22
   1  -9  -7 139.710 4.89435  15
  -1   9   7 147.504 9.01267  17
  -1   9   7 144.667 6.60051  24
   1  -9  -7 152.412 9.58554  10
  -1   9   7 158.480 7.62609  19
   1  -9  -7 160.157 8.76927   2
  -1   9   7 146.166 8.52542   3
  -1   9   7 153.769 8.73025   9
   1  -9  -6 4.34507 5.00853  22
  -1   9   6 2.96340 3.29413   8
   1  -9  -6 0.29106 4.90041  10
  -1   9   6 3.22893 3.51545   9
  -1   9   6 2.70309 3.52741  17
  -1   9   6 2.24525 3.18447  19
  -1   9   6 7.04504 3.87474  13
  -1   9   6 7.07523 2.25419  24
   1  -9  -6-8.58914 10.6509  25
   1  -9  -6-0.49402 3.36253   2
   1  -9  -5 116.327 8.60083  22
   1  -9  -5 117.313 8.83503  10
  -1   9   5 129.635 7.37402   8
  -1   9   5 112.641 7.48802   3
   1  -9  -5 115.731 7.40938   2
  -1   9   5 116.272 7.15086  17
  -1   9   5 118.452 7.50023  19
  -1   9   5 125.642 7.36014   9
  -1   9   5 134.819 8.45864  13
   1  -9  -5 148.071 12.8349  25
  -1   9   4 0.53812 3.36340  13
   1  -9  -4 17.9686 6.15718  10
  -1   9   4 2.92249 3.70096  19
   1  -9  -4 1.72487 2.91227   2
   1  -9  -4 2.02705 5.52207  22
  -1   9   4 1.00594 3.21255   3
  -1   9   4 2.94106 3.33278   8
  -1   9   4 4.45191 3.53438   9
  -1   9   4 0.37152 2.75466  17
  -1   9   3 26.6250 3.51942  17
   1  -9  -3 29.7751 3.75894   5
   1  -9  -3 26.0752 6.69385  22
  -1   9   3 29.4768 5.16549  19
  -1   9   3 31.2054 4.93707  13
   1  -9  -3 34.4811 4.35345  17
  -1   9   3 21.6589 7.69083  21
  -1   9   3 35.8444 3.11074   6
  -1   9   3 29.7304 4.62715   3
   1  -9  -2-0.49928 1.28549  15
  -1   9   2 1.53475 2.27584  17
  -1   9   2 0.76863 3.52617  13
  -1   9   2-0.75683 3.19490   3
  -1   9   2-1.20499 2.48107   6
   1  -9  -2 0.88774 2.30601   5
  -1   9   2-3.09847 7.94023  21
   1  -9  -2 0.23515 2.26755  23
   1  -9  -2 9.39945 6.40213  22
   1  -9  -1 38.8863 3.86610   5
  -1   9   1 49.6262 9.64351  21
   1  -9  -1 37.0713 4.76986   2
  -1   9   1 38.9578 3.13051  17
  -1   9   1 38.6551 5.42418  13
   1  -9  -1 41.1120 10.1260  25
  -1   9   1 45.1729 5.37143   3
   1  -9  -1 36.4373 3.27783  15
   1  -9  -1 36.3429 3.06696  23
  -1   9   0 112.416 7.57361   3
   1  -9   0 112.666 5.47202   5
  -1   9   0 114.443 7.88748  13
  -1   9   0 111.866 10.5694  11
   1  -9   0 104.315 3.70974  23
   1  -9   0 101.567 5.76714  15
   1  -9   0 118.516 7.50350   2
  -1   9   0 104.324 8.56464  19
   1  -9   0 129.575 9.75465  10
   1  -9   0 105.318 11.3795  25
   1  -9   0 119.935 8.93618  18
  -1   9   0 112.282 4.13304  17
   1  -9   1 59.0367 10.4853  25
  -1   9  -1 78.3763 7.13209  13
   1  -9   1 43.9912 7.81778  10
   1  -9   1 45.6255 7.78525  18
   1  -9   1 54.3080 3.58687   5
   1  -9   1 68.8504 5.90537   2
  -1   9  -1 65.8124 9.04675  11
   1  -9   1 64.4825 5.50273  15
  -1   9  -1 69.6721 7.74037  19
  -1   9  -1 61.7905 5.89109   3
  -1   9  -1 91.6142 12.9373  21
  -1   9  -2 19.1808 4.31505   3
   1  -9   2 16.9387 7.58845  22
   1  -9   2 16.6175 1.72154   5
   1  -9   2 18.8173 3.99229   2
  -1   9  -2 6.55203 10.4306  21
  -1   9  -2 23.3939 6.26502  19
  -1   9  -2 20.3693 7.54958  11
   1  -9   2 17.3060 4.84079  15
   1  -9   2 14.5743 6.83997  18
   1  -9   2 14.8422 6.13130  10
  -1   9  -3 0.98648 11.3353  21
  -1   9  -3 3.88259 5.61018  19
   1  -9   3 5.78967 6.36822  18
   1  -9   3 3.43732 5.75129  10
  -1   9  -3 4.43421 3.62996   3
   1  -9   3 4.78829 5.05362  15
   1  -9   3 7.19494 4.01264  14
  -1   9  -3-4.04213 7.22779  11
   1  -9   3 6.44305 5.78648  12
   1  -9   3-2.44983 6.89087  22
   1  -9   3 3.68200 3.39118   2
  -1   9  -4 2.10653 7.30057  11
   1  -9   4 3.39483 5.28528  12
   1  -9   4-1.55848 5.54622  15
   1  -9   4 2.79260 5.80232  10
  -1   9  -4 1.23135 6.02795  19
   1  -9   4 0.96715 3.22921   2
  -1   9  -4 16.1831 12.3375  21
   1  -9   4 3.65334 3.73958  14
  -1   9  -4 2.40791 3.39771   3
   1  -9   4 6.06312 7.23922  18
   1  -9   4 0.42308 7.49514  22
   1  -9   5 15.7527 6.61991  15
   1  -9   5 16.5217 6.83774  10
  -1   9  -5 5.20038 6.20331  19
   1  -9   5 12.1797 3.70218   2
  -1   9  -5 16.4603 8.11255  11
   1  -9   5 14.7473 6.27437  12
   1  -9   5 13.9852 4.08531  14
   1  -9   5 8.88107 7.69481  18
  -1   9  -5 23.8335 12.8228  21
  -1   9  -5 14.3856 4.25709   3
   1  -9   6 28.4024 4.58998   2
   1  -9   6 37.7186 8.03268  15
  -1   9  -6 34.6261 8.23609  19
  -1   9  -6 58.7258 14.6286  21
  -1   9  -6 46.9272 9.95492  11
   1  -9   6 35.5002 7.67564  12
   1  -9   6 34.8774 5.09529  14
   1  -9   6 34.0922 9.53430  18
  -1   9  -6 37.5094 8.65829   7
  -1   9  -6 41.4182 5.12706   3
   1  -9   7 1.25469 3.15964   2
   1  -9   7 4.11049 3.97457  14
   1  -9   7 6.79896 7.46185  15
  -1   9  -7 12.7862 7.64438   7
  -1   9  -7 15.7245 7.47549  19
   1  -9   7-0.44540 6.56257  12
  -1   9  -7 7.73787 8.36965  11
   1  -9   7 14.2690 9.52619  18
  -1   9  -7 8.71595 14.2887  21
  -1   9  -7 7.12317 3.52948   3
   1  -9   8 64.6652 9.18553  12
  -1   9  -8 53.6881 10.8421  11
   1  -9   8 66.1777 6.46226  14
  -1   9  -8 74.7287 10.3200  19
   1  -9   8 59.9588 5.39676   2
   1  -9   8 50.0153 9.70711  15
  -1   9  -8 56.5277 10.5043   7
   1  -9   8 62.0752 11.9874  18
   1  -9   9 26.0895 7.84208  12
  -1   9  -9 27.3662 10.3241  11
   1  -9   9 24.8534 11.2792  18
  -1   9  -9 30.1203 8.75100  19
  -1   9  -9 26.2253 9.57716   7
   1  -9   9 14.2393 9.23040  15
   1  -9   9 21.6060 4.84820  14
   1  -9  10 5.34033 9.28449  15
  -1   9 -10 6.55978 8.99075   7
  -1   9 -10 6.26740 8.35533  19
   1  -9  10 11.9703 10.8367  18
  -1   9 -10 13.6810 10.1932  11
   1  -9  10 11.8647 8.09506  12
  -1   9 -11 23.9879 18.4677  21
   1  -9  11 2.67135 7.99576  12
   1  -9  11-0.70486 11.6621  18
   1  -9  11-1.27210 10.4970  15
   1  -8 -19 20.4851 7.54694  11
   1  -8 -19 19.7306 6.20397  10
   1  -8 -19 8.10247 6.51262   5
  -1   8  19 32.7835 12.6775   9
  -1   8  19 24.0353 12.5705   8
  -1   8  18 7.36362 10.9519  16
   1  -8 -18-20.7825 11.2095  25
   1  -8 -18 3.20639 5.23213  10
   1  -8 -18 3.13500 6.29536   5
  -1   8  18 10.7484 11.3111   9
  -1   8  18 3.76134 10.2772   8
  -1   8  17-1.37511 9.63364  16
   1  -8 -17 2.52063 5.89797   5
   1  -8 -17-19.5644 10.4623  25
   1  -8 -17-1.74728 5.18133  10
  -1   8  17-1.39977 9.16385   8
  -1   8  17-1.42182 9.27059   9
  -1   8  16 6.36238 8.66004  16
   1  -8 -16 6.27216 5.70162   5
   1  -8 -16-4.75147 9.80013  25
  -1   8  16 3.93239 8.04579   9
   1  -8 -16 1.79685 4.56451  22
   1  -8 -16 5.11354 4.99077  10
  -1   8  16 5.82174 8.36665   8
  -1   8  15-1.07145 2.81129   3
   1  -8 -15-14.2081 9.46857  25
  -1   8  15 2.96973 7.65023   9
   1  -8 -15-2.29201 5.05620   5
  -1   8  15 0.49288 7.68829  15
  -1   8  15 3.75146 5.97806  24
   1  -8 -15 1.32059 4.45998  10
   1  -8 -15-0.41873 4.77985  22
   1  -8 -15-0.16847 2.73770   2
  -1   8  15 0.58518 7.15058   8
  -1   8  14-0.51061 6.49405  13
  -1   8  14-0.69842 2.97514   3
   1  -8 -14-18.6691 9.45681  25
  -1   8  14-0.53544 6.75140   9
   1  -8 -14-3.03249 4.85914   5
  -1   8  14 1.32156 7.10204  15
  -1   8  14 0.48601 5.51095  24
   1  -8 -14 1.59086 4.36284  10
   1  -8 -14-0.42867 4.20953  22
   1  -8 -14-0.75360 2.86276   2
  -1   8  14 4.73808 6.83718   8
  -1   8  13 168.680 12.8280  13
  -1   8  13 175.848 8.28602   3
   1  -8 -13 160.140 11.1338  25
  -1   8  13 161.052 12.6117   9
   1  -8 -13 170.550 11.2002   5
   1  -8 -13 164.172 8.90381  22
   1  -8 -13 169.100 8.20934   2
  -1   8  13 146.468 11.4510  24
   1  -8 -13 154.986 9.76585  10
  -1   8  13 160.921 12.6632   8
  -1   8  13 182.175 12.1320  15
   1  -8 -12-0.87983 7.78753  25
  -1   8  12 6.22719 4.99215  24
   1  -8 -12 0.87991 4.06601  10
  -1   8  12 6.79232 5.69129   8
   1  -8 -12-0.87678 4.24289  22
  -1   8  12 0.88633 5.10557  13
  -1   8  12-1.73049 5.66450   9
   1  -8 -12 1.04214 2.94097   2
  -1   8  12 1.41022 3.15158   3
  -1   8  12 4.75568 5.78808  15
   1  -8 -11 4.24335 3.93686  10
  -1   8  11 4.43337 4.85690  17
   1  -8 -11-1.94635 7.58377  25
   1  -8 -11 7.97454 1.89626  19
   1  -8 -11 2.97769 3.17472   2
  -1   8  11 5.00711 3.33797   3
   1  -8 -11 2.63832 4.31138  22
  -1   8  11 5.02448 5.35874   9
   1  -8 -11 8.09528 2.80854   6
  -1   8  11 7.55907 5.29654   8
  -1   8  11 6.12831 5.08481  13
  -1   8  11 1.03198 4.37611  24
  -1   8  10 190.356 11.5235  13
  -1   8  10 173.782 11.2012  17
  -1   8  10 165.635 5.23960  20
  -1   8  10 156.677 9.59897  24
  -1   8  10 174.499 10.9099   9
  -1   8  10 178.336 10.7850   8
   1  -8 -10 172.039 9.17040  22
   1  -8 -10 197.037 6.41485   6
   1  -8 -10 140.137 10.0698  25
   1  -8 -10 172.881 5.78194  19
   1  -8 -10 178.777 8.58634   2
   1  -8 -10 179.054 9.75679  10
  -1   8  10 176.346 8.64829   3
  -1   8   9 330.174 13.3044  24
  -1   8   9 382.952 15.8163  17
   1  -8  -9 361.282 9.84902  19
  -1   8   9 370.936 12.9455   3
  -1   8   9 372.519 15.7875  13
  -1   8   9 372.635 14.9713   8
  -1   8   9 354.748 14.7539   9
   1  -8  -9 371.352 12.9731   2
   1  -8  -9 365.124 14.2049  10
   1  -8  -9 358.376 13.2562  22
  -1   8   8 203.746 10.3167   9
  -1   8   8 202.474 10.2660   8
  -1   8   8 213.657 9.41767  24
  -1   8   8 200.796 10.7464  17
   1  -8  -8 197.818 7.51632  15
  -1   8   8 215.785 9.54032   3
   1  -8  -8 194.109 10.1679  10
   1  -8  -8 240.242 12.0417  25
  -1   8   8 222.549 11.5308  13
   1  -8  -8 213.829 9.34434   2
   1  -8  -8 205.411 7.29446  19
   1  -8  -8 191.911 9.56540  22
  -1   8   7 78.4794 5.09965  19
  -1   8   7 81.2281 5.38500  24
   1  -8  -7 71.8175 6.50059  10
  -1   8   7 89.6078 6.34425   3
  -1   8   7 78.0114 6.99126  13
   1  -8  -7 94.1819 4.48150  15
   1  -8  -7 77.4703 6.60811  22
   1  -8  -7 77.3654 5.82141   2
  -1   8   7 79.1800 6.64906  17
  -1   8   7 86.6961 6.64319   8
  -1   8   7 97.7845 6.91283   9
  -1   8   6 25.2044 3.08441  24
   1  -8  -6 20.0057 8.14210  25
  -1   8   6 45.5715 5.01360   8
   1  -8  -6 40.6063 5.50756  10
   1  -8  -6 38.4754 4.45606   2
  -1   8   6 44.0853 4.30299  19
  -1   8   6 41.0149 4.98409  17
  -1   8   6 38.4114 4.83051  13
   1  -8  -6 37.7299 2.54111  15
  -1   8   6 41.3176 4.92713   9
   1  -8  -6 40.6163 5.50921  22
  -1   8   5 28.3211 4.08129  19
   1  -8  -5 28.4074 4.83391  10
  -1   8   5 26.5233 4.04638  17
   1  -8  -5 25.7915 7.61340  25
   1  -8  -5 26.3156 3.74270   2
  -1   8   5 31.7745 4.55277  13
  -1   8   5 26.8455 3.99840   9
   1  -8  -5 27.7273 4.96489  22
  -1   8   5 24.9812 3.91499   8
  -1   8   5 31.6117 2.71979  24
  -1   8   4 60.8786 5.55244  13
   1  -8  -4 48.9112 4.78259   2
   1  -8  -4 56.7375 5.97727  22
  -1   8   4 54.2874 4.76930   8
  -1   8   4 56.0222 4.70595  17
  -1   8   4 52.2349 5.06122  19
  -1   8   4 58.2676 5.01083   9
   1  -8  -4 53.8920 6.22084  10
  -1   8   4 53.5197 5.07989   3
  -1   8   4 37.9662 2.17190  24
   1  -8  -3 462.370 17.6705  25
  -1   8   3 562.232 11.7292   6
  -1   8   3 470.108 15.7022  13
  -1   8   3 493.438 15.7391  19
   1  -8  -3 488.683 15.3351   2
  -1   8   3 470.103 15.2758   3
  -1   8   3 487.610 13.7396  17
   1  -8  -3 447.331 16.5099  10
  -1   8   3 554.737 19.0175  21
   1  -8  -3 484.972 13.2623  23
   1  -8  -3 474.938 16.3915  22
   1  -8  -3 487.494 13.2014  17
  -1   8   2 5.15751 3.09957  13
  -1   8   2 6.27247 2.23743   6
   1  -8  -2 6.87918 2.39553  23
   1  -8  -2 11.3510 5.04592  22
  -1   8   2 5.06593 3.14218   3
   1  -8  -2 9.05229 2.79442  17
   1  -8  -2 5.52993 2.43692   5
  -1   8   2 9.30344 2.45936  17
  -1   8   2 7.05016 6.31700  21
   1  -8  -2 5.02478 1.23797  15
   1  -8  -1 196.964 10.8752  22
  -1   8   1 208.671 12.8572  21
  -1   8   1 207.591 6.75980  17
   1  -8  -1 241.736 10.0581  18
   1  -8  -1 201.979 6.49043  15
   1  -8  -1 202.103 6.61175  23
   1  -8  -1 203.588 7.73346   5
  -1   8   1 221.138 9.65722   3
  -1   8   1 214.335 9.72926  13
   1  -8  -1 235.501 13.4370  25
  -1   8   1 214.618 7.47068   6
  -1   8   0 177.480 9.97688  19
   1  -8   0 186.190 8.70672   2
   1  -8   0 173.701 6.71674   5
   1  -8   0 167.228 6.95352  15
  -1   8   0 174.937 5.42773  17
   1  -8   0 210.799 10.2282  18
  -1   8   0 189.066 12.2326  11
  -1   8   0 184.433 8.79409   3
   1  -8   0 181.144 5.34141  23
  -1   8   0 190.905 9.20329  13
   1  -8   0 178.746 12.1144  25
  -1   8  -1 40.6127 5.78320  19
   1  -8   1 25.2912 2.52097   5
   1  -8   1 26.7618 3.91756   2
  -1   8  -1 27.9208 4.19571   3
  -1   8  -1 33.4530 9.93442  21
   1  -8   1 23.2435 8.61615  25
  -1   8  -1 11.3887 2.28355  24
   1  -8   1 28.4115 4.20653  15
  -1   8  -1 27.7419 6.62445  11
   1  -8   1 16.3410 6.01445  10
  -1   8  -1 25.1712 1.64247  17
   1  -8   1 21.4235 6.23878  18
  -1   8  -2 0.85184 5.68800  11
   1  -8   2-0.11090 1.45066   5
   1  -8   2-7.71491 6.96940  10
   1  -8   2 3.97887 4.16414  15
   1  -8   2 1.51848 2.84027   2
  -1   8  -2-0.79810 2.18234  24
  -1   8  -2 0.41094 9.86697  21
  -1   8  -2-1.52975 2.97449   3
   1  -8   2-8.01089 7.39432  22
  -1   8  -2-0.96706 4.83907  19
  -1   8  -3 41.8460 4.79528   3
   1  -8   3 41.9915 6.86626  10
   1  -8   3 41.0284 7.66414  22
   1  -8   3 47.1311 6.94039  12
  -1   8  -3 45.8412 8.13267  11
   1  -8   3 40.7342 5.82735  15
  -1   8  -3 37.8883 6.68598  19
   1  -8   3 42.1602 7.40000  18
   1  -8   3 37.6582 4.61883   2
   1  -8   3 43.8502 4.95237  14
  -1   8  -3 43.6658 11.4182  21
  -1   8  -3 21.9151 3.50272  24
   1  -8   4 87.7812 9.41108  22
   1  -8   4 102.200 6.61775   2
   1  -8   4 101.677 8.60594  15
   1  -8   4 102.192 6.79113  14
   1  -8   4 97.2695 9.09395  10
  -1   8  -4 102.298 10.9409  11
   1  -8   4 104.490 8.91616  12
  -1   8  -4 109.361 6.84980   3
   1  -8   4 107.383 10.1450  18
  -1   8  -4 95.7414 9.16524  19
   1  -8   5 110.816 9.90230  10
   1  -8   5 91.4619 6.25177   2
   1  -8   5 107.187 9.44251  15
  -1   8  -5 100.882 10.5332   7
  -1   8  -5 89.0904 9.14702  19
  -1   8  -5 111.272 6.77453   3
  -1   8  -5 82.4677 10.3140  11
   1  -8   5 104.780 9.26260  12
   1  -8   5 86.8230 10.1284  18
   1  -8   5 106.498 6.87105  14
  -1   8  -6 5.34682 5.92392  19
   1  -8   6 7.35178 3.26432   2
  -1   8  -6 14.0228 6.54964   7
   1  -8   6 0.78548 6.28197  15
   1  -8   6 4.98176 7.43688  18
   1  -8   6 5.03720 5.97614  12
  -1   8  -6 12.8724 7.41564  11
   1  -8   6 2.63668 3.71867  14
  -1   8  -6 5.47005 3.47781   3
   1  -8   7 100.522 9.78909  12
  -1   8  -7 83.2051 11.1136  11
   1  -8   7 89.7378 6.07388   2
   1  -8   7 85.7311 10.1559  15
   1  -8   7 87.8570 6.75527  14
  -1   8  -7 87.2559 9.80191  19
  -1   8  -7 80.0376 10.0374   7
  -1   8  -7 85.5828 5.83351   3
   1  -8   7 97.9717 11.9427  18
   1  -8   8 0.47522 3.88139  14
   1  -8   8 3.92982 7.79214  15
   1  -8   8-0.43751 6.36321  12
   1  -8   8 0.33278 2.82166   2
  -1   8  -8 0.75954 2.94045   3
  -1   8  -8 1.69419 7.99583  11
  -1   8  -8 1.35681 6.38144  19
   1  -8   8 4.33933 9.28620  18
  -1   8  -8-3.00820 6.56031   7
   1  -8   9 4.87381 4.42124  14
   1  -8   9-2.15854 8.20009  15
   1  -8   9 5.89713 10.4012  18
  -1   8  -9 6.10771 6.87813  19
  -1   8  -9 1.17537 8.49164  11
   1  -8   9 5.12905 6.71523  12
   1  -8   9 2.83366 2.81721   2
  -1   8  -9 7.08191 7.64577   7
   1  -8  10 15.2898 10.8578  18
  -1   8 -10 19.8361 7.84488  19
   1  -8  10 9.42389 9.42261  15
  -1   8 -10 10.9408 9.07145  11
   1  -8  10 8.35129 7.40096  12
   1  -8  10 10.8707 4.69918  14
  -1   8 -10 7.54764 8.07131   7
   1  -8  11 16.4723 8.65222  12
  -1   8 -11 16.8519 10.2805  11
   1  -8  11 17.0278 11.6386  18
  -1   8 -11 12.8239 7.85348  19
  -1   8 -11 20.3458 10.2589   7
   1  -8  11 15.8802 10.2470  15
   1  -7 -19-1.99398 7.08233  11
   1  -7 -19 12.4396 10.4455  25
   1  -7 -19 0.50332 5.45630   5
  -1   7  18 134.852 16.3641   9
   1  -7 -18 119.417 11.2340   5
  -1   7  18 116.502 14.8509  15
   1  -7 -18 111.126 11.2027  11
   1  -7 -18 111.263 9.14352  10
   1  -7 -18 143.895 12.7644  25
  -1   7  18 116.495 16.0278   8
  -1   7  17 7.13052 9.45028   8
  -1   7  17 9.48768 10.1446  15
   1  -7 -17 8.58689 5.66810   5
   1  -7 -17 11.0701 4.84610  10
   1  -7 -17 17.8517 9.30573  25
  -1   7  17 13.7942 10.1741   9
  -1   7  16 16.4549 9.25603   8
  -1   7  16 3.46897 8.43771  15
   1  -7 -16 7.25200 4.70689  10
   1  -7 -16 16.5597 8.70713  25
  -1   7  16 10.6971 9.10126   9
   1  -7 -16 8.63468 5.50387   5
  -1   7  15 10.1623 2.60806   3
  -1   7  15 10.1838 8.24626   8
  -1   7  15 14.3802 6.91533  24
  -1   7  15 10.9339 8.17670   9
   1  -7 -15 11.5761 4.76878  10
  -1   7  15 7.32868 8.35107  15
   1  -7 -15 6.86763 4.16254  22
   1  -7 -15 13.8974 8.23763  25
   1  -7 -15 11.6813 5.33832   5
  -1   7  14 1.06698 2.55320   3
   1  -7 -14 5.39932 7.74403  25
   1  -7 -14 2.50150 2.50760   2
  -1   7  14 9.68520 6.75512   8
   1  -7 -14 0.81796 4.32812   5
  -1   7  14 5.46498 7.21302   9
   1  -7 -14 3.79957 4.10978  10
   1  -7 -14 2.04677 4.03437  22
  -1   7  14 0.46971 6.85382  15
  -1   7  14 2.51252 5.81932  24
  -1   7  13 16.5740 3.16159   3
   1  -7 -13 15.8308 7.51229  25
   1  -7 -13 14.4624 3.15010   2
  -1   7  13 19.8525 6.97757   8
   1  -7 -13 17.7048 4.96403   5
   1  -7 -13 12.4130 4.31836  22
  -1   7  13 17.0990 7.26129  15
   1  -7 -13 15.9095 4.45901  10
  -1   7  13 9.84952 6.53062   9
  -1   7  13 12.8895 6.45501  13
  -1   7  13 5.90753 5.85870  24
   1  -7 -12 9.76344 7.05912  25
  -1   7  12 6.48027 5.28091   8
  -1   7  12 7.33037 5.22547  24
   1  -7 -12 7.29989 2.95084   2
   1  -7 -12 6.64730 3.76737  10
  -1   7  12 6.16199 5.92504   9
  -1   7  12 10.3794 3.14656   3
  -1   7  12 6.21772 6.06828  15
   1  -7 -12 13.6111 4.43674  22
  -1   7  12 5.12948 5.66589  13
  -1   7  11 77.3922 5.29233   3
   1  -7 -11 70.2853 6.36796  10
   1  -7 -11 64.7468 5.80526  22
  -1   7  11 78.3165 8.55399   9
   1  -7 -11 79.4102 5.44849   2
  -1   7  11 84.5336 8.83574   8
  -1   7  11 74.6702 7.64181  24
  -1   7  11 77.8447 8.36056  13
  -1   7  11 82.7095 8.07326  15
   1  -7 -11 75.2919 8.78249  25
   1  -7 -10 0.95263 1.50917  19
  -1   7  10 1.44358 2.85454   3
  -1   7  10-0.26942 4.36667  15
   1  -7 -10-0.18913 3.68785  22
   1  -7 -10 0.97081 3.37663  10
  -1   7  10 0.67566 4.52909   8
  -1   7  10 6.93080 4.22351  24
   1  -7 -10 1.10741 2.55867   2
  -1   7  10 1.42309 4.48601  17
  -1   7  10-0.71831 4.58739  13
  -1   7  10 0.68878 4.79131   9
   1  -7 -10 4.67375 7.13771  25
  -1   7   9 139.204 9.81523  13
  -1   7   9 141.423 9.12344   8
   1  -7  -9 140.629 4.92859  19
  -1   7   9 150.173 7.39740   3
   1  -7  -9 153.605 7.35347   2
   1  -7  -9 146.212 7.75285  22
  -1   7   9 141.655 8.24895  15
  -1   7   9 142.555 9.48214  17
  -1   7   9 141.168 9.19120   9
   1  -7  -9 139.269 9.13850  25
  -1   7   9 131.878 8.32324  24
   1  -7  -9 142.033 8.13450  10
   1  -7  -8 307.735 10.8898   2
  -1   7   8 312.361 13.3073  13
  -1   7   8 308.453 12.5976   8
  -1   7   8 306.583 12.6245   9
  -1   7   8 287.917 10.7777   3
   1  -7  -8 296.542 11.3221  22
   1  -7  -8 297.551 11.7928  10
  -1   7   8 249.401 10.9892  24
  -1   7   8 297.510 12.9073  17
   1  -7  -8 305.781 9.98488  15
   1  -7  -8 270.498 12.0935  25
   1  -7  -8 297.674 8.34657  19
   1  -7  -8 362.020 8.11566   6
   1  -7  -7 1023.42 13.1028  15
   1  -7  -7 1075.39 17.3152   2
  -1   7   7 1026.09 20.4642  13
   1  -7  -7 1017.19 14.4481  18
   1  -7  -7 929.332 5.96319   6
  -1   7   7 1016.90 17.0616   3
   1  -7  -7 1011.26 18.4383  10
   1  -7  -7 1020.72 17.2473  22
  -1   7   7 1079.67 19.4612   9
  -1   7   7 1069.20 19.2708   8
  -1   7   7 1061.14 20.3072  17
   1  -7  -7 1020.68 18.4642  25
   1  -7  -7 1038.67 12.3798  19
  -1   7   7 1125.99 17.7323  24
  -1   7   6 363.455 13.3057  13
   1  -7  -6 338.687 13.3466  25
  -1   7   6 355.782 12.8127  17
   1  -7  -6 346.185 12.0534  22
   1  -7  -6 345.229 9.88428  19
  -1   7   6 377.174 12.1672   3
  -1   7   6 309.262 10.4657  24
   1  -7  -6 350.852 11.8098   2
  -1   7   6 381.386 12.6071   8
  -1   7   6 373.005 12.6014   9
   1  -7  -6 337.269 10.2743  18
  -1   7   6 366.387 10.6933  19
   1  -7  -6 348.799 12.6045  10
   1  -7  -6 347.133 8.95548  15
  -1   7   5 205.947 9.57303  13
  -1   7   5 221.869 7.46202  24
   1  -7  -5 223.229 9.55538  22
   1  -7  -5 200.538 10.9704  25
  -1   7   5 220.862 8.35844  19
   1  -7  -5 216.216 5.46826  15
  -1   7   5 232.915 9.22614   9
  -1   7   5 238.541 9.27653   8
   1  -7  -5 217.343 9.69537  10
   1  -7  -5 240.320 9.24735   2
  -1   7   5 220.874 9.26953  17
  -1   7   4 9.61969 1.78945  24
  -1   7   4 12.1107 3.17662   8
  -1   7   4 12.0548 3.22850  13
  -1   7   4 12.4528 2.97398   3
  -1   7   4 11.7111 3.10985   9
   1  -7  -4 5.67738 3.91513  10
   1  -7  -4 19.7607 4.47368  22
  -1   7   4 15.6487 3.57709  19
   1  -7  -4 6.88408 2.65475  17
   1  -7  -4 11.3450 2.85734   2
  -1   7   4 10.6883 2.84493  17
  -1   7   3 798.983 14.0378   6
   1  -7  -3 691.901 17.9341   2
  -1   7   3 693.374 18.0825  19
  -1   7   3 676.118 17.9542   3
  -1   7   3 550.538 12.6166  24
   1  -7  -3 661.397 16.1199  23
   1  -7  -3 776.851 22.0876  25
  -1   7   3 637.001 16.2776  17
   1  -7  -3 663.519 18.8983  22
   1  -7  -3 661.904 18.9709  10
  -1   7   3 673.012 18.1493  13
  -1   7   3 699.805 20.7527  21
   1  -7  -3 692.130 16.0751  17
  -1   7   2 106.516 4.34702   6
  -1   7   2 104.091 4.97248  17
  -1   7   2 102.944 6.27500   3
  -1   7   2 95.7140 8.79468  21
   1  -7  -2 104.783 4.95050  23
   1  -7  -2 103.337 7.77981  22
  -1   7   2 110.973 6.48199  13
   1  -7  -2 108.829 5.50978   5
   1  -7  -2 143.468 8.70409  10
   1  -7  -2 104.462 4.90857  17
   1  -7  -1 252.452 9.75104  18
  -1   7   1 245.488 7.41366  17
   1  -7  -1 297.538 13.5250  25
  -1   7   1 244.492 9.97993  13
  -1   7   1 261.372 9.99573   3
   1  -7  -1 262.900 7.57379  23
  -1   7   1 251.869 7.86677   6
   1  -7  -1 261.530 7.12506  15
   1  -7  -1 236.621 11.0676  22
  -1   7   1 263.776 12.9726  21
  -1   7   1 281.471 13.2877  11
   1  -7  -1 272.864 8.63144   5
  -1   7   0 143.839 7.64345  13
  -1   7   0 135.992 8.24697  19
   1  -7   0 152.632 8.23378  18
  -1   7   0 145.218 4.74005  17
   1  -7   0 150.370 5.83191   5
   1  -7   0 143.667 7.22003   2
   1  -7   0 143.586 4.77398  23
  -1   7   0 181.023 4.72386  24
   1  -7   0 144.696 10.2104  25
   1  -7   0 150.498 6.13002  15
  -1   7   0 147.812 7.35293   3
  -1   7   0 143.594 10.5490  21
  -1   7   0 143.111 9.99583  11
  -1   7  -1 4.02370 7.33434  21
   1  -7   1 1.33901 5.17509  10
  -1   7  -1 5.68941 2.90921   3
  -1   7  -1 6.32555 4.94223  11
   1  -7   1 5.81209 2.56342   2
   1  -7   1 3.83384 1.01301  23
   1  -7   1 3.57252 1.59379   5
   1  -7   1 2.42740 7.19829  25
  -1   7  -1 0.86316 1.74025  24
   1  -7   1-0.22182 5.09864  18
  -1   7  -1 5.34363 1.22434  17
  -1   7  -1 5.47397 3.71743  19
   1  -7   1 3.68221 3.14702  15
  -1   7  -1 6.98331 3.35797  15
  -1   7  -2 260.628 9.96815   3
   1  -7   2 259.923 6.55748   5
   1  -7   2 259.804 10.3547  15
   1  -7   2 241.611 11.7408  18
  -1   7  -2 256.394 11.8930  19
   1  -7   2 244.317 11.9413  10
  -1   7  -2 246.687 8.21404  24
   1  -7   2 281.853 10.2208   2
  -1   7  -2 267.197 13.8120  11
   1  -7   2 270.036 13.0055  22
  -1   7  -3 14.8985 5.32385   7
   1  -7   3 19.2182 3.93999  14
  -1   7  -3 4.60415 2.66883  24
   1  -7   3 13.5830 4.88408  10
  -1   7  -3 15.1206 3.35749   3
  -1   7  -3 26.4966 9.99722  21
  -1   7  -3 14.2338 5.09063  19
   1  -7   3 15.1241 3.19649   2
   1  -7   3 14.7745 4.84611  12
  -1   7  -3 9.31227 5.75693  11
   1  -7   3 14.0470 4.68939  15
   1  -7   3 9.25820 5.57197  22
   1  -7   3 9.97398 5.56603  18
   1  -7   4 94.3918 8.52852  10
  -1   7  -4 101.568 6.20150   3
   1  -7   4 100.806 8.11955  15
   1  -7   4 105.160 6.22978   2
  -1   7  -4 131.550 13.7239  21
  -1   7  -4 96.3038 8.50217  19
   1  -7   4 104.139 9.44429  18
   1  -7   4 96.7230 6.40976  14
  -1   7  -4 112.980 9.64582   7
  -1   7  -4 95.4897 9.64152  11
   1  -7   4 103.183 8.24817  12
   1  -7   4 90.7789 9.20299  22
  -1   7  -5 63.9965 8.78444  11
   1  -7   5 62.9437 7.65852  10
   1  -7   5 67.4098 7.28902  12
   1  -7   5 60.1276 7.63743  15
  -1   7  -5 67.8319 8.44765   7
  -1   7  -5 61.9812 7.45234  19
   1  -7   5 65.6688 8.72455  18
  -1   7  -5 55.3951 2.25157  17
  -1   7  -5 77.8513 5.35166   3
   1  -7   5 78.8680 5.84590  14
   1  -7   5 74.7330 5.17802   2
  -1   7  -5 60.0868 2.46605  17
  -1   7  -6 66.9748 9.19206  11
   1  -7   6 65.6853 9.36515  18
   1  -7   6 77.9568 9.11733  15
   1  -7   6 65.4045 4.98995   2
  -1   7  -6 100.675 14.6737  21
   1  -7   6 71.3748 5.89781  14
  -1   7  -6 67.2084 8.66907   7
  -1   7  -6 78.9960 5.48191   3
  -1   7  -6 73.1953 8.47831  19
   1  -7   6 70.5792 7.96024  12
  -1   7  -7 75.9550 8.73662  19
   1  -7   7 63.6017 8.00378  12
   1  -7   7 66.5011 9.27965  15
   1  -7   7 69.8094 6.17566  14
  -1   7  -7 70.8716 4.96346   3
  -1   7  -7 96.8591 14.7061  21
  -1   7  -7 66.9733 9.72229  11
   1  -7   7 72.6917 10.4275  18
   1  -7   7 68.1569 5.01068   2
  -1   7  -7 57.6520 8.54748   7
   1  -7   8 4.31113 2.52543   2
  -1   7  -8 6.09859 7.17154  11
   1  -7   8 0.50861 8.43684  18
   1  -7   8 8.66922 4.19153  14
   1  -7   8 6.67934 7.44288  15
  -1   7  -8 5.88283 2.76455   3
   1  -7   8 5.30472 5.99355  12
  -1   7  -8 6.07226 6.19265   7
  -1   7  -8 6.55178 6.27857  19
   1  -7   9 6.98756 2.69816   4
   1  -7   9 10.2118 2.71656   2
   1  -7   9 11.1402 9.12363  18
  -1   7  -9 11.5512 6.67550  19
  -1   7  -9 11.3154 7.37937   7
   1  -7   9 15.8406 8.55936  15
   1  -7   9 10.3508 4.75225  14
   1  -7   9 8.72954 6.43260  12
  -1   7  -9 21.5455 13.4268  21
  -1   7  -9 4.80160 7.52944  11
   1  -7  10 9.69701 10.8074  18
  -1   7 -10 7.10294 7.13816  19
  -1   7 -10 0.63912 7.32468   7
   1  -7  10 1.15648 8.60024  15
   1  -7  10 1.81278 4.53718  14
   1  -7  10 0.92912 6.53222  12
  -1   7 -10 29.3049 15.0374  21
  -1   7 -10-2.22897 8.49264  11
   1  -7  11 11.7595 10.8366  18
  -1   7 -11 5.92173 7.47978  19
  -1   7 -11 6.14592 8.18883   7
   1  -7  11-0.62862 9.55208  15
   1  -7  11 2.86694 4.69864  14
  -1   7 -11 37.1006 15.8235  21
   1  -7  11 5.41123 7.36254  12
  -1   7 -11 1.16106 8.71515  11
   1  -7  12 9.29278 7.79919  12
  -1   7 -12 15.9304 9.96690   7
   1  -7  12 13.5476 10.9509  15
  -1   7 -12 10.1268 8.86130  11
   1  -7  12 2.79379 11.5862  18
  -1   7 -12 0.92500 7.45821  19
   1  -6 -19-1.00828 7.33253  11
   1  -6 -19-8.98130 11.0862  21
  -1   6  19-3.07676 11.7577  15
   1  -6 -19-4.18254 9.93385  25
   1  -6 -19-4.65144 5.96660   5
   1  -6 -18 3.35619 6.99611  11
   1  -6 -18 4.60864 5.78599   5
  -1   6  18 6.38919 10.6243   9
   1  -6 -18 2.15202 4.47154  10
   1  -6 -18-5.23036 9.92330  25
  -1   6  18 2.87591 10.4569  15
  -1   6  18 7.80905 10.3883   8
   1  -6 -17 5.37760 5.40215   5
   1  -6 -17 10.2638 4.84403  10
  -1   6  17 8.92187 10.1963   9
   1  -6 -17 12.1321 6.64334  11
  -1   6  17 12.6276 9.91706  15
  -1   6  17 19.6232 10.1847   8
  -1   6  16 3.04709 9.00735  15
   1  -6 -16 6.47056 4.42944  10
  -1   6  16 12.9783 9.43531   9
  -1   6  16 7.37960 8.85481   8
   1  -6 -16-0.42776 4.97972   5
  -1   6  15 4.55161 6.68979  24
  -1   6  15 2.48981 7.60599   9
   1  -6 -15 0.28240 3.92884  10
  -1   6  15 5.53125 8.42975  15
   1  -6 -15-2.85232 4.76712   5
   1  -6 -15-3.22337 3.83282  22
  -1   6  15-0.61433 7.47188   8
   1  -6 -14 107.071 6.23310  22
   1  -6 -14 104.160 7.65171  10
  -1   6  14 94.0154 11.0001  15
  -1   6  14 116.010 12.1880   9
   1  -6 -14 115.656 9.31740   5
  -1   6  14 96.4141 4.41329   3
   1  -6 -14 96.6986 4.73937   2
  -1   6  14 97.1889 11.3101   8
  -1   6  14 76.0910 9.77681  24
   1  -6 -13 80.8091 5.62661  22
  -1   6  13 91.5992 4.68246   3
   1  -6 -13 91.7482 6.98961  10
   1  -6 -13 79.9709 4.71544   2
  -1   6  13 92.6877 10.2186  15
  -1   6  13 76.9629 9.81250   9
  -1   6  13 88.6514 10.3588   8
   1  -6 -13 93.8571 8.20731   5
  -1   6  13 65.2234 8.89921  24
   1  -6 -12 2.51389 2.34035   2
  -1   6  12 1.17255 6.21711  15
  -1   6  12 3.45407 2.47537   3
   1  -6 -12 0.80973 6.61935  25
   1  -6 -12 6.98078 3.33412  22
  -1   6  12 3.07284 5.93039   8
  -1   6  12 2.95060 5.12704  24
  -1   6  12 3.57856 5.56654   9
   1  -6 -12 1.45456 3.45645  10
  -1   6  12 3.70858 5.19608  13
  -1   6  11 199.420 7.58467   3
   1  -6 -11 186.312 10.8844  25
   1  -6 -11 191.190 8.14661  22
   1  -6 -11 189.092 7.55056   2
  -1   6  11 190.956 12.1734   9
  -1   6  11 176.375 11.3970  24
  -1   6  11 189.455 11.9965   8
  -1   6  11 191.672 11.5948  15
   1  -6 -11 186.085 9.16452  10
  -1   6  11 207.829 12.1925  13
   1  -6 -10 11.5344 3.58461  22
  -1   6  10 2.30772 4.17558  24
  -1   6  10 4.90422 2.45368   3
  -1   6  10 3.79736 4.88202  15
  -1   6  10 1.72697 3.89602  13
  -1   6  10 3.42087 4.70853   8
   1  -6 -10 3.23411 2.34820   2
   1  -6 -10 3.24964 3.11023  10
  -1   6  10 3.14246 4.64539   9
   1  -6 -10 2.99364 5.71225  25
   1  -6  -9 2.06083 3.26683  22
   1  -6  -9 5.25076 1.44648  19
  -1   6   9 4.23201 1.27452  20
  -1   6   9 5.22348 2.63133   3
   1  -6  -9 10.2969 5.79638  25
  -1   6   9 0.98239 4.15550  15
   1  -6  -9 3.29558 2.54466   2
  -1   6   9 3.90149 4.16109   8
  -1   6   9 6.81894 3.86796  24
  -1   6   9 1.86547 4.26397  17
   1  -6  -9 4.52948 3.23976  10
  -1   6   9 4.58919 4.46486   9
  -1   6   9 6.24189 3.95307  13
  -1   6   8 985.233 26.1768   8
   1  -6  -8 984.294 23.0300  22
   1  -6  -8 990.307 24.2624  10
  -1   6   8 1000.86 23.0084   3
   1  -6  -8 913.519 24.0928  25
  -1   6   8 988.193 25.5997  24
  -1   6   8 1011.02 24.5293  15
   1  -6  -8 980.471 19.5344  19
   1  -6  -8 991.357 23.0112   2
  -1   6   8 988.796 26.2721   9
  -1   6   8 1023.36 26.8899  17
  -1   6   8 1003.33 26.7539  13
   1  -6  -7 575.622 15.2480   2
  -1   6   7 585.156 17.9706  13
  -1   6   7 546.909 15.2308  15
  -1   6   7 586.130 17.2260   8
   1  -6  -7 554.535 15.3381  22
   1  -6  -7 560.856 16.1190  10
  -1   6   7 574.450 15.3693   3
   1  -6  -7 572.572 16.5001  25
   1  -6  -7 556.237 14.5381  18
  -1   6   7 576.512 17.2588   9
   1  -6  -7 566.878 14.3818  15
  -1   6   7 526.432 16.3077  24
   1  -6  -7 554.885 12.5882  19
  -1   6   7 559.771 17.4900  17
  -1   6   6 224.014 9.74845  13
   1  -6  -6 204.932 6.84301  15
  -1   6   6 232.267 9.27702   8
  -1   6   6 223.287 8.27235   3
   1  -6  -6 212.991 8.85101  10
  -1   6   6 216.064 9.47537  17
  -1   6   6 224.353 9.21989   9
   1  -6  -6 198.071 7.25089  18
  -1   6   6 210.929 6.87497  19
   1  -6  -6 201.073 6.44973  19
   1  -6  -6 207.990 8.62068  22
   1  -6  -6 208.495 9.83048  25
   1  -6  -6 213.514 8.14195   2
  -1   6   5 764.758 20.1550  13
   1  -6  -5 759.926 17.0293  19
  -1   6   5 769.427 17.7178  19
  -1   6   5 767.437 19.8294  17
  -1   6   5 746.110 18.0027  24
   1  -6  -5 777.397 18.9197   2
   1  -6  -5 712.642 19.9567  25
  -1   6   5 804.644 19.6455   8
  -1   6   5 809.155 19.7551   9
   1  -6  -5 748.413 19.6339  10
   1  -6  -5 761.120 15.8794  15
   1  -6  -5 771.287 19.3469  22
  -1   6   4 3828.37 76.3584  13
   1  -6  -4 3909.20 76.4832  10
   1  -6  -4 3999.90 73.6987  19
  -1   6   4 4051.21 74.7878  19
   1  -6  -4 3817.10 75.8091  22
   1  -6  -4 4135.21 75.7193   2
   1  -6  -4 4040.60 75.0624  23
  -1   6   4 3722.75 72.8351  24
  -1   6   4 4161.41 75.6370   8
   1  -6  -4 3923.82 76.8562  25
   1  -6  -4 3980.52 74.6007  17
  -1   6   4 4025.17 75.6099  17
  -1   6   4 4351.19 75.9528   9
   1  -6  -3 1834.18 40.1468  13
   1  -6  -3 1899.99 39.5562  19
  -1   6   3 1986.20 40.9583  19
  -1   6   3 2256.95 37.0448   6
   1  -6  -3 1945.56 39.4022  17
  -1   6   3 1863.67 39.8479  17
  -1   6   3 2386.50 37.7924  24
   1  -6  -3 1905.98 39.6492  23
  -1   6   3 1961.24 41.6124  13
   1  -6  -3 1928.05 40.8937   2
   1  -6  -3 1805.50 41.3443  22
   1  -6  -3 1830.79 42.0857  25
   1  -6  -3 1836.64 41.7284  10
  -1   6   3 1888.73 40.8915   3
  -1   6   2 243.467 6.30065   6
   1  -6  -2 214.472 7.06366  17
  -1   6   2 214.087 10.8605  21
  -1   6   2 239.127 8.73820   3
   1  -6  -2 224.070 8.48471   2
   1  -6  -2 239.061 10.3589  10
  -1   6   2 237.425 8.85841  13
   1  -6  -2 232.952 7.41843  23
  -1   6   2 228.820 5.23506  24
   1  -6  -2 199.600 11.7628  25
  -1   6   2 227.943 7.34860  17
   1  -6  -2 243.353 10.0969  22
  -1   6   1 845.318 15.5845  24
   1  -6  -1 804.712 17.5391  23
   1  -6  -1 776.972 19.5167  18
  -1   6   1 782.462 17.2933  17
  -1   6   1 818.057 20.1267   3
  -1   6   1 892.448 23.9209  11
  -1   6   1 818.638 20.1921  13
   1  -6  -1 829.728 18.6393   5
   1  -6  -1 825.606 16.6664  15
   1  -6  -1 839.588 22.5479  25
   1  -6  -1 783.226 21.3995  22
   1  -6  -1 804.938 17.1974  17
  -1   6   0 225.065 8.81078   3
   1  -6   0 231.348 6.49191  23
  -1   6   0 291.663 6.72549  24
   1  -6   0 244.660 8.90685   2
  -1   6   0 237.087 9.96959  19
   1  -6   0 237.253 7.57244  15
   1  -6   0 236.167 7.41951   5
  -1   6   0 249.069 7.53493  15
   1  -6   0 272.475 12.8929  25
   1  -6   0 309.683 11.5047  18
  -1   6   0 231.832 6.27892  17
  -1   6   0 243.695 11.7112  11
  -1   6  -1 2.96664 4.37076  11
   1  -6   1 1.43429 2.17733   2
   1  -6   1-0.15314 1.27663   5
  -1   6  -1 1.36814 0.99553  17
   1  -6   1 2.34389 2.75606  15
  -1   6  -1 3.32896 2.89494  15
   1  -6   1-0.76211 4.26242  18
  -1   6  -1 2.89321 2.41301   3
   1  -6   1 1.74914 1.15185  23
  -1   6  -1 5.38417 6.69723  21
  -1   6  -1 0.68066 1.64400  24
  -1   6  -1 3.77633 3.52373  19
   1  -6   2 3.64088 4.48910  10
   1  -6   2 9.87678 2.56109   2
  -1   6  -2 9.91355 2.69149   3
   1  -6   2 10.3697 1.45133   5
  -1   6  -2 5.81917 6.60358  21
  -1   6  -2 11.8651 3.86638  19
  -1   6  -2 12.2155 4.77701  11
  -1   6  -2 9.80994 3.85750   7
   1  -6   2 3.37067 4.99557  18
  -1   6  -2 16.5621 2.59678  24
   1  -6   2 11.4633 3.62186  15
  -1   6  -2 11.5610 3.51185  15
  -1   6  -3 235.812 5.49106  17
   1  -6   3 237.821 10.5424  15
  -1   6  -3 252.719 12.3751   7
   1  -6   3 267.735 9.50111  14
   1  -6   3 255.594 11.8975  22
   1  -6   3 246.221 11.4544  10
  -1   6  -3 242.596 8.91870   3
  -1   6  -3 241.230 11.0919  19
   1  -6   3 270.262 12.0387  18
  -1   6  -3 288.579 15.0488  21
  -1   6  -3 223.820 5.39894  17
   1  -6   3 251.236 9.01639   2
   1  -6   3 257.855 11.2282  12
  -1   6  -3 247.849 12.6203  11
  -1   6  -3 241.201 8.60032  24
  -1   6  -4 24.8333 5.52933   7
   1  -6   4 27.7181 5.63567  10
   1  -6   4 20.7216 3.12192   2
   1  -6   4 14.3836 5.10879  22
   1  -6   4 26.1454 6.40968  18
  -1   6  -4 18.8583 1.74436  17
  -1   6  -4 37.8900 10.6123  21
  -1   6  -4 25.6939 5.97949  11
   1  -6   4 24.4249 5.31899  15
   1  -6   4 18.3810 3.71016  14
  -1   6  -4 22.7127 5.14091  19
  -1   6  -4 21.4595 3.17158   3
   1  -6   4 20.5425 5.03802  12
   1  -6   5 39.1931 6.40708  15
   1  -6   5 41.4532 3.87566   2
  -1   6  -5 47.1648 4.07715   3
  -1   6  -5 30.4407 6.51918  11
   1  -6   5 43.6640 4.71914  14
   1  -6   5 38.2498 5.73012  12
  -1   6  -5 44.5947 6.84842   7
  -1   6  -5 49.1758 6.39452  19
  -1   6  -5 37.4835 2.54557  17
   1  -6   5 48.1707 7.33269  18
  -1   6  -6 99.8493 4.34686  17
  -1   6  -6 98.6152 8.73659  19
  -1   6  -6 103.766 9.59477   7
   1  -6   6 111.060 6.85726  14
   1  -6   6 103.313 9.55991  15
   1  -6   6 112.298 5.66609   2
  -1   6  -6 114.655 5.75029   3
   1  -6   6 99.1897 10.1398  18
   1  -6   6 110.800 8.73147  12
  -1   6  -6 112.242 10.3885  11
   1  -6   7 22.7303 7.71008  18
  -1   6  -7 24.6020 3.22044   3
  -1   6  -7 24.4769 6.77498   7
   1  -6   7 29.1731 6.20878  12
  -1   6  -7 33.8643 11.4095  21
   1  -6   7 27.7513 7.79449  15
   1  -6   7 24.2922 4.62972  14
  -1   6  -7 24.3987 7.32423  11
  -1   6  -7 26.0469 6.48454  19
   1  -6   7 25.4631 3.21831   2
   1  -6   8-4.74447 7.82991  18
  -1   6  -8 0.10790 2.16789   3
   1  -6   8 2.25749 5.27174  12
  -1   6  -8-1.82345 6.65168  11
  -1   6  -8 1.47030 5.43265  19
   1  -6   8 1.44276 3.86635  14
   1  -6   8-0.72396 2.31387   2
  -1   6  -8 13.7483 11.2966  21
  -1   6  -8 2.01532 5.83454   7
   1  -6   8 2.29707 6.76845  15
  -1   6  -9 31.2076 8.23517   7
   1  -6   9 35.2833 5.50861  14
   1  -6   9 22.5288 8.84270  15
  -1   6  -9 32.8416 7.08611  19
   1  -6   9 34.0194 10.1437  18
  -1   6  -9 30.4546 8.33092  11
   1  -6   9 34.9611 7.28325  12
  -1   6  -9 43.9792 13.0346  21
   1  -6   9 27.8197 2.87222   2
   1  -6   9 28.3840 2.85259   4
   1  -6  10 16.0520 9.12185  18
  -1   6 -10 9.67284 6.60488  19
  -1   6 -10 23.0281 13.0279  21
   1  -6  10 14.8780 4.88173  14
  -1   6 -10 12.4408 7.60244   7
  -1   6 -10 17.8431 8.20059  11
   1  -6  10 16.2586 6.85864  12
   1  -6  10 3.95024 8.80600  15
  -1   6 -11 1.06993 7.95657  11
  -1   6 -11 16.4002 13.7560  21
   1  -6  11 2.51717 4.58062  14
  -1   6 -11 5.73726 8.10768   7
   1  -6  11 14.9337 10.5772  18
  -1   6 -11 0.41684 6.44677  19
   1  -6  11-1.87938 6.60642  12
   1  -6  11-3.69546 9.35871  15
  -1   6 -12 8.87611 8.77920  11
  -1   6 -12 14.4734 7.37747  19
   1  -6  12 18.7784 11.5922  18
   1  -6  12 13.3786 5.35054  14
  -1   6 -12 16.3507 8.74207   7
   1  -6  12 13.3497 10.5327  15
   1  -6  12 8.46285 7.43129  12
   1  -6  13-5.01638 10.6583  15
  -1   6 -13-3.85815 7.11049  19
   1  -6  13-5.00748 11.7154  18
  -1   6 -13 9.11168 9.05817  11
  -1   6 -13 0.72314 8.46015   7
   1  -6  13-0.52258 7.34787  12
  -1   6 -13 35.1545 16.8005  21
   1  -5 -19 9.29851 5.66887   5
   1  -5 -19 12.4281 7.72767  11
  -1   5  19 13.6309 12.1481  15
   1  -5 -19 4.55935 10.5300  21
  -1   5  18 1.82580 10.0185  18
   1  -5 -18-1.22632 10.5468  21
  -1   5  18 7.50833 11.3059  15
   1  -5 -18 5.08068 5.49887   5
   1  -5 -18 0.48808 6.98176  11
   1  -5 -17-0.91612 6.37272  11
   1  -5 -17-0.83287 5.04132   5
  -1   5  17-5.08634 9.25553  18
   1  -5 -17-2.26367 4.64605  10
  -1   5  17 5.57027 10.7683  15
   1  -5 -16 106.553 9.32195   5
  -1   5  16 102.889 13.3055  15
   1  -5 -16 84.3609 7.22197  10
   1  -5 -16 93.7477 9.82887  11
  -1   5  16 80.0199 11.7184  18
   1  -5 -15 8.39181 4.72829   5
   1  -5 -15 10.4992 3.07929  22
  -1   5  15 6.63919 7.80821  18
  -1   5  15 7.59145 7.33304  24
   1  -5 -15 10.8078 4.39749  10
  -1   5  15 9.31131 8.79120  15
   1  -5 -14 67.0672 6.30177  10
   1  -5 -14 77.3530 5.11200  22
  -1   5  14 78.5625 9.89039  18
  -1   5  14 68.7815 10.2925  15
   1  -5 -14 72.2744 7.49732   5
  -1   5  14 48.4296 8.93417  24
   1  -5 -13 63.8942 3.42120   2
   1  -5 -13 60.7479 5.83110  10
  -1   5  13 63.5616 9.50438  15
  -1   5  13 61.3666 3.12438   3
   1  -5 -13 63.0405 4.78195  22
   1  -5 -13 63.5240 6.89745   5
  -1   5  13 44.7751 7.89849  24
  -1   5  13 61.6093 8.78631  18
  -1   5  12 189.355 12.6670  24
  -1   5  12 184.912 12.0111  18
   1  -5 -12 222.889 11.2901   5
   1  -5 -12 191.694 6.74444   2
  -1   5  12 190.989 12.7968  15
   1  -5 -12 189.683 6.41896   1
   1  -5 -12 204.834 9.36175  10
   1  -5 -12 192.166 7.62004  22
  -1   5  12 191.729 6.38475   3
  -1   5  11 23.8236 5.48303  13
  -1   5  11 42.3699 6.58821  24
   1  -5 -11 24.5726 2.72559   4
  -1   5  11 18.9882 6.18197  18
   1  -5 -11 19.7996 3.89563  10
   1  -5 -11 20.5351 2.73110   2
  -1   5  11 22.2780 2.75101   3
  -1   5  11 19.3806 6.60346  15
   1  -5 -11 22.2910 2.85258   1
   1  -5 -11 27.8141 3.56624  22
  -1   5  10 42.4302 6.27890  24
   1  -5 -10 27.5939 4.03463  10
  -1   5  10 27.5558 5.57688  18
  -1   5  10 28.4345 6.29132  15
  -1   5  10 27.6953 3.10444   3
   1  -5 -10 26.5054 3.17695   1
  -1   5  10 30.3760 5.85620  13
   1  -5 -10 29.6702 3.62293  22
   1  -5 -10 28.9875 3.04780   2
  -1   5   9 64.6591 6.27549  18
  -1   5   9 58.3282 6.20089  24
  -1   5   9 60.3718 6.44401  13
   1  -5  -9 67.2489 5.08818  10
  -1   5   9 74.8241 6.95686  15
  -1   5   9 67.4527 2.53437  20
  -1   5   9 69.6148 4.24808   3
   1  -5  -9 71.6374 4.65318  22
   1  -5  -9 65.4468 4.10981   2
   1  -5  -8 9.90900 1.25180  19
  -1   5   8 11.1883 3.65661   9
   1  -5  -8 8.68966 2.74475  10
  -1   5   8 11.7732 3.72613  24
  -1   5   8 6.69453 3.52423  17
  -1   5   8 9.43487 2.24997   3
  -1   5   8 8.83280 3.83238  13
   1  -5  -8 6.47036 4.62947  25
  -1   5   8 9.78872 4.18869  15
   1  -5  -8 7.49649 2.23467   2
  -1   5   8 13.0950 4.03038   8
   1  -5  -8 12.7447 2.80376  22
   1  -5  -7 607.663 15.7280  15
   1  -5  -7 589.008 14.5992   3
  -1   5   7 604.135 18.2559  13
  -1   5   7 582.900 17.8824  17
   1  -5  -7 567.149 15.1718  18
   1  -5  -7 590.893 15.1533  22
  -1   5   7 667.607 18.3908  24
  -1   5   7 602.000 16.6922  15
   1  -5  -7 580.896 12.4821  19
  -1   5   7 593.337 17.7896   8
  -1   5   7 592.253 15.1454   3
  -1   5   7 601.574 17.9532   9
   1  -5  -7 586.495 16.0283  10
   1  -5  -7 586.434 15.1439   2
  -1   5   6 0.95368 2.98387   8
  -1   5   6 2.52749 2.64440  13
  -1   5   6 1.64072 2.71776  17
   1  -5  -6 0.45312 2.53092  18
   1  -5  -6-0.06158 1.70613  19
  -1   5   6 1.54753 3.00042   9
  -1   5   6 0.72337 2.66452  24
   1  -5  -6-2.87536 4.84368  25
   1  -5  -6 1.79188 2.49173  15
  -1   5   6 2.18519 2.71593  15
   1  -5  -6 0.78188 1.84531   2
   1  -5  -6 2.94330 2.67715  10
   1  -5  -6 1.46437 1.90584   3
  -1   5   6 0.13218 2.01474   3
   1  -5  -5 312.356 8.39920  19
  -1   5   5 307.860 8.59228  19
   1  -5  -5 312.384 8.65035  15
   1  -5  -5 322.019 9.91026   8
  -1   5   5 320.919 11.1896  13
  -1   5   5 343.988 11.0051   8
   1  -5  -5 311.956 9.85353   9
   1  -5  -5 393.626 7.12265   6
   1  -5  -5 324.963 11.6483  25
   1  -5  -5 312.663 8.99745  18
  -1   5   5 382.939 10.7830  24
   1  -5  -5 314.020 9.85301   2
   1  -5  -5 323.280 10.4980  22
  -1   5   5 319.870 9.36343  22
   1  -5  -5 302.833 9.30030   3
  -1   5   5 333.876 10.9233   9
   1  -5  -5 307.720 10.3828  10
  -1   5   5 309.298 9.02535  15
  -1   5   5 308.709 10.9735  17
   1  -5  -4 120.877 6.27655  10
   1  -5  -4 129.689 4.11534  15
  -1   5   4 145.558 6.42628   8
  -1   5   4 133.584 6.59465  13
   1  -5  -4 131.126 6.06710  13
   1  -5  -4 134.433 6.18768  22
  -1   5   4 136.579 5.73145  22
   1  -5  -4 130.259 5.02531  19
  -1   5   4 128.146 5.34149  19
   1  -5  -4 142.498 6.11009  17
  -1   5   4 138.357 6.35461  17
   1  -5  -4 143.602 6.12019   2
   1  -5  -4 133.295 5.57924   3
  -1   5   4 132.316 6.22973   9
   1  -5  -4 136.729 6.21684  23
  -1   5   4 115.582 5.13677  24
   1  -5  -4 117.709 7.27292  25
  -1   5   3 1003.57 21.7461   9
   1  -5  -3 1011.23 21.7471   2
  -1   5   3 977.412 21.5919   8
  -1   5   3 964.551 22.2963  13
   1  -5  -3 954.220 20.4403  19
  -1   5   3 972.772 21.2348  19
   1  -5  -3 895.586 21.1234  13
   1  -5  -3 899.219 22.4218  21
   1  -5  -3 958.786 22.3839  10
   1  -5  -3 959.692 23.0999  11
   1  -5  -3 995.576 21.0508   3
   1  -5  -3 929.111 21.8840  22
  -1   5   3 996.760 21.7553   3
   1  -5  -3 970.101 23.0762  25
  -1   5   3 933.001 19.5008  24
   1  -5  -3 957.631 21.0834  23
  -1   5   3 991.237 21.3965  17
   1  -5  -3 963.875 20.7655  17
   1  -5  -2 255.046 8.60473   2
   1  -5  -2 263.649 9.07841   7
  -1   5   2 263.773 8.90686  13
  -1   5   2 259.313 8.69690   3
   1  -5  -2 261.624 7.91468  23
  -1   5   2 273.709 8.79256  10
   1  -5  -2 263.051 9.59202  10
   1  -5  -2 271.641 9.57035  22
   1  -5  -2 262.782 8.25239  19
   1  -5  -2 261.604 8.16806   3
   1  -5  -2 257.556 7.56121  17
  -1   5   2 253.579 7.73418  17
  -1   5   2 272.001 6.32067   6
  -1   5   2 254.274 10.5954  21
   1  -5  -2 258.583 10.1361  11
  -1   5   1 2891.48 52.1757  13
  -1   5   1 2737.59 52.0598   3
  -1   5   1 2779.26 54.8573  21
   1  -5  -1 2785.60 50.7550   5
   1  -5  -1 2385.25 52.4144  10
  -1   5   1 2688.23 49.4736  17
   1  -5  -1 2612.92 53.0392  22
   1  -5  -1 2356.92 52.7457  25
   1  -5  -1 2608.77 52.3974   7
   1  -5  -1 2735.00 48.4628  15
   1  -5  -1 2678.26 49.3373  17
   1  -5  -1 2737.80 51.5386  19
  -1   5   0 3757.12 70.7950   3
   1  -5   0 3358.22 72.2632  25
   1  -5   0 3763.26 68.7909  15
   1  -5   0 3781.16 68.8507   5
   1  -5   0 3582.46 72.2911  22
  -1   5   0 3820.04 74.2963  21
  -1   5   0 3768.32 67.5846  24
  -1   5   0 3749.99 72.0471  19
  -1   5   0 3870.77 68.4547  15
  -1   5   0 4024.56 75.0477  11
   1  -5   0 3846.86 70.0704   3
   1  -5   0 3666.69 70.5391  18
  -1   5   0 3770.56 67.3163  17
  -1   5  -1 483.318 15.6621   7
  -1   5  -1 479.700 16.1579  11
   1  -5   1 489.683 14.5555  18
  -1   5  -1 514.530 13.5787   3
   1  -5   1 479.264 13.1740  15
  -1   5  -1 485.949 10.1052  17
  -1   5  -1 560.014 17.6634  21
  -1   5  -1 491.181 14.8700  19
   1  -5   1 500.721 13.4252   2
   1  -5   1 487.700 11.3604   5
  -1   5  -2 1207.29 25.4052  15
  -1   5  -2 1148.68 29.6587  21
   1  -5   2 1132.36 27.5534  10
   1  -5   2 1159.69 21.2354  23
   1  -5   2 1181.20 26.2886  15
  -1   5  -2 1029.41 23.8877  24
   1  -5   2 1136.78 21.8178   5
  -1   5  -2 1218.88 29.5656  11
  -1   5  -2 1152.43 25.0936   3
  -1   5  -2 1190.79 29.0271   7
   1  -5   2 1197.38 25.2220   2
  -1   5  -2 1143.95 21.1972  17
   1  -5   2 1196.80 27.5193  18
  -1   5  -2 1189.26 27.7256  19
   1  -5   3 1516.45 34.3282  15
  -1   5  -3 1582.73 36.8635   7
   1  -5   3 1552.58 32.4016  14
   1  -5   3 1529.32 34.6297  12
  -1   5  -3 1653.67 37.2139  11
  -1   5  -3 1509.46 31.7020   3
  -1   5  -3 1606.11 37.5170  21
   1  -5   3 1606.41 35.3772  10
  -1   5  -3 1520.94 34.9378  19
  -1   5  -3 1504.31 31.8643  24
  -1   5  -3 1494.59 28.2949  17
   1  -5   3 1525.95 31.7810   2
   1  -5   3 1564.52 35.3408  18
   1  -5   3 1558.63 35.5381  22
  -1   5  -4 22.8660 4.72870   7
   1  -5   4 14.7073 4.73727  22
   1  -5   4 19.4525 2.78775   2
  -1   5  -4 22.4284 5.41359  11
   1  -5   4 21.9948 4.62676  10
  -1   5  -4 21.2231 2.92336   3
  -1   5  -4 19.3366 1.89222  17
   1  -5   4 24.8401 5.40889  18
  -1   5  -4 35.5865 7.74022  21
   1  -5   4 26.5056 5.09107  15
   1  -5   4 20.4488 4.22754  12
   1  -5   4 18.9369 3.23369  14
  -1   5  -4 21.8168 4.50735  19
   1  -5   5 189.759 7.25948   1
  -1   5  -5 187.135 5.98032  17
  -1   5  -5 211.674 13.1134  21
  -1   5  -5 200.920 7.24879   3
   1  -5   5 205.024 11.5549  18
  -1   5  -5 186.843 10.9925   7
   1  -5   5 197.978 8.37790  14
   1  -5   5 198.794 7.27698   2
  -1   5  -5 204.036 10.3114  19
   1  -5   5 199.302 10.9097  15
  -1   5  -5 203.113 11.3944  11
   1  -5   5 200.366 10.1814  12
   1  -5   6 247.918 9.77167  14
  -1   5  -6 232.495 11.7072  19
   1  -5   6 247.556 11.8268  12
  -1   5  -6 238.539 12.7928  11
   1  -5   6 228.174 7.88319   1
  -1   5  -6 231.750 7.29874  17
  -1   5  -6 230.345 15.1819  21
   1  -5   6 222.672 7.33014   4
   1  -5   6 216.794 12.5808  18
  -1   5  -6 231.881 12.8542   7
   1  -5   6 229.888 7.87749   2
  -1   5  -6 251.165 7.97212   3
   1  -5   6 222.787 12.4629  15
  -1   5  -7 3.32254 5.05140   7
   1  -5   7 1.57534 6.10841  18
  -1   5  -7-0.37730 5.61158  11
  -1   5  -7 0.34120 2.14807  17
  -1   5  -7 0.62841 2.01986   3
  -1   5  -7-1.22994 4.70010  19
   1  -5   7 1.08027 3.33174  14
   1  -5   7 5.44179 6.28323  15
   1  -5   7 1.17832 1.88260   4
   1  -5   7 2.85560 4.58441  12
   1  -5   7 1.40720 2.08767   1
   1  -5   7 1.12708 2.02297   2
  -1   5  -7 8.05181 9.45428  21
  -1   5  -8 2.03113 6.30055  11
  -1   5  -8 0.75492 1.85305   3
   1  -5   8 0.43992 6.56334  15
   1  -5   8 0.44094 7.20267  18
  -1   5  -8 2.28570 5.34816   7
  -1   5  -8-0.32723 5.07535  19
   1  -5   8 0.39747 1.89492   1
   1  -5   8-0.82329 1.80568   4
   1  -5   8 0.29052 1.92230   2
   1  -5   8 2.61573 3.86415  14
   1  -5   8 2.43408 4.95715  12
  -1   5  -8 13.9120 10.9189  21
  -1   5  -9 26.9823 7.69650  11
   1  -5   9 32.9947 8.54851  15
   1  -5   9 28.9594 9.26939  18
   1  -5   9 29.8723 2.26024   4
  -1   5  -9 25.6084 6.28966  19
   1  -5   9 32.4874 2.06494   1
   1  -5   9 35.9300 2.16117   4
   1  -5   9 29.0289 5.22945  14
  -1   5  -9 55.0701 13.1755  21
  -1   5  -9 34.5470 7.53737   7
   1  -5   9 32.7012 2.46730   2
   1  -5   9 35.2588 6.85711  12
   1  -5  10 1.08034 8.61545  18
  -1   5 -10 2.90715 5.85869  19
   1  -5  10 0.54644 8.15264  15
  -1   5 -10 3.24477 6.76377  11
  -1   5 -10-2.18282 6.51209   7
   1  -5  10-0.27740 4.44851  14
  -1   5 -10 16.4328 12.1180  21
   1  -5  10 7.82176 6.27407  12
  -1   5 -11 0.49001 7.28808  11
  -1   5 -11-1.77487 7.26281   7
   1  -5  11 1.16742 4.62982  14
   1  -5  11-1.80032 8.64208  15
   1  -5  11 4.88768 6.75175  12
   1  -5  11-1.18018 9.07315  18
  -1   5 -11-0.75466 5.85260  19
   1  -5  12 26.8905 11.2742  18
  -1   5 -12 21.3568 6.87564  19
   1  -5  12 16.3294 10.6495  15
  -1   5 -12 24.6703 8.70406  11
   1  -5  12 19.8301 5.59485  14
  -1   5 -12 45.4600 14.9642  21
   1  -5  12 27.0946 7.81522  12
  -1   5 -12 22.9484 8.62083   7
  -1   5 -13 3.54316 6.64407  19
   1  -5  13 0.68751 10.5402  18
  -1   5 -13 0.68208 8.09991   7
  -1   5 -13 19.3859 14.9961  21
   1  -5  13 3.52989 10.1667  15
   1  -5  13 4.37218 5.15426  14
   1  -5  13-1.00871 7.14119  12
  -1   5 -13 5.34149 8.49638  11
   1  -5  14 9.06120 11.7124  15
   1  -5  14-0.73101 11.0083  18
  -1   5 -14 7.06517 6.52835  19
  -1   5 -14 7.95910 9.00472   7
  -1   5 -14 21.7947 15.5101  21
   1  -5  14 14.2707 8.40822  12
  -1   5 -14 4.38490 8.86119  11
  -1   4  18 9.51195 10.2795  18
   1  -4 -18 10.6692 5.20936   5
  -1   4  18 7.82017 11.5230  15
   1  -4 -18 10.0070 9.86834  21
   1  -4 -18 16.1480 7.85161  11
   1  -4 -17 5.70366 6.63634  11
  -1   4  17 2.36034 9.56386  18
  -1   4  17 0.72685 10.7086  15
   1  -4 -17 2.12417 4.11848  10
   1  -4 -17 4.17168 4.69825   5
   1  -4 -17-3.50117 9.35750  21
   1  -4 -16 47.2339 8.09426  11
   1  -4 -16 45.3606 5.69700  10
  -1   4  16 41.3821 10.7215  18
  -1   4  16 49.5288 12.3671  15
   1  -4 -16 35.2783 9.64548  21
   1  -4 -16 44.1304 6.68580   5
  -1   4  15 168.629 14.0817  24
   1  -4 -15 195.368 9.82119  10
  -1   4  15 189.886 16.3578  15
   1  -4 -15 199.966 12.6056  11
   1  -4 -15 207.465 11.6743   5
  -1   4  15 194.939 14.6807  18
   1  -4 -14-0.33584 3.84890   5
   1  -4 -14-4.41104 5.27583  11
   1  -4 -14-1.88696 3.44169  10
   1  -4 -14 0.11850 2.31484  22
  -1   4  14 8.86833 8.57198  15
  -1   4  14-0.54601 6.38790  24
  -1   4  14-4.50853 7.19085  18
  -1   4  13 20.4196 8.25309  15
  -1   4  13 14.8996 6.05835  24
   1  -4 -13 31.3149 5.39673   5
   1  -4 -13 28.6722 3.39197  22
  -1   4  13 31.1864 8.05291  18
   1  -4 -12 207.142 7.47124  22
   1  -4 -12 220.439 5.71426   2
   1  -4 -12 205.398 5.42293   4
  -1   4  12 200.445 13.2077  24
   1  -4 -12 213.439 5.42655   1
   1  -4 -12 244.069 11.4783   5
  -1   4  12 220.057 13.9559  15
  -1   4  12 209.127 12.9448  18
   1  -4 -11 184.323 6.99955  22
  -1   4  11 182.974 11.7563  24
   1  -4 -11 208.121 10.2072   5
  -1   4  11 199.768 11.8104  18
  -1   4  11 192.939 5.79428   3
   1  -4 -11 194.194 5.69102   4
   1  -4 -11 200.010 6.11674   2
   1  -4 -11 191.198 5.86452   1
  -1   4  11 191.346 12.4478  15
  -1   4  10 424.756 16.2029  18
   1  -4 -10 482.217 10.9632   4
  -1   4  10 426.129 17.4412  24
   1  -4 -10 451.952 11.2854   2
  -1   4  10 469.914 18.0065  15
  -1   4  10 458.311 11.0859   3
  -1   4  10 464.466 17.2901  13
   1  -4 -10 453.558 11.2936   1
   1  -4 -10 449.931 11.9342  22
  -1   4   9 106.140 8.33947  24
  -1   4   9 134.805 8.29255  18
  -1   4   9 139.229 4.42077  20
   1  -4  -9 144.521 6.80171  10
   1  -4  -9 129.057 5.56673  22
  -1   4   9 133.296 5.20820   3
  -1   4   9 146.339 9.31872  15
  -1   4   9 139.876 9.35116  16
   1  -4  -9 142.717 5.11845   4
  -1   4   9 138.719 8.89067  13
   1  -4  -9 143.105 5.35160   2
   1  -4  -8 30.2111 2.92196  22
  -1   4   8 30.0386 2.73724   3
   1  -4  -8 34.1185 2.81320   2
  -1   4   8 32.8188 5.09577  15
   1  -4  -8 28.4614 3.33885  10
  -1   4   8 30.9627 4.67192  18
  -1   4   8 35.7529 2.18947  20
  -1   4   8 23.5071 4.56409  24
  -1   4   8 33.5322 5.06671  16
  -1   4   8 35.5370 4.81990  13
  -1   4   7 40.8669 3.14274   3
  -1   4   7 15.4942 3.99523  24
  -1   4   7 34.9329 4.81972  16
  -1   4   7 36.7220 4.66782  15
   1  -4  -7 39.5063 3.07136   2
   1  -4  -7 42.8877 3.72073  10
   1  -4  -7 39.3392 4.02986  18
  -1   4   7 44.3417 4.53521  18
  -1   4   7 37.8951 4.60672  17
  -1   4   7 43.8025 4.80201  13
   1  -4  -7 37.9786 3.17553  22
   1  -4  -7 40.0256 4.39865  15
  -1   4   6 290.460 10.6832  13
  -1   4   6 286.257 10.5771  17
   1  -4  -6 290.670 8.92403  18
   1  -4  -6 275.285 8.98796  10
   1  -4  -6 300.386 8.70876  22
  -1   4   6 280.597 8.42566   3
   1  -4  -6 297.647 10.2288  25
  -1   4   6 270.096 9.73375  15
  -1   4   6 291.544 11.0584  16
   1  -4  -6 276.769 8.38860   2
   1  -4  -6 284.660 9.12423  15
   1  -4  -6 282.224 6.35027  19
   1  -4  -6 268.817 7.97191   3
   1  -4  -6 262.646 9.60727  24
  -1   4   6 266.045 10.3505  24
   1  -4  -5 110.664 5.07252  15
   1  -4  -5 115.679 5.41497   8
  -1   4   5 118.230 6.23546  13
  -1   4   5 117.705 6.22408  17
  -1   4   5 115.170 3.84301  19
   1  -4  -5 117.024 5.08962  18
   1  -4  -5 108.473 5.03981  22
  -1   4   5 124.209 4.82203  22
   1  -4  -5 129.281 6.49931  25
  -1   4   5 110.013 5.42153  15
  -1   4   5 123.328 6.73877  16
   1  -4  -5 180.416 8.54038  16
  -1   4   5 112.578 4.97245   3
   1  -4  -5 112.308 4.92309   2
  -1   4   5 194.421 7.58318  24
   1  -4  -5 120.100 5.47388   9
   1  -4  -5 114.061 4.80957   3
   1  -4  -5 112.994 3.72658  19
   1  -4  -5 109.594 5.32022  10
  -1   4   4 23.9674 3.19211  17
   1  -4  -4 19.3242 2.65910   8
  -1   4   4 18.3405 2.96783  13
   1  -4  -4 20.8543 2.28330  15
  -1   4   4 23.0843 2.36237  15
  -1   4   4 27.2743 3.73638  16
  -1   4   4 23.8457 2.62602  22
   1  -4  -4 17.7592 2.65767  22
   1  -4  -4 20.7967 2.38411   3
   1  -4  -4 20.8918 2.72524  10
  -1   4   4 6.92667 2.31692  24
   1  -4  -4 21.3943 2.45428  18
   1  -4  -4 15.1295 3.75363  25
  -1   4   4 18.5783 2.04966  19
   1  -4  -4 20.0278 2.02334  19
   1  -4  -4 19.8937 2.48279   2
   1  -4  -4 21.3091 2.70216   9
   1  -4  -3 750.055 13.9838  15
  -1   4   3 881.200 16.3485  24
   1  -4  -3 752.775 16.7710  23
   1  -4  -3 754.310 16.8145  13
  -1   4   3 765.030 17.3852  13
   1  -4  -3 739.292 17.5986  21
  -1   4   3 777.910 16.0567  19
   1  -4  -3 741.977 15.5931  19
   1  -4  -3 735.454 17.1940  10
   1  -4  -3 764.029 16.8038   2
   1  -4  -3 729.760 16.8030  22
   1  -4  -3 759.967 16.2321   3
  -1   4   3 751.383 16.8791  17
   1  -4  -3 775.119 16.5782  17
   1  -4  -3 700.547 17.2144  25
  -1   4   2 33.7717 2.95390  13
   1  -4  -2 36.2264 3.01020  13
  -1   4   2 38.7810 2.93063   3
  -1   4   2 30.8771 4.30020  21
   1  -4  -2 29.3965 3.94503  21
  -1   4   2 27.8572 2.91843  10
   1  -4  -2 35.7026 3.44395  10
   1  -4  -2 28.8851 2.63243  19
   1  -4  -2 37.6957 4.68627  25
  -1   4   2 32.8026 1.43959   6
   1  -4  -2 32.4422 3.23370  22
   1  -4  -2 32.2796 2.62263   3
   1  -4  -2 30.4017 2.41947  17
  -1   4   2 36.0641 2.69165  17
   1  -4  -2 30.7476 3.71338  11
   1  -4  -2 32.0262 2.83144   2
  -1   4   1 437.482 11.2566  13
   1  -4  -1 474.085 10.8408   5
  -1   4   1 447.106 9.88166  17
   1  -4  -1 452.397 9.80643  17
   1  -4  -1 380.183 12.2706  25
  -1   4   1 407.776 11.8043  25
   1  -4  -1 443.113 11.8514   7
  -1   4   1 432.979 13.1363  21
   1  -4  -1 414.079 12.0137  10
  -1   4   1 436.476 11.5078  10
  -1   4   1 457.875 11.4468   3
  -1   4   1 444.065 11.4254  22
   1  -4  -1 418.228 12.0494  22
   1  -4  -1 432.742 11.2728   2
   1  -4  -1 437.276 11.1151  19
  -1   4   0 889.785 21.6056  21
  -1   4   0 833.909 19.4444  10
   1  -4   0 884.387 17.8323  15
  -1   4   0 873.400 16.6146  17
   1  -4   0 847.822 18.9430  18
  -1   4   0 868.096 20.0073  19
   1  -4   0 878.846 19.3134  19
   1  -4   0 881.715 17.9290   5
  -1   4   0 873.009 21.7147  11
  -1   4   0 879.798 17.5751  15
   1  -4   0 912.710 20.2848   7
  -1   4   0 821.123 20.7628   7
  -1   4   0 968.435 21.1645  25
   1  -4   0 857.702 20.6557  25
  -1   4   0 845.242 19.4787  22
   1  -4   0 834.448 20.3046  22
  -1   4   0 880.047 19.2385   3
   1  -4   1 1241.64 23.7509   5
   1  -4   1 1271.49 25.3423   3
   1  -4   1 1233.58 25.6508  15
  -1   4  -1 1247.81 25.2651  15
   1  -4   1 1311.27 27.3300   7
  -1   4  -1 1323.71 28.4626   7
  -1   4  -1 1224.04 25.6447   3
   1  -4   1 1209.84 26.1243  19
  -1   4  -1 1235.32 27.1651  19
  -1   4  -1 1125.93 26.0801  10
   1  -4   1 1228.79 26.6165  18
  -1   4  -1 1266.70 28.7593  11
   1  -4   1 1356.50 28.0321  11
  -1   4  -1 1147.37 26.6384  25
  -1   4  -1 1255.94 24.4795  24
   1  -4   1 1221.63 25.5985   2
  -1   4  -1 1182.97 26.2284  22
  -1   4  -1 1279.99 28.8413  21
   1  -4   2 159.771 5.80884   3
   1  -4   2 165.857 7.21105  15
  -1   4  -2 190.712 7.21651  15
  -1   4  -2 183.430 8.41276   7
  -1   4  -2 164.052 6.12008   3
   1  -4   2 159.986 7.76161  18
  -1   4  -2 169.156 7.71145  19
  -1   4  -2 174.627 8.62168  11
   1  -4   2 161.188 6.08211   2
   1  -4   2 168.606 4.31582   5
  -1   4  -2 196.488 8.34612  10
  -1   4  -2 156.806 3.89791  17
   1  -4   2 164.593 7.62820  11
  -1   4  -2 156.311 5.97505  24
  -1   4  -2 182.307 10.2714  21
   1  -4   2 168.133 4.41947  23
  -1   4  -3 373.516 11.3578  15
   1  -4   3 368.890 10.5954  14
  -1   4  -3 380.908 13.1774  11
  -1   4  -3 358.156 9.75154   3
  -1   4  -3 349.646 12.8693   7
   1  -4   3 336.745 7.78937  23
  -1   4  -3 304.629 10.0210  24
   1  -4   3 360.601 12.0830  10
  -1   4  -3 356.214 11.9725  19
   1  -4   3 352.497 12.3764  18
   1  -4   3 348.037 9.74558   2
  -1   4  -3 333.495 7.75921  17
   1  -4   3 348.687 12.3206  22
  -1   4  -3 382.990 14.2918  21
   1  -4   3 359.288 12.2317  15
  -1   4  -4 571.401 17.9384   7
   1  -4   4 569.693 16.6174  12
  -1   4  -4 581.954 17.8077  11
   1  -4   4 523.511 16.7471  15
  -1   4  -4 538.992 13.3160   3
   1  -4   4 554.677 17.3708  18
  -1   4  -4 543.328 16.4087  19
  -1   4  -4 543.533 12.1148  17
   1  -4   4 585.634 16.9424  10
   1  -4   4 564.754 14.8033  14
   1  -4   4 556.425 11.9776  23
  -1   4  -4 564.769 18.6549  21
   1  -4   4 541.701 13.4423   2
   1  -4   5 86.4390 7.50618  15
  -1   4  -5 92.0078 9.02549  21
  -1   4  -5 102.253 7.59735  11
   1  -4   5 91.3373 6.66662  12
   1  -4   5 94.6753 5.64720  14
  -1   4  -5 93.2600 7.32732   7
  -1   4  -5 91.5121 6.68365  19
   1  -4   5 86.7203 4.30363   2
  -1   4  -5 93.0696 4.30453   3
   1  -4   5 93.0359 3.98236  23
  -1   4  -5 91.5848 4.13801  17
   1  -4   5 90.6721 7.73105  18
   1  -4   6 403.223 16.1868  15
   1  -4   6 403.872 10.4923   1
  -1   4  -6 406.630 16.3918   7
  -1   4  -6 396.919 14.4607  19
   1  -4   6 413.397 13.0652  14
  -1   4  -6 433.201 18.0558  21
   1  -4   6 401.476 16.3490  18
   1  -4   6 393.895 9.91218   4
  -1   4  -6 391.567 10.6727  17
   1  -4   6 404.025 14.7422  12
  -1   4  -6 390.369 15.4125  11
   1  -4   6 401.628 10.4502   2
  -1   4  -6 401.534 10.3033   3
   1  -4   7 177.954 11.6506  15
  -1   4  -7 188.466 11.5169   7
   1  -4   7 184.662 8.84651  14
   1  -4   7 178.693 5.91422   1
   1  -4   7 199.069 10.7296  12
  -1   4  -7 190.656 6.72312  23
   1  -4   7 180.016 5.61238   4
  -1   4  -7 177.163 13.3633  21
   1  -4   7 187.855 6.11288   2
  -1   4  -7 187.069 10.1567  19
  -1   4  -7 185.692 7.10302  17
  -1   4  -7 189.071 5.95072   3
   1  -4   7 193.554 12.3533  18
  -1   4  -7 182.757 10.9414  11
   1  -4   8 33.9385 7.72723  15
   1  -4   8 28.3301 4.83351  14
   1  -4   8 28.3015 2.20221   1
  -1   4  -8 20.4183 6.13827  11
   1  -4   8 33.0109 6.17756  12
  -1   4  -8 26.8490 5.78206  19
   1  -4   8 23.3415 7.23942  18
  -1   4  -8 35.2455 10.1470  21
  -1   4  -8 31.4721 4.49272  23
   1  -4   8 29.4791 2.38921   2
  -1   4  -8 30.5193 2.21703   3
  -1   4  -8 26.8509 6.04794   7
   1  -4   8 26.1783 2.13379   4
   1  -4   9 96.0034 8.71839  12
   1  -4   9 83.7098 7.11118  14
   1  -4   9 97.2216 10.7462  15
  -1   4  -9 95.1729 12.9280  21
  -1   4  -9 88.5156 9.03605  11
  -1   4  -9 83.5338 9.28956   7
   1  -4   9 97.9692 11.4380  18
  -1   4  -9 91.4748 8.25373  19
   1  -4  10 133.583 10.3775  12
  -1   4 -10 144.400 11.7590   7
   1  -4  10 127.800 12.7822  18
   1  -4  10 126.853 12.7496  15
  -1   4 -10 132.452 14.0237  21
  -1   4 -10 131.670 10.7079  11
   1  -4  10 148.920 9.34038  14
  -1   4 -10 127.376 9.63291  19
   1  -4  11 19.2619 5.28672  14
  -1   4 -11 23.7483 7.46083  11
   1  -4  11 20.2257 6.73160  12
  -1   4 -11 17.5272 6.91708   7
   1  -4  11 24.4138 9.79344  15
   1  -4  11 32.3691 10.3203  18
  -1   4 -11 27.1281 6.56291  19
  -1   4 -11 19.2103 11.8711  21
   1  -4  12 0.31984 5.12897  14
   1  -4  12-2.54126 9.38977  15
  -1   4 -12-1.90098 7.66185  11
   1  -4  12-0.45499 6.48629  12
  -1   4 -12-2.80251 5.72234  19
   1  -4  12-1.21752 9.33267  18
  -1   4 -12 19.5584 13.0000  21
  -1   4 -12-2.37680 6.73768   7
   1  -4  13-3.00789 5.30145  14
   1  -4  13 4.38131 7.19495  12
  -1   4 -13 0.64039 7.41601   7
  -1   4 -13 5.00609 6.23622  19
   1  -4  13 4.60681 9.87945  18
   1  -4  13-2.76286 10.4638  15
  -1   4 -13 8.87168 13.0765  21
  -1   4 -13 1.49373 7.72259  11
   1  -4  14 13.0335 6.26398  14
  -1   4 -14 7.52983 6.28500  19
   1  -4  14 7.74728 10.6393  18
   1  -4  14 13.9296 7.77107  12
  -1   4 -14 21.6663 8.81307  11
  -1   4 -14 32.2966 15.1574  21
   1  -4  14 11.1557 11.2345  15
  -1   4 -14 2.73885 8.13354   7
   1  -4  15 7.45968 12.4972  18
   1  -4  15 2.68910 8.19693  12
  -1   4 -15 6.30890 8.43114  11
  -1   4 -15 21.1173 15.6822  21
   1  -4  15 3.17097 11.9372  15
  -1   4 -15 0.72447 8.85291   7
   1  -3 -18 3.21518 7.52322   7
  -1   3  18 8.91386 11.8243  15
   1  -3 -18 3.66341 7.38451  11
   1  -3 -18-0.64630 9.82057  21
  -1   3  18 5.29166 10.8329  18
   1  -3 -17 2.03353 4.25490   5
  -1   3  17 0.75608 11.3500  15
   1  -3 -17 5.44429 6.93473  11
  -1   3  17-6.77459 10.5188  18
   1  -3 -17-7.24789 9.81484  21
   1  -3 -16 28.7915 9.54108  21
   1  -3 -16 35.4608 5.16007  10
  -1   3  16 29.3167 11.3277  15
   1  -3 -16 29.4213 5.54760   5
   1  -3 -16 37.8132 7.85976  11
  -1   3  16 37.1529 10.5354  18
   1  -3 -15 0.84823 5.96368  11
  -1   3  15 3.88944 8.62359   8
  -1   3  15 5.76579 9.00805  15
  -1   3  15-1.32597 8.46823   9
  -1   3  15 6.11135 7.60496  24
  -1   3  15 16.7845 8.78724  18
   1  -3 -15 3.90462 4.24359   5
   1  -3 -15-1.02327 8.40091  21
  -1   3  14 0.55926 6.27319  24
  -1   3  14 1.16523 8.39022  15
   1  -3 -14 3.11341 2.24402  22
   1  -3 -14 3.10823 3.65505   5
  -1   3  14 1.18166 7.21975   8
   1  -3 -14 3.85772 5.01037  11
  -1   3  14 4.76715 7.96673  18
  -1   3  14 4.82411 7.26557   9
  -1   3  13 15.7993 6.45955  24
  -1   3  13 14.4236 7.35670   8
   1  -3 -13 14.9234 5.13609  11
   1  -3 -13 15.1575 4.06382   5
  -1   3  13 15.2114 7.87849  15
  -1   3  13 20.1257 7.65260   9
   1  -3 -13 14.8132 2.60299  22
  -1   3  13 12.9199 7.51540  18
  -1   3  12 107.222 10.7864  16
  -1   3  12 115.272 10.6186  18
  -1   3  12 114.452 8.81940  12
  -1   3  12 89.3978 9.80862  24
   1  -3 -12 107.140 5.04119  22
  -1   3  12 118.440 11.2855  15
   1  -3 -12 100.364 7.45487   5
  -1   3  11 1654.13 44.0470  16
  -1   3  11 1699.79 41.0808  12
  -1   3  11 1668.93 44.5656  24
   1  -3 -11 1712.99 34.5429  22
  -1   3  11 1806.15 43.2436  18
   1  -3 -11 1904.36 40.4854   5
  -1   3  11 1831.95 45.7227  15
  -1   3  10 210.640 5.41733   3
   1  -3 -10 200.000 6.81745  22
  -1   3  10 210.598 10.4690  12
  -1   3  10 211.886 12.0513  16
   1  -3 -10 211.421 5.56536   1
  -1   3  10 203.163 11.9141  24
   1  -3 -10 211.141 5.63645   2
   1  -3 -10 228.887 10.0209   5
  -1   3  10 231.375 12.8421  15
   1  -3 -10 220.650 5.46330   4
  -1   3  10 232.470 11.8510  18
  -1   3   9 599.304 12.8183   3
  -1   3   9 545.726 19.6483  24
  -1   3   9 617.503 19.0085  18
  -1   3   9 623.340 20.3686  15
  -1   3   9 596.165 19.8773  16
   1  -3  -9 587.225 13.0307   1
   1  -3  -9 597.516 12.9952   2
   1  -3  -9 588.310 13.8512  22
   1  -3  -9 619.064 12.7265   4
  -1   3   8 293.918 12.7984  24
  -1   3   8 310.446 8.16643  20
   1  -3  -8 306.865 8.02837   2
   1  -3  -8 302.000 8.35969  22
  -1   3   8 307.720 7.92200   3
  -1   3   8 327.489 13.0012  15
  -1   3   8 304.854 12.6973  16
   1  -3  -8 317.941 7.81982   4
  -1   3   8 323.417 12.3816  13
  -1   3   8 317.897 12.0242  18
  -1   3   7-0.24204 3.64454  24
  -1   3   7 1.07260 3.40880  18
  -1   3   7 0.97900 1.51573   3
  -1   3   7 1.30878 3.04555  13
  -1   3   7-0.65879 3.94977  15
   1  -3  -7 0.63829 1.54725  22
   1  -3  -7 0.54378 1.31739   2
  -1   3   7 1.59123 3.39145  16
  -1   3   7 0.81807 1.52722  20
  -1   3   6 339.664 11.4294  13
   1  -3  -6 299.925 9.15700  10
  -1   3   6 329.760 8.47580   3
   1  -3  -6 326.690 8.46722   2
  -1   3   6 319.567 11.9767  24
   1  -3  -6 307.062 8.26257  22
  -1   3   6 324.823 7.61022  20
   1  -3  -6 308.803 10.1895  15
  -1   3   6 325.437 11.5003  16
  -1   3   6 310.681 10.2272  18
   1  -3  -6 340.091 9.88592  18
  -1   3   6 332.490 11.4420  17
  -1   3   6 326.526 11.2576  15
   1  -3  -6 310.540 9.76105  12
  -1   3   5 219.154 8.08999  15
   1  -3  -5 238.353 8.46056  16
   1  -3  -5 212.828 7.43136  15
   1  -3  -5 223.093 8.03403  14
  -1   3   5 224.762 8.43021  13
   1  -3  -5 226.314 8.00444  17
  -1   3   5 220.028 8.42613  17
  -1   3   5 221.051 6.51783   3
   1  -3  -5 218.644 6.53012  22
   1  -3  -5 216.828 7.44315  12
   1  -3  -5 214.073 7.56552   9
   1  -3  -5 215.135 7.53674   8
   1  -3  -5 218.413 6.50635   2
  -1   3   5 234.292 8.92254  16
   1  -3  -5 221.824 7.11489  18
  -1   3   5 216.377 7.44372  18
   1  -3  -5 212.567 7.97366  24
  -1   3   5 203.732 8.32964  24
   1  -3  -5 211.396 7.88594  23
   1  -3  -5 210.757 6.88650  10
   1  -3  -4 276.437 8.03347   8
  -1   3   4 257.532 8.65877  13
  -1   3   4 273.891 7.89611  15
  -1   3   4 282.993 9.30471  16
   1  -3  -4 354.745 10.1237  16
   1  -3  -4 263.104 6.01569  19
  -1   3   4 265.975 6.08241  19
   1  -3  -4 223.529 7.87561  25
  -1   3   4 273.454 8.76402  17
   1  -3  -4 264.062 7.71147  10
   1  -3  -4 264.017 7.95410   9
  -1   3   4 279.641 7.12091  22
   1  -3  -4 266.117 7.33081  22
   1  -3  -4 262.061 7.23598  18
   1  -3  -4 274.771 7.60562  15
   1  -3  -4 263.125 8.44486  23
  -1   3   4 297.853 8.93709  24
   1  -3  -4 263.806 7.26013   3
   1  -3  -4 274.494 7.46507   2
   1  -3  -3 579.541 11.0888   9
   1  -3  -3 578.091 11.0418   8
  -1   3   3 550.279 11.5814  13
   1  -3  -3 666.682 13.7219  25
  -1   3   3 549.977 9.78006  15
  -1   3   3 720.091 14.4549  16
  -1   3   3 582.997 9.95850  19
   1  -3  -3 550.544 9.44870  19
   1  -3  -3 573.750 9.71089  18
   1  -3  -3 551.070 10.8577   2
  -1   3   3 747.065 12.2721  24
  -1   3   3 583.638 11.7633  17
   1  -3  -3 556.304 11.1758  10
  -1   3   3 563.310 10.4591  22
   1  -3  -3 548.682 10.7559  22
   1  -3  -3 543.808 9.48496  15
   1  -3  -3 557.978 10.5826   3
   1  -3  -2 176.424 5.17215  19
   1  -3  -2 154.896 6.30694  21
  -1   3   2 166.166 5.40870  17
   1  -3  -2 166.414 5.31514  17
  -1   3   2 160.754 5.51655   3
   1  -3  -2 158.605 5.29280   3
   1  -3  -2 157.734 5.38170   2
  -1   3   2 156.555 5.55158  13
   1  -3  -2 178.628 6.08830  10
  -1   3   2 154.312 6.25718  25
   1  -3  -2 160.906 6.80322  25
  -1   3   1 308.065 7.91840  13
   1  -3  -1 356.198 8.30723  13
   1  -3  -1 287.095 8.68965  22
  -1   3   1 319.362 8.44057  22
   1  -3  -1 296.574 7.05351  17
  -1   3   1 295.083 7.09798  17
   1  -3  -1 299.722 8.13536  19
   1  -3  -1 310.581 8.65875   7
   1  -3  -1 265.002 8.78058  25
  -1   3   1 289.196 8.04393   3
   1  -3  -1 296.534 8.00085   2
  -1   3   1 307.979 9.38015  21
   1  -3  -1 274.866 8.49590  10
  -1   3   1 309.872 8.52019  10
   1  -3  -1 300.434 7.89413   3
   1  -3   0 20.0133 1.85964  15
  -1   3   0 17.3266 2.06713   3
  -1   3   0 14.0673 3.69280  21
   1  -3   0 33.2533 3.15217  18
   1  -3   0 20.9689 2.43601  19
  -1   3   0 56.0815 4.11677  19
   1  -3   0 19.6693 1.67598   5
   1  -3   0 23.1524 3.11856  10
  -1   3   0 18.2130 2.94979  10
  -1   3   0 18.6753 1.79963  15
  -1   3   0 13.7963 2.55666   7
   1  -3   0 20.1020 2.49092   7
  -1   3   0 47.6771 6.22735  25
   1  -3   0 48.7257 6.11656  25
  -1   3   0 18.9192 3.08006  11
   1  -3   0 59.2294 6.20895  22
  -1   3   0 18.7220 3.02427  22
   1  -3   1 78.8957 4.42060  18
  -1   3  -1 85.1803 4.36601  18
   1  -3   1 82.3003 3.56766   3
   1  -3   1 77.7943 4.00208  15
  -1   3  -1 80.4502 3.87824  15
  -1   3  -1 85.5982 4.77918   7
   1  -3   1 89.1282 4.57420   7
  -1   3  -1 72.2241 3.36208  24
  -1   3  -1 78.7530 3.65873   3
  -1   3  -1 78.0975 4.38242  22
  -1   3  -1 92.2795 5.29346  11
  -1   3  -1 79.7059 4.75968  10
  -1   3  -1 76.8195 5.71085  25
   1  -3   1 76.3215 2.83278   5
  -1   3  -1 71.0890 4.32797  19
   1  -3   1 82.3877 4.16359  19
  -1   3  -1 86.1329 5.77440  21
  -1   3  -2 2920.90 53.0639  17
  -1   3  -2 3007.65 56.6299  18
   1  -3   2 3024.74 55.3708   2
   1  -3   2 2980.25 57.0848  15
  -1   3  -2 2992.47 56.7231  15
   1  -3   2 3071.22 57.4798   7
  -1   3  -2 3102.49 58.7141   7
   1  -3   2 3096.87 56.1871  14
  -1   3  -2 2989.47 55.3063   3
  -1   3  -2 2778.65 56.3036  10
  -1   3  -2 3118.66 58.5602  11
   1  -3   2 2992.11 53.3218   5
   1  -3   2 3244.90 57.7769  11
   1  -3   2 3020.43 53.8151  23
   1  -3   2 3066.00 57.6193  18
  -1   3  -2 3131.43 56.0026  24
  -1   3  -2 2628.66 56.2819  25
  -1   3  -2 2927.67 56.5714  22
  -1   3  -2 2947.70 57.3023  19
  -1   3  -2 3058.78 58.7545  21
   1  -3   2 3038.01 57.6899  21
   1  -3   3 1079.23 25.2056  15
  -1   3  -3 1099.71 24.3112  15
   1  -3   3 1087.46 23.2191  14
  -1   3  -3 1042.03 24.3531  19
   1  -3   3 1063.11 21.1101  23
   1  -3   3 1050.51 24.7537  22
  -1   3  -3 1173.19 25.7401  11
  -1   3  -3 1081.77 21.9447   3
   1  -3   3 1116.27 24.7283  21
   1  -3   3 1099.10 25.3875  18
   1  -3   3 1137.10 24.4959  11
   1  -3   3 1108.22 24.9349  10
  -1   3  -3 1067.76 23.7118  10
  -1   3  -3 1070.01 23.9283  22
  -1   3  -3 1042.19 23.3056  24
  -1   3  -3 1165.58 26.0695  18
  -1   3  -3 1037.43 20.6904  17
   1  -3   3 1079.57 22.0012   2
  -1   3  -3 1065.28 25.6672   7
  -1   3  -3 1105.84 26.0914  21
   1  -3   4 526.068 16.1474  18
   1  -3   4 550.671 14.7534  11
  -1   3  -4 541.663 15.9674  11
   1  -3   4 534.091 12.2384   2
  -1   3  -4 527.905 11.7483  23
  -1   3  -4 551.854 17.0312  21
  -1   3  -4 516.053 12.0797   3
   1  -3   4 546.203 14.0033  14
   1  -3   4 522.048 16.0453  15
   1  -3   4 530.950 12.0995  23
  -1   3  -4 529.836 14.5951  24
  -1   3  -4 511.572 16.0926   7
  -1   3  -4 514.662 11.8838  17
  -1   3  -4 531.223 15.1424  19
  -1   3  -5 46.3896 5.18833   7
   1  -3   5 40.6155 2.67588   2
   1  -3   5 40.5317 4.61138  12
  -1   3  -5 47.0975 5.16772  11
  -1   3  -5 40.8908 3.03708  17
   1  -3   5 40.0965 5.68419  18
  -1   3  -5 41.4891 2.70200   3
  -1   3  -5 42.1744 6.39550  21
   1  -3   5 47.3313 4.18939  14
   1  -3   5 44.9936 5.61980  15
   1  -3   5 39.3867 3.09902  23
   1  -3   5 42.1267 2.55311   4
  -1   3  -5 45.5042 4.80038  19
  -1   3  -6 39.4761 5.49778   7
   1  -3   6 45.8273 4.42944  14
   1  -3   6 38.8023 2.65661   1
   1  -3   6 43.0389 6.22373  18
  -1   3  -6 37.1573 3.32415  17
   1  -3   6 41.7383 5.19015  12
  -1   3  -6 42.4586 5.29888  11
   1  -3   6 47.1380 6.47534  15
  -1   3  -6 42.0628 4.93840  19
   1  -3   6 43.3642 3.64657  23
   1  -3   6 42.8098 2.63769   2
   1  -3   6 42.3433 2.47626   4
  -1   3  -6 68.9410 4.60392  23
  -1   3  -6 46.6684 7.09841  21
  -1   3  -6 41.3909 2.53156   3
  -1   3  -7 2.14222 2.36190  17
   1  -3   7 1.57980 3.63719  12
   1  -3   7 5.91508 5.36574  15
   1  -3   7 1.85103 3.28958  14
   1  -3   7 2.82764 1.46579   1
  -1   3  -7 2.31636 3.69150   7
   1  -3   7 2.58114 1.35712   4
  -1   3  -7 2.26114 4.13780  11
  -1   3  -7-4.26010 7.58993  21
   1  -3   7 1.64247 2.60542  23
  -1   3  -7 2.32038 3.80041  19
   1  -3   7 1.40790 1.44625   2
  -1   3  -7 2.60310 1.31391   3
   1  -3   7 3.65875 5.33397  18
   1  -3   8 117.527 8.61498  12
   1  -3   8 124.230 7.60948  14
   1  -3   8 105.214 2.95397   4
   1  -3   8 108.665 10.3276  15
   1  -3   8 108.649 2.91060   4
  -1   3  -8 120.114 8.82255  11
  -1   3  -8 151.927 7.15622  23
   1  -3   8 109.214 2.88427   1
  -1   3  -8 128.164 8.30244  19
  -1   3  -8 117.653 11.2221  21
  -1   3  -8 123.631 9.35356   7
   1  -3   8 122.244 10.3957  18
   1  -3   9 83.4973 6.99122  14
   1  -3   9 91.0112 10.1654  15
  -1   3  -9 97.1222 7.65194  19
  -1   3  -9 78.5957 11.0383  21
   1  -3   9 81.0377 9.90580  18
  -1   3  -9 90.3883 8.85207   7
  -1   3  -9 82.3405 8.26260  11
   1  -3   9 89.9727 8.21590  12
   1  -3  10 21.1063 6.03124  12
  -1   3 -10 18.3538 5.40680  19
  -1   3 -10 17.6355 6.13950  11
   1  -3  10 16.6359 8.27821  18
   1  -3  10 24.2350 8.52804  15
  -1   3 -10 21.1304 6.23901   7
  -1   3 -10 16.2859 9.55157  21
   1  -3  10 24.9900 5.40603  14
   1  -3  11 13.9759 6.40954  12
   1  -3  11 21.5611 9.56338  18
  -1   3 -11 12.6460 5.36487  19
  -1   3 -11 24.3145 7.21607  11
   1  -3  11 15.3669 5.29395  14
  -1   3 -11 16.6810 6.57093   7
   1  -3  11 20.1616 8.71578  15
  -1   3 -11 10.4229 10.2125  21
   1  -3  12 2.88515 8.92400  18
  -1   3 -12 1.56626 5.02335  19
  -1   3 -12-3.27853 11.4211  21
  -1   3 -12 6.96345 6.55340  11
   1  -3  12 3.31098 5.32377  14
   1  -3  12-0.43494 5.89789  12
  -1   3 -12-1.10557 5.95712   7
   1  -3  12 0.61607 8.90136  15
   1  -3  13 31.3681 11.8117  18
  -1   3 -13 27.9235 6.72474  19
  -1   3 -13 27.1518 13.0848  21
  -1   3 -13 21.2733 7.94968  11
   1  -3  13 28.0739 6.47530  14
   1  -3  13 25.7884 7.79118  12
  -1   3 -13 28.2072 8.39225   7
   1  -3  13 26.1795 10.6874  15
   1  -3  14 6.73869 11.1776  18
  -1   3 -14 2.58624 5.66417  19
  -1   3 -14 3.83828 13.0717  21
  -1   3 -14-2.42548 7.65286  11
   1  -3  14 6.96765 6.05258  14
   1  -3  14 9.98914 7.45200  12
  -1   3 -14 6.45678 7.36110   7
   1  -3  14 3.63571 10.6447  15
   1  -3  15 2.15795 11.4415  18
  -1   3 -15 2.03032 14.1008  21
  -1   3 -15-5.50483 8.17459  11
   1  -3  15 1.87318 5.82728  14
   1  -3  15 1.55947 11.4877  15
  -1   3 -15-0.68863 8.41467   7
   1  -3  15 4.75924 7.69091  12
   1  -2 -18-1.34814 8.04387   7
   1  -2 -18 0.53513 8.10694  11
   1  -2 -18 16.2201 11.7867  21
  -1   2  18 2.06340 11.5226  18
   1  -2 -17 4.37528 7.27541   7
   1  -2 -17-2.05024 7.18169  11
   1  -2 -17-2.51288 10.0198  21
  -1   2  17 3.88362 10.4906  18
  -1   2  16 21.6548 10.9655  18
   1  -2 -16 30.6792 8.48457   7
   1  -2 -16 23.8560 9.56329  21
   1  -2 -16 24.1940 7.99718  11
   1  -2 -16 23.8061 5.12046   5
   1  -2 -15 8.96419 4.11067   5
   1  -2 -15 6.35429 8.11915  21
  -1   2  15 9.77232 6.39928  12
  -1   2  15 7.77079 9.06783  18
   1  -2 -15 5.36667 6.28977  11
  -1   2  14 34.0038 9.63325  18
  -1   2  14 28.0170 8.30143  24
   1  -2 -14 19.1875 6.59776  11
  -1   2  14 33.5404 9.72714   9
   1  -2 -14 23.8195 4.72864   5
   1  -2 -14 26.8551 2.92341  22
  -1   2  14 28.6228 6.93072  12
   1  -2 -14 25.5666 8.13407  21
  -1   2  14 29.7576 9.15610   8
   1  -2 -13 2.19257 6.84032  21
  -1   2  13 2.61147 5.85834  24
  -1   2  13 1.43322 4.85866  12
  -1   2  13 5.06207 7.39397   9
   1  -2 -13 4.42098 5.07032  11
  -1   2  13 3.29875 7.42715   8
  -1   2  13 0.45962 7.44928  18
   1  -2 -13 0.84288 1.51809  19
   1  -2 -13-1.59868 3.24074   5
   1  -2 -12 69.2667 6.02184   5
  -1   2  12 58.1890 8.20017  24
  -1   2  12 81.2703 7.78809  12
   1  -2 -12 64.3426 3.01202  19
   1  -2 -12 70.9602 7.36710  11
  -1   2  12 70.6849 8.83269   8
  -1   2  12 60.9674 9.18632  18
  -1   2  12 66.9403 9.04921   9
   1  -2 -11 64.6656 5.67816   5
  -1   2  11 56.0046 7.85317  24
  -1   2  11 61.2115 6.62973  12
   1  -2 -11 63.0336 2.94665  19
  -1   2  11 65.7669 8.63306   9
  -1   2  11 68.7065 8.91651   8
   1  -2 -11 64.1627 6.86050  11
  -1   2  11 59.1832 8.24576  18
   1  -2 -10 755.875 19.6980   5
   1  -2 -10 666.275 14.0837  19
  -1   2  10 687.836 23.3241  16
  -1   2  10 735.500 22.8888  18
  -1   2  10 712.734 20.7467  12
  -1   2  10 700.394 23.8448   8
  -1   2  10 740.481 23.9745  24
  -1   2  10 678.186 23.6970   9
  -1   2   9 259.874 10.7117  12
  -1   2   9 201.366 11.3085  24
   1  -2  -9 220.880 4.89279   4
   1  -2  -9 251.340 9.69623   5
  -1   2   9 253.356 12.5457   9
  -1   2   9 260.959 12.0554  18
  -1   2   9 263.649 12.6321   8
   1  -2  -9 220.236 4.87604   1
  -1   2   9 259.880 12.4702  16
   1  -2  -9 241.373 5.76787  19
  -1   2   8 3.17805 3.85951  24
   1  -2  -8 4.79721 1.15891   2
  -1   2   8 5.16089 1.07138   3
  -1   2   8 6.86465 4.19828  16
  -1   2   8 5.76256 3.07459  12
   1  -2  -8 6.45805 1.16161   4
   1  -2  -8 4.54398 1.14103  19
  -1   2   8 8.76648 4.52750  18
  -1   2   8 8.81089 4.37116   8
  -1   2   8 7.48018 2.25318  20
   1  -2  -8 5.65821 1.29264   1
  -1   2   8 7.80567 4.05180   9
  -1   2   7 133.000 3.97061   3
  -1   2   7 137.868 6.75615  12
  -1   2   7 139.728 8.05468  16
   1  -2  -7 122.663 3.21834  19
  -1   2   7 134.601 5.19021  20
  -1   2   7 136.358 7.96715   9
  -1   2   7 132.393 8.22673  24
  -1   2   7 122.358 7.53880   8
   1  -2  -7 139.140 3.94551   4
   1  -2  -7 132.487 4.05819   2
  -1   2   7 138.040 7.61516  18
   1  -2  -6 7.07647 3.64829  15
   1  -2  -6 8.53764 2.69438  14
  -1   2   6 10.6772 3.43490  13
   1  -2  -6 11.6534 2.52144  12
  -1   2   6 8.11607 2.92146  12
  -1   2   6 8.51251 1.49982   3
  -1   2   6 2.33278 3.46796  24
  -1   2   6 9.29651 3.81407  16
  -1   2   6 9.71889 3.63140  18
  -1   2   6 8.29964 1.90162  20
   1  -2  -6 10.8916 3.58584  18
   1  -2  -6 9.32806 1.47635   4
  -1   2   6 12.7510 3.48663   8
   1  -2  -6 11.4123 1.53433   2
  -1   2   6 8.00967 3.39953   9
   1  -2  -5 712.800 17.0158  16
   1  -2  -5 686.924 16.6324  15
   1  -2  -5 691.626 16.4654  14
   1  -2  -5 706.875 16.8593  13
  -1   2   5 730.088 17.6090  13
   1  -2  -5 705.703 15.9102  12
  -1   2   5 701.237 14.3332   3
   1  -2  -5 699.401 16.7095  23
  -1   2   5 633.947 17.7731  24
   1  -2  -5 704.596 16.8595  17
   1  -2  -5 684.344 14.0746  22
  -1   2   5 705.126 14.3174  20
   1  -2  -5 737.569 16.2475  18
  -1   2   5 639.893 16.4605  18
  -1   2   5 716.828 17.7895   9
   1  -2  -5 677.538 16.7394   9
   1  -2  -5 680.447 16.7028   8
  -1   2   5 691.902 17.5614   8
   1  -2  -5 696.063 14.3284   2
  -1   2   5 685.826 17.6583  16
   1  -2  -4 1100.03 22.7872  16
   1  -2  -4 1046.58 21.9644  15
   1  -2  -4 1039.51 22.2303  14
  -1   2   4 1049.75 22.8567  13
   1  -2  -4 1050.36 22.3835  13
   1  -2  -4 1086.42 21.4655  18
  -1   2   4 1041.20 21.7491  18
  -1   2   4 1239.54 24.1852  24
   1  -2  -4 1017.16 22.3589  23
   1  -2  -4 1046.23 22.2718   9
  -1   2   4 1027.26 23.0073   9
   1  -2  -4 1023.88 20.2096  22
   1  -2  -4 1039.47 20.9583  10
  -1   2   4 1055.67 20.4453   2
   1  -2  -4 1047.86 21.6899  12
   1  -2  -4 1027.69 20.6037   2
  -1   2   4 1065.45 23.2701  16
  -1   2   4 1065.24 20.6880   3
   1  -2  -4 1049.61 22.5064  17
   1  -2  -4 1074.71 22.3048   8
  -1   2   4 1028.49 22.9838   8
  -1   2   3 22.4148 2.52231  13
   1  -2  -3 20.9678 2.20958  15
  -1   2   3 21.6867 1.67483  22
   1  -2  -3 18.4153 1.71099  22
  -1   2   3 12.0169 2.31988  24
   1  -2  -3 17.6087 1.92194  10
   1  -2  -3 20.6456 1.94678  18
  -1   2   3 22.0145 2.55096   9
   1  -2  -3 19.5691 2.21088   9
   1  -2  -3 26.0563 2.73055  16
  -1   2   3 20.9407 2.63908  16
   1  -2  -3 22.3811 2.25958   8
   1  -2  -3 20.9384 1.80051   2
  -1   2   3 20.5810 2.46983   8
  -1   2   3 20.4343 2.55488  17
   1  -2  -2 5410.95 43.3979  19
  -1   2   2 5551.61 46.4265  17
   1  -2  -2 5105.41 46.0003  25
  -1   2   2 4949.71 45.6727  25
   1  -2  -2 5387.00 45.4065   2
  -1   2   2 5276.00 46.1171  13
   1  -2  -2 5207.83 43.0881  15
   1  -2  -2 5167.92 44.9861  22
   1  -2  -2 5244.14 42.7239  18
   1  -2  -2 5644.24 46.9435   5
   1  -2  -2 5362.80 45.8375  10
  -1   2   1 1324.77 24.6344  17
  -1   2   1 1302.30 25.3277  25
   1  -2  -1 1321.07 25.6582  25
   1  -2  -1 1337.96 24.9271  19
   1  -2  -1 1356.70 25.3114   2
  -1   2   1 1255.49 25.0824   2
  -1   2   1 1317.40 24.9265  13
  -1   2   1 1320.02 25.3760  10
   1  -2  -1 1242.26 25.4356  10
  -1   2   1 1363.17 25.4035   3
  -1   2   1 1356.46 26.1153  21
   1  -2  -1 1314.51 25.4689  22
   1  -2   0 154.296 5.21369  10
  -1   2   0 140.341 4.92475  10
  -1   2   0 173.288 5.89481  11
   1  -2   0 155.568 4.47673  18
  -1   2   0 164.912 4.23123   5
   1  -2   0 126.993 5.18060  25
  -1   2   0 136.196 5.04151  25
  -1   2   0 166.514 5.69141  21
  -1   2   0 175.081 5.68556   7
   1  -2   0 158.510 5.34397   7
  -1   2   0 160.634 4.79435   3
  -1   2   0 148.435 5.02129  22
   1  -2   0 156.696 5.32285  22
   1  -2   0 162.015 4.99115  19
  -1   2   0 155.192 5.09721  19
   1  -2   0 161.081 4.21008  15
  -1   2   0 163.107 4.59756   2
   1  -2   1 943.734 19.0135  15
  -1   2  -1 932.609 18.8136  15
  -1   2  -1 977.640 20.2145   7
   1  -2   1 973.733 19.7623   7
   1  -2   1 913.643 19.0898  19
  -1   2  -1 907.586 19.3786  19
  -1   2  -1 917.955 19.8985  11
  -1   2  -1 919.841 17.3429   5
  -1   2  -1 905.555 19.2433  10
   1  -2   1 924.607 17.6145   5
   1  -2   1 948.393 19.1821  18
  -1   2  -1 869.997 19.1236  22
   1  -2   1 896.933 19.7400  22
  -1   2  -1 920.799 18.4716   3
  -1   2  -1 913.310 18.1628   2
  -1   2  -1 935.116 19.2074  25
  -1   2  -1 932.827 19.9265  21
  -1   2  -2 853.024 18.3564  19
   1  -2   2 850.806 18.6626  18
  -1   2  -2 811.580 15.4879  17
  -1   2  -2 808.162 16.6234   3
   1  -2   2 822.935 18.4294  15
  -1   2  -2 831.772 18.1926  15
   1  -2   2 853.855 18.5231   7
  -1   2  -2 874.198 19.1299   7
   1  -2   2 836.894 16.2477  23
   1  -2   2 848.472 15.5964   5
  -1   2  -2 871.059 18.7563  11
   1  -2   2 868.351 18.3054  11
  -1   2  -2 817.769 17.9778  10
  -1   2  -2 853.760 17.7618  24
  -1   2  -2 790.946 15.3096   5
  -1   2  -2 795.705 16.3168   2
  -1   2  -2 802.599 17.8971  22
   1  -2   2 845.964 16.6496   2
  -1   2  -2 829.221 18.9440  21
  -1   2  -3 15.6604 3.44939  21
   1  -2   3 15.8398 3.18538  21
   1  -2   3 15.8400 1.63144   2
   1  -2   3 16.2819 3.52449  15
  -1   2  -3 16.2593 3.29981  15
  -1   2  -3 14.5015 1.68416  23
   1  -2   3 18.2247 2.03935  23
   1  -2   3 15.6355 2.39135  14
  -1   2  -3 16.5556 1.70371   3
  -1   2  -3 16.9022 2.96922   7
  -1   2  -3 11.4161 2.72391  10
  -1   2  -3 16.8306 1.17021   5
  -1   2  -3 6.22111 2.41176  24
  -1   2  -3 11.5357 3.09865  22
  -1   2  -3 15.1308 1.66964  17
   1  -2   3 15.7264 3.38405  18
  -1   2  -3 11.4098 3.43104  25
  -1   2  -3 19.2121 3.14925  11
   1  -2   3 18.6740 2.80023  11
  -1   2  -3 18.3368 2.93177  19
  -1   2  -4 1163.04 26.0065  21
  -1   2  -4 1156.43 25.2019  11
  -1   2  -4 1069.89 23.7301  10
   1  -2   4 1142.58 24.0851  11
  -1   2  -4 1071.84 20.5774   5
  -1   2  -4 1096.20 21.3579   3
   1  -2   4 1113.79 26.0559  18
  -1   2  -4 1087.53 22.1597  17
   1  -2   4 1097.33 21.2256   4
   1  -2   4 1100.38 26.1373  15
  -1   2  -4 1067.74 24.9901  15
   1  -2   4 1120.57 23.8795  14
  -1   2  -4 1079.23 22.9757  14
  -1   2  -4 1123.13 24.0795  22
  -1   2  -4 1132.21 23.9276  12
   1  -2   4 1146.55 24.6343  21
   1  -2   4 1102.60 22.5994  23
  -1   2  -4 1169.01 24.7863  24
  -1   2  -4 1046.07 24.1169  25
  -1   2  -4 1043.33 21.9324  23
  -1   2  -4 1167.67 26.2710   7
   1  -2   4 1083.88 21.4478   2
  -1   2  -4 1090.84 24.4270  19
   1  -2   4 1130.08 23.7662  19
   1  -2   5 22.6214 1.67504   4
  -1   2  -5 20.9255 3.76130   7
   1  -2   5 15.9001 2.99467  14
  -1   2  -5 22.0826 2.75644  14
  -1   2  -5 22.7895 1.73726   3
  -1   2  -5 23.8793 3.79511  19
  -1   2  -5 17.8983 1.67730   5
   1  -2   5 21.8434 1.81399   2
   1  -2   5 17.9623 2.80002  23
  -1   2  -5 16.1437 4.58942  22
  -1   2  -5 13.2396 4.33022  21
   1  -2   5 20.7085 4.57740  15
  -1   2  -5 23.4296 2.60520  17
   1  -2   5 17.2636 4.40023  18
  -1   2  -5 21.7383 3.89738  11
   1  -2   5 21.4097 3.13112  11
  -1   2  -5 18.8184 2.41488  23
  -1   2  -6 1596.07 32.2438  17
   1  -2   6 1590.67 29.0973   4
   1  -2   6 1592.99 37.6147  15
  -1   2  -6 1625.97 37.2198   7
   1  -2   6 1628.99 34.2370  14
  -1   2  -6 1554.14 29.2108   3
   1  -2   6 1559.34 29.4278   1
  -1   2  -6 1592.46 31.7198  23
  -1   2  -6 1719.01 37.1566  21
  -1   2  -6 1537.97 29.7238   5
   1  -2   6 1570.12 29.5259   2
   1  -2   6 1575.92 32.7761  23
  -1   2  -6 1630.86 35.7998  11
   1  -2   6 1607.84 35.5000  12
   1  -2   6 1575.16 37.0387  18
  -1   2  -6 1569.80 34.2550  19
  -1   2  -7 6.52943 4.02169  11
  -1   2  -7-2.95742 3.51388  23
   1  -2   7 3.89435 2.69253  23
   1  -2   7 2.94693 4.76258  15
   1  -2   7 5.84674 3.07316  14
   1  -2   7 3.13439 0.82813   1
   1  -2   7 2.74660 5.21264  18
  -1   2  -7 3.83600 0.83200   3
   1  -2   7 4.10309 3.41779  12
  -1   2  -7 4.74566 3.23887  19
  -1   2  -7 6.73690 4.57374  21
  -1   2  -7 2.66050 3.37043   7
  -1   2  -7 2.94637 1.57318   5
   1  -2   7 3.31672 0.82580   4
   1  -2   8 299.177 12.8106  12
  -1   2  -8 301.431 14.0204  21
  -1   2  -8 307.416 12.8528  11
   1  -2   8 278.922 14.6809  15
  -1   2  -8 310.089 11.7036  19
  -1   2  -8 305.654 7.69037   5
  -1   2  -8 278.401 13.5131   7
  -1   2  -8 288.048 7.77811   5
   1  -2   8 304.638 10.7990  23
   1  -2   8 284.516 14.4181  18
   1  -2   8 301.341 11.9650  14
  -1   2  -9 335.196 15.7609  21
  -1   2  -9 328.441 8.40877   5
   1  -2   9 311.179 13.9705  12
   1  -2   9 317.329 16.1970  15
   1  -2   9 330.081 16.2886  18
   1  -2   9 339.114 13.2674  14
  -1   2  -9 337.571 15.5060   7
  -1   2  -9 349.185 14.4235  11
  -1   2  -9 332.102 12.7172  19
  -1   2  -9 315.827 8.49722   5
  -1   2 -10 8.27255 4.41498  19
  -1   2 -10 15.6098 5.41419   7
   1  -2  10 11.7192 5.25596  12
  -1   2 -10 7.38331 5.10246  11
   1  -2  10 13.8048 7.23849  18
   1  -2  10 9.16267 4.57022  14
   1  -2  10 11.1041 7.18256  15
  -1   2 -10 9.93739 1.86987   5
  -1   2 -10 6.88386 7.76731  21
  -1   2 -11 29.4445 5.55400  19
  -1   2 -11 13.5343 9.44040  21
  -1   2 -11 29.0508 6.38529  11
   1  -2  11 36.1522 9.34586  18
   1  -2  11 22.2391 5.63980  14
   1  -2  11 18.2984 8.23879  15
   1  -2  11 28.5945 6.54270  12
  -1   2 -11 25.5879 2.27892   5
  -1   2 -11 28.5534 6.77819   7
  -1   2 -12 22.0857 7.15531   7
  -1   2 -12 6.93602 9.97824  21
  -1   2 -12 17.4938 6.57197  11
  -1   2 -12 24.3713 5.51952  19
   1  -2  12 25.8382 6.30618  14
   1  -2  12 22.3625 9.96284  18
   1  -2  12 21.2268 6.68465  12
   1  -2  12 22.5848 9.30468  15
   1  -2  13 84.6221 9.79129  12
  -1   2 -13 90.4059 9.73041  11
   1  -2  13 84.5695 12.9964  15
  -1   2 -13 68.8268 13.3409  21
   1  -2  13 90.5302 13.1836  18
   1  -2  13 90.7014 8.75429  14
  -1   2 -13 76.8943 10.4547   7
  -1   2 -13 83.2071 7.74428  19
  -1   2 -14 13.0107 12.6994  21
   1  -2  14 30.8365 6.90706  14
  -1   2 -14 36.1338 8.49584  11
   1  -2  14 27.0552 11.0659  18
  -1   2 -14 28.8178 6.31415  19
  -1   2 -14 27.9337 8.70117   7
   1  -2  14 24.7733 11.4225  15
   1  -2  14 32.5450 8.44812  12
  -1   2 -15 3.19472 13.2921  21
   1  -2  15 12.8057 6.53823  14
  -1   2 -15 5.87569 8.01544   7
  -1   2 -15 14.6925 8.32300  11
   1  -2  15 2.07074 7.45622  12
   1  -2  15 3.05413 11.0328  15
   1  -2  15 5.53546 11.0667  18
  -1   2 -16 15.9689 9.09348   7
  -1   2 -16 11.6048 14.1567  21
   1  -2  16 14.1353 8.55554  12
   1  -2  16 5.70271 11.8119  15
   1  -2  16 14.7061 12.7673  18
   1  -1 -18 10.5338 12.2473  21
   1  -1 -18-1.41871 8.08660   7
   1  -1 -18 1.10207 7.61126  11
  -1   1  18-2.87242 11.8511  18
   1  -1 -17 91.7675 14.1384  21
   1  -1 -17 71.0672 11.5926   7
   1  -1 -17 79.9523 10.7543  11
  -1   1  17 99.2567 14.7019  18
   1  -1 -16 8.05791 7.63101  11
  -1   1  16 12.2742 7.27192  12
   1  -1 -16 6.70064 9.66387  21
  -1   1  16 6.99967 10.6088  18
   1  -1 -16 8.51968 7.22822   7
  -1   1  15 108.880 13.3849  18
   1  -1 -15 103.821 10.8004  11
   1  -1 -15 94.3139 12.5021  21
  -1   1  15 94.7913 9.82882  12
   1  -1 -15 117.389 12.0440   7
   1  -1 -15 90.5705 6.93572   5
   1  -1 -14-4.09699 7.80491  21
  -1   1  14-0.78611 5.58432  12
  -1   1  14 5.93034 8.55186  18
   1  -1 -14 2.60778 5.95975  11
   1  -1 -14 2.20313 3.29443   5
   1  -1 -13 107.445 11.0217  21
   1  -1 -13 110.017 7.13754   5
  -1   1  13 106.061 9.19563  12
  -1   1  13 105.943 11.9630  18
   1  -1 -13 115.129 10.0202  11
   1  -1 -13 103.152 4.86881  19
  -1   1  12 14.9820 5.40945  12
   1  -1 -12 16.1618 2.68531  19
  -1   1  12 26.0247 8.10630  18
  -1   1  12 12.2651 6.50563   8
  -1   1  12 16.7303 6.96056   9
   1  -1 -12 15.2879 3.56736   5
   1  -1 -12 13.6125 6.63841  21
   1  -1 -12 17.8729 5.48717  11
  -1   1  11 17.1845 4.94797  12
   1  -1 -11 20.2602 3.03617  22
   1  -1 -11 15.7569 2.69633  19
  -1   1  11 16.9292 7.17757  18
   1  -1 -11 15.1614 6.30777  21
  -1   1  11 17.3529 6.79822   8
  -1   1  11 16.7791 6.69601   9
   1  -1 -11 16.3616 3.53509   5
   1  -1 -11 14.2732 4.95648  11
   1  -1 -10 89.6240 7.32283  11
  -1   1  10 94.2244 8.99585  24
  -1   1  10 87.9596 9.00557  18
   1  -1 -10 91.7090 4.29508  19
  -1   1  10 84.8340 8.78857   8
  -1   1  10 85.9703 8.98278   9
   1  -1 -10 92.0769 4.72640  22
   1  -1 -10 96.4258 6.03297   5
  -1   1  10 98.9213 7.52390  12
   1  -1  -9 11.9629 3.84713  11
  -1   1   9 10.9252 4.83906  24
  -1   1   9 12.6908 3.71812  12
  -1   1   9 13.6000 5.20999   9
   1  -1  -9 11.3733 2.09446  19
  -1   1   9 15.7398 5.78704  18
   1  -1  -9 11.5154 2.80677   5
   1  -1  -9 15.9627 2.51425  22
  -1   1   9 14.1280 5.20841   8
   1  -1  -8 305.822 7.96333  19
   1  -1  -8 327.691 10.4159   5
  -1   1   8 312.955 13.5271   8
  -1   1   8 309.380 13.3878   9
  -1   1   8 350.364 14.1673  24
  -1   1   8 307.801 11.5450  14
  -1   1   8 315.480 11.4149  12
  -1   1   8 323.965 13.5017  16
  -1   1   7 2.99484 2.77387  12
  -1   1   7 2.06339 3.33623   9
   1  -1  -7 3.33938 2.11465   5
   1  -1  -7 2.03583 1.39384  19
  -1   1   7-2.07065 4.09464  24
  -1   1   7 4.82449 3.54548   8
  -1   1   7 2.06962 2.31741  20
  -1   1   7 3.60563 3.10848  14
  -1   1   7 5.13508 3.76002  16
  -1   1   6 740.265 16.7576  20
  -1   1   6 809.490 21.0574  24
   1  -1  -6 745.086 17.9863  23
  -1   1   6 759.327 18.0872  12
   1  -1  -6 756.826 17.0840  12
  -1   1   6 726.183 14.0679   3
   1  -1  -6 754.688 14.0772   4
  -1   1   6 736.784 19.9235  16
  -1   1   6 739.682 20.1393   9
  -1   1   6 752.084 20.0738   8
   1  -1  -6 723.299 14.6362  19
   1  -1  -6 739.879 17.5106  14
  -1   1   6 765.628 18.5328  14
   1  -1  -6 734.557 14.2535   2
   1  -1  -6 752.038 17.5081   5
   1  -1  -5 94.6749 5.12019   8
  -1   1   5 96.1983 5.80941   8
   1  -1  -5 94.9028 4.60348  14
   1  -1  -5 109.282 5.31637  13
   1  -1  -5 91.3108 2.79314  19
   1  -1  -5 110.732 4.73959   5
   1  -1  -5 88.1765 5.34880  24
  -1   1   5 84.8974 5.62250  24
   1  -1  -5 103.199 5.07304  23
   1  -1  -5 97.4908 4.41766  12
  -1   1   5 99.2055 4.89657  12
  -1   1   5 99.6332 2.95367   3
   1  -1  -5 99.3736 2.91834   4
  -1   1   5 102.380 4.21690  20
   1  -1  -5 101.475 5.21359  17
   1  -1  -5 99.6332 5.31732   9
  -1   1   5 98.2173 5.89795   9
   1  -1  -5 111.250 5.44772  18
   1  -1  -5 93.5502 5.57241  15
   1  -1  -5 100.815 3.06112   2
  -1   1   5 100.210 2.86893   2
   1  -1  -5 91.3159 5.26713  16
  -1   1   5 98.1058 6.02855  16
   1  -1  -4 121.748 5.36918  15
   1  -1  -4 115.531 4.68618  14
   1  -1  -4 126.954 5.17114  13
   1  -1  -4 126.076 5.05313  18
   1  -1  -4 125.907 4.71511   5
   1  -1  -4 50.2829 4.73826  24
   1  -1  -4 119.575 5.14247  23
  -1   1   4 63.8946 4.81036  24
   1  -1  -4 118.801 5.16902   8
  -1   1   4 111.075 5.48275   8
  -1   1   4 122.860 4.09207  20
   1  -1  -4 123.203 4.39841  12
   1  -1  -4 125.983 5.40260  16
  -1   1   4 121.935 5.66113  16
   1  -1  -4 120.996 5.10996  17
  -1   1   4 118.824 3.37246   3
   1  -1  -4 118.608 3.28310   4
   1  -1  -4 115.747 3.34399   2
  -1   1   4 121.370 3.28143   2
  -1   1   4 115.083 5.66676   9
   1  -1  -4 120.955 5.25880   9
   1  -1  -3 612.352 14.0476  16
   1  -1  -3 600.875 13.7899  15
   1  -1  -3 616.268 13.5774  14
  -1   1   3 611.001 14.0560  13
   1  -1  -3 597.911 13.7340  13
  -1   1   3 607.822 14.2767  16
  -1   1   3 630.552 14.3489   8
   1  -1  -3 615.033 13.9259   8
   1  -1  -3 605.429 13.4876   5
   1  -1  -3 598.275 11.7257  22
  -1   1   3 744.455 15.3835  24
   1  -1  -3 765.759 14.9216  24
   1  -1  -3 625.627 12.2456   4
  -1   1   3 638.133 14.4427   9
   1  -1  -3 621.986 13.9983   9
   1  -1  -3 613.417 13.0391  12
   1  -1  -3 613.246 12.3280   2
  -1   1   3 620.654 12.2153   2
   1  -1  -3 631.842 13.3341  18
   1  -1  -3 598.455 13.9127  17
  -1   1   2 160.673 5.06996  16
   1  -1  -2 179.070 5.22000  16
   1  -1  -2 155.785 4.82621   8
   1  -1  -2 152.081 4.71965  13
  -1   1   2 154.364 4.86509  13
   1  -1  -2 162.977 4.22369   2
   1  -1  -2 159.253 4.02810   6
   1  -1  -2 169.353 4.18203  18
   1  -1  -2 162.572 4.73545   5
   1  -1  -2 157.906 4.07076  10
   1  -1  -2 151.513 3.73659  22
   1  -1  -2 158.868 4.14344   4
  -1   1   2 168.843 5.13989   9
   1  -1  -2 165.676 4.93137   9
   1  -1  -2 154.378 4.54425  15
  -1   1   2 162.258 5.06094   8
  -1   1   2 145.516 5.03242  24
   1  -1  -1 3149.68 46.1495  10
   1  -1  -1 3354.81 46.6497   5
  -1   1   1 3534.36 46.6027   5
   1  -1  -1 3387.34 46.5226  25
   1  -1  -1 3301.93 46.0850  22
   1  -1  -1 3357.30 46.2848   2
  -1   1   1 3439.88 46.1916   2
  -1   1   1 3512.42 46.1560  13
  -1   1   0 982.708 19.0098  19
  -1   1   0 1011.53 19.3636   7
   1  -1   0 968.829 19.2446   7
   1  -1   0 1009.35 19.3040  22
  -1   1   0 972.643 19.1247  22
  -1   1   0 989.893 18.8421  25
   1  -1   0 940.585 18.9578  25
  -1   1   0 1028.98 19.1043  21
  -1   1   0 991.604 18.7367   2
   1  -1   0 1007.41 18.8307   2
  -1   1   0 1001.08 18.6163   5
   1  -1   0 999.834 19.2394  10
  -1   1   0 969.487 19.0550  10
  -1   1  -1 202.484 5.67994  21
  -1   1  -1 196.516 5.63791  10
   1  -1   1 201.792 5.90337  10
  -1   1  -1 201.578 4.66271   5
  -1   1  -1 164.580 5.21232  25
   1  -1   1 201.785 5.73919  15
  -1   1  -1 193.684 5.58368  19
   1  -1   1 201.456 5.52468  18
  -1   1  -1 214.833 5.95389   7
   1  -1   1 195.487 5.73877   7
   1  -1   1 200.096 5.59720  12
  -1   1  -1 205.129 5.61910  11
  -1   1  -1 208.515 5.73464  22
  -1   1  -1 205.385 4.84648   2
   1  -1   2 3160.72 56.4185   4
  -1   1  -2 3294.01 58.8200   7
  -1   1  -2 3199.26 57.5319  14
  -1   1  -2 3139.11 58.1583  19
   1  -1   2 3210.43 58.9424  15
  -1   1  -2 3406.19 58.5263  21
  -1   1  -2 3145.25 57.9753  12
  -1   1  -2 3298.72 58.0209  11
   1  -1   2 3110.71 58.2462  12
  -1   1  -2 3170.50 57.7524  25
  -1   1  -2 3640.43 58.7379  24
   1  -1   2 3165.04 58.6896  18
   1  -1   2 3149.51 56.4912  17
  -1   1  -2 3071.71 56.4371  17
  -1   1  -2 3086.36 56.4280   2
  -1   1  -2 3015.09 58.0045  10
   1  -1   2 3266.24 57.7080  11
  -1   1  -2 3164.30 56.4086   5
  -1   1  -2 2891.50 56.7541  23
  -1   1  -2 3115.71 58.0923  22
  -1   1  -3 254.121 5.95482   3
   1  -1   3 256.279 5.83523   4
   1  -1   3 261.029 8.79598  15
  -1   1  -3 270.897 8.42904   7
  -1   1  -3 253.686 7.15769  14
   1  -1   3 280.919 7.84936  21
  -1   1  -3 254.959 7.70802  19
  -1   1  -3 261.406 8.15122  21
  -1   1  -3 264.287 7.60743  12
   1  -1   3 254.536 8.50408  18
   1  -1   3 255.354 7.10043  23
  -1   1  -3 261.649 7.66803  22
  -1   1  -3 256.561 6.78552  23
  -1   1  -3 261.895 7.73308  25
   1  -1   3 268.279 6.82904  17
  -1   1  -3 254.115 6.63451  17
  -1   1  -3 253.432 5.84836   2
   1  -1   3 259.551 6.03475   2
  -1   1  -3 263.672 7.74975  10
  -1   1  -3 285.504 7.86920  11
   1  -1   3 274.820 7.38636  11
  -1   1  -3 252.417 6.15719   5
  -1   1  -3 250.693 8.08211  24
  -1   1  -4 84.5959 4.66713  19
   1  -1   4 88.3123 5.85518  18
  -1   1  -4 87.6632 4.02871  17
  -1   1  -4 95.5817 5.78149   8
   1  -1   4 88.0212 5.85784  15
   1  -1   4 93.4347 2.99441   2
  -1   1  -4 92.5604 5.33886   7
  -1   1  -4 90.3311 4.35742  13
  -1   1  -4 88.3499 2.78447   2
  -1   1  -4 98.5202 4.74217  12
  -1   1  -4 102.778 5.29538  24
  -1   1  -4 102.170 5.28951  25
   1  -1   4 93.9841 4.46510  23
  -1   1  -4 89.4685 4.69313  10
  -1   1  -4 95.3078 4.84382  11
   1  -1   4 93.5730 4.33828  11
   1  -1   4 93.8531 2.79828   4
  -1   1  -4 95.3568 2.89071   3
  -1   1  -4 92.2969 4.55021  22
  -1   1  -4 93.0387 4.06465  23
  -1   1  -4 101.221 5.98330   9
   1  -1   4 92.0441 4.79872  14
  -1   1  -4 93.9178 4.30039  14
  -1   1  -4 90.2628 5.30047  21
   1  -1   5 1.34857 0.90550   4
  -1   1  -5 0.29626 1.97062  23
   1  -1   5-0.12096 2.36288  23
   1  -1   5 4.33695 3.63283  15
   1  -1   5 1.86079 2.43320  14
  -1   1  -5 1.32116 2.14291  14
  -1   1  -5 0.73214 2.08912  13
  -1   1  -5 1.18466 0.82480   3
  -1   1  -5-0.58052 2.47294  11
   1  -1   5 1.83340 1.04220   2
  -1   1  -5 0.38500 2.31820  10
  -1   1  -5 2.24236 2.74833  20
  -1   1  -5 1.53917 3.01634  21
  -1   1  -5-0.55496 2.88566   7
  -1   1  -5-0.13011 2.60539  19
   1  -1   5 1.78672 3.54783  18
  -1   1  -5 0.83781 2.89100  22
  -1   1  -5 0.31295 1.94718  17
   1  -1   6 633.917 16.8017  14
   1  -1   6 612.924 17.2140  12
  -1   1  -6 631.316 15.6528  22
   1  -1   6 613.731 19.0835  15
  -1   1  -6 612.171 16.0090  19
  -1   1  -6 615.395 16.0006  20
  -1   1  -6 635.846 17.7935  21
  -1   1  -6 615.269 15.2905  17
   1  -1   6 609.684 18.5850  18
   1  -1   6 622.871 15.9538  23
  -1   1  -6 627.268 16.8713  11
  -1   1  -6 594.835 14.8889  23
  -1   1  -6 654.436 18.3280   7
   1  -1   7 1.84554 4.42951  15
  -1   1  -7 0.72570 3.75189  21
  -1   1  -7 1.66202 3.04636  19
   1  -1   7 0.20104 2.78691  14
  -1   1  -7 0.20344 2.92971  11
   1  -1   7 2.56726 2.89538  23
  -1   1  -7 0.53122 2.23038  23
   1  -1   7 1.68121 4.52939  18
   1  -1   7 0.22423 3.35574  12
  -1   1  -7 0.51610 3.10912   7
   1  -1   8 4.98640 5.71171  15
   1  -1   8 5.28876 3.49326  23
  -1   1  -8 3.91789 4.43936  21
   1  -1   8 2.83706 3.34992  12
  -1   1  -8 1.78517 3.48114   7
   1  -1   8 1.38131 3.31563  14
  -1   1  -8 2.38855 3.11609  19
  -1   1  -8 0.93547 3.55389  11
   1  -1   8 3.56099 5.20539  18
  -1   1  -9 5.86532 4.27630  11
   1  -1   9 9.23715 6.40046  18
  -1   1  -9 6.81712 3.78795  19
   1  -1   9 7.73793 6.29911  15
  -1   1  -9 9.22368 4.68527   7
   1  -1   9 3.31685 3.73288  23
  -1   1  -9 2.23605 5.36541  21
   1  -1   9 2.04008 4.37603  12
   1  -1   9 5.70774 4.18377  14
  -1   1 -10 4.18681 2.10622   5
   1  -1  10 3.75291 4.14394  14
   1  -1  10 1.96708 4.69011  12
  -1   1 -10 4.62430 4.70933   7
  -1   1 -10 1.19984 4.58556  11
   1  -1  10 2.76311 6.56547  15
   1  -1  10 2.91847 6.75759  18
  -1   1 -10 9.44225 6.14399  21
  -1   1 -10 4.76137 4.04025  19
  -1   1 -11 9.21297 2.34698   5
   1  -1  11 6.05322 4.78523  14
  -1   1 -11 4.63690 5.10987  11
   1  -1  11 11.3404 7.57181  15
  -1   1 -11 8.68543 5.13412   7
   1  -1  11 18.6089 7.96622  18
  -1   1 -11 10.2159 6.79685  21
  -1   1 -11 11.3059 4.36057  19
   1  -1  11 8.72004 5.48994  12
  -1   1 -12 152.805 13.0185  21
   1  -1  12 151.645 11.2619  12
  -1   1 -12 147.092 8.69020  19
   1  -1  12 144.059 13.8207  15
  -1   1 -12 149.000 6.23098   5
   1  -1  12 148.695 13.5443  18
   1  -1  12 157.034 10.5501  14
  -1   1 -12 147.638 11.7148   7
  -1   1 -12 139.371 10.3882  11
  -1   1 -13 2.75097 4.59346  19
  -1   1 -13 1.05402 5.47287   7
  -1   1 -13 13.5049 8.50238  21
   1  -1  13-1.25579 8.98168  15
   1  -1  13 3.38300 8.86988  18
   1  -1  13-1.12618 5.33350  14
   1  -1  13 2.62606 5.84514  12
  -1   1 -13 2.76013 5.69727  11
  -1   1 -14 24.6407 7.80564   7
  -1   1 -14-2.18862 12.6599  21
   1  -1  14 24.7152 11.0724  15
   1  -1  14 25.7959 10.8368  18
  -1   1 -14 15.6924 5.27400  19
   1  -1  14 18.4564 6.57806  14
   1  -1  14 23.7121 7.52890  12
  -1   1 -14 12.6749 6.67200  11
  -1   1 -15 6.79108 7.64796   7
  -1   1 -15-12.4397 13.0677  21
   1  -1  15 5.95147 10.7488  15
   1  -1  15 2.10594 6.32278  14
  -1   1 -15 0.44577 6.58840  11
   1  -1  15 0.50612 6.99088  12
  -1   1 -16-15.8405 14.1553  21
   1  -1  16 1.59644 11.6849  15
  -1   1 -16 5.08562 7.51284  11
  -1   1 -16 3.30096 7.72369   7
   1  -1  16-2.67208 7.89849  12
  -1   0  17 2.87629 7.60439  12
   1   0 -17-1.39130 8.01441   7
  -1   0  17 10.6920 12.0010  15
   1   0 -17 2.21356 8.12720  11
   1   0 -17 11.0669 11.3279  21
  -1   0  17 1.42014 11.5689  18
  -1   0  16 8.21547 7.08010  12
   1   0 -16 4.52140 7.24598   7
  -1   0  16 6.16350 11.0213  15
   1   0 -16 4.73962 7.43157  11
   1   0 -16 16.0242 11.2804  21
  -1   0  16 10.0375 10.9879  18
  -1   0  15 21.3766 6.97797  12
   1   0 -15 22.5639 8.09272   7
  -1   0  15 25.7218 10.8970  15
   1   0 -15 28.3514 8.64505  11
   1   0 -15 23.6983 10.3643  21
  -1   0  15 24.2178 10.8868  18
   1   0 -14 10.1016 3.33681   5
  -1   0  14 7.21129 9.44219  15
  -1   0  14 10.3181 6.12202  12
   1   0 -14 11.9144 7.00657   7
  -1   0  14 9.16196 9.71188  18
   1   0 -14 14.1070 9.20244  21
   1   0 -14 5.56545 6.61391  11
  -1   0  13 173.466 14.3602  18
   1   0 -13 189.842 13.0741   7
   1   0 -13 201.573 12.9813  11
  -1   0  13 188.610 15.6526  15
   1   0 -13 202.033 14.5949  21
  -1   0  13 168.828 11.1754  12
   1   0 -13 171.202 8.25577   5
   1   0 -13 170.739 7.30840  19
   1   0 -12 0.19320 2.75431   5
   1   0 -12 0.55809 2.87442  19
  -1   0  12 0.94529 7.80016  18
  -1   0  12 1.98368 4.77688  12
   1   0 -12-5.76743 7.78982  21
   1   0 -12 0.38675 5.18493  11
  -1   0  12 3.23533 7.63463  15
   1   0 -11 32.1192 6.17025  11
  -1   0  11 41.1542 8.72710  15
   1   0 -11 17.0367 6.82288  21
  -1   0  11 27.3184 5.29125  12
   1   0 -11 38.9489 4.10796   5
   1   0 -11 33.9777 3.85651  19
   1   0 -10 375.342 16.1528  21
   1   0 -10 345.448 9.68997  22
   1   0 -10 350.426 10.3050  19
  -1   0  10 334.395 16.6684   9
   1   0 -10 345.479 14.6584  11
  -1   0  10 349.701 17.3090  15
   1   0 -10 348.991 11.3832   5
  -1   0  10 350.096 13.6073  14
  -1   0  10 349.182 13.7559  12
  -1   0  10 342.865 16.6552   8
   1   0  -9 8.05272 2.39895   5
  -1   0   9 8.12445 3.57267  14
   1   0  -9 11.1610 4.07625  11
  -1   0   9 8.68623 5.51235   9
  -1   0   9 9.99045 5.16800   8
   1   0  -9 7.67292 5.00235  21
  -1   0   9 7.17423 5.75623  15
   1   0  -9 7.02703 2.00561  22
  -1   0   9 8.09645 3.70213  12
   1   0  -9 7.54203 2.50673  19
   1   0  -8 116.569 4.76260  22
   1   0  -8 118.006 5.71872  20
   1   0  -8 126.097 8.36202  21
  -1   0   8 108.442 8.56923   8
  -1   0   8 127.084 9.17069   9
  -1   0   8 115.376 9.12655  15
  -1   0   8 113.140 6.71582  12
  -1   0   8 122.947 6.93418  14
   1   0  -8 112.725 4.99562  19
   1   0  -8 115.713 5.54439   5
   1   0  -8 118.593 7.53899  11
   1   0  -7 1131.10 22.5663  22
   1   0  -7 1085.95 24.0114  20
   1   0  -7 1092.30 22.8790  19
   1   0  -7 1136.55 24.2825   5
  -1   0   7 1133.19 29.0329   8
  -1   0   7 1135.25 29.1846   9
  -1   0   7 1133.81 25.9139  12
  -1   0   7 1117.76 29.1752  15
   1   0  -7 1144.97 24.4647  14
  -1   0   7 1114.63 25.7038  14
   1   0  -7 1113.43 26.8251  11
  -1   0   6 225.011 10.5049  15
  -1   0   6 233.592 8.45303  14
   1   0  -6 223.705 7.50481  14
  -1   0   6 220.972 8.22779  20
   1   0  -6 236.232 7.51598  20
  -1   0   6 231.111 8.32493  12
   1   0  -6 245.959 6.46599  22
   1   0  -6 227.564 8.02577  23
   1   0  -6 238.462 9.10587  11
  -1   0   6 240.078 10.4434   9
  -1   0   6 214.924 10.0176   8
   1   0  -6 222.153 7.45085  12
  -1   0   6 225.316 9.88478  16
   1   0  -6 235.270 7.38667   5
   1   0  -6 220.904 6.55995  19
   1   0  -5 938.958 20.2957  14
  -1   0   5 964.081 21.0337  14
   1   0  -5 967.148 21.6676  13
   1   0  -5 960.876 21.5905  18
  -1   0   5 932.860 20.8591  12
   1   0  -5 963.555 20.2028  12
  -1   0   5 934.649 23.3342   9
  -1   0   5 952.997 20.9919  20
   1   0  -5 965.459 20.1446  20
  -1   0   5 832.761 23.1327  24
   1   0  -5 971.658 20.9224  23
   1   0  -5 1053.63 23.0034  24
   1   0  -5 1015.79 20.2769   5
  -1   0   5 916.105 23.1505   8
  -1   0   5 926.668 23.0837  16
   1   0  -5 934.015 22.1377  15
  -1   0   5 970.325 23.6549  15
   1   0  -5 923.888 18.9774  19
  -1   0   5 956.687 18.9333  19
   1   0  -5 964.996 18.6973  22
   1   0  -5 1015.17 21.5980  17
  -1   0   4 609.956 15.6609   8
  -1   0   4 621.286 16.0178  15
   1   0  -4 604.397 15.0693  15
   1   0  -4 593.711 13.4975  14
  -1   0   4 615.034 14.0143  14
   1   0  -4 584.178 14.5152  13
  -1   0   4 610.777 13.9828  20
   1   0  -4 582.177 13.4091  20
   1   0  -4 626.532 14.6890  18
  -1   0   4 817.750 17.5126  24
   1   0  -4 611.185 14.0948  23
   1   0  -4 819.288 16.5242  24
   1   0  -4 608.041 12.0638  22
  -1   0   4 614.930 11.5639   2
  -1   0   4 626.934 15.8081   9
  -1   0   4 608.234 13.7985  12
   1   0  -4 613.826 13.3717  12
   1   0  -4 574.570 12.3860  19
  -1   0   4 606.184 12.3776  19
   1   0  -4 585.253 11.5766   4
   1   0  -4 616.812 13.4588   5
  -1   0   4 619.884 11.6174   4
  -1   0   4 599.093 15.6163  16
   1   0  -3 5.50745 1.49122  14
  -1   0   3 6.11895 2.03795   8
   1   0  -3 6.56240 1.55975  20
  -1   0   3 5.00995 1.12703  19
  -1   0   3 6.35055 2.18567   9
   1   0  -3 6.63866 1.99889   9
   1   0  -3 29.0237 2.97938  24
  -1   0   3 32.5124 3.14097  24
  -1   0   3 5.17105 0.84768   4
   1   0  -3 5.81395 0.88407   4
   1   0  -3 5.80509 1.40340  12
  -1   0   3 5.88859 0.86759   2
  -1   0   3 7.41143 2.43729  16
   1   0  -3 4.45431 0.98385  19
   1   0  -3 20.0574 3.47552  18
   1   0  -3 5.68537 1.36684   5
   1   0  -3 5.39527 1.92920   8
  -1   0   3 7.70481 2.68597  15
   1   0  -3 9.60446 2.77954  15
   1   0  -2 5096.02 88.8368  12
   1   0  -2 5089.31 89.6954  18
  -1   0   2 5058.92 90.3134   8
   1   0  -2 5005.23 90.0618   8
   1   0  -2 4880.48 88.7440   2
   1   0  -2 4899.00 88.4082  19
   1   0  -2 4993.29 88.5362   4
   1   0  -2 4946.66 90.0578   9
  -1   0   2 5164.24 90.3886   9
   1   0  -2 5217.06 89.5249   5
   1   0  -2 4798.11 90.1552  15
  -1   0   2 4904.56 90.5447  15
  -1   0   2 5125.44 90.3059  16
   1   0  -2 4942.88 89.2571  14
  -1   0   1 87.7346 2.97696  15
   1   0  -1 86.2542 2.58339   2
   1   0  -1 84.8059 2.73366   5
  -1   0   1 87.8370 2.73022   5
  -1   0   1 92.4808 2.80052  16
   1   0  -1 86.7609 2.64409   6
  -1   0   1 83.2717 2.72160   6
   1   0  -1 86.7626 2.41156   4
  -1   0   1 86.1544 2.87438   8
   1   0  -1 90.6663 2.78392   8
  -1   0   1 88.2509 2.89906   9
   1   0  -1 89.7459 2.79129   9
  -1   0  -1 400.303 8.58059  14
   1   0   1 414.826 8.70918  14
  -1   0  -1 419.434 8.49531   5
  -1   0  -1 413.357 8.18614   2
  -1   0  -1 419.545 8.08875   4
  -1   0  -1 398.005 8.18721  17
  -1   0  -1 408.475 8.43215   7
  -1   0  -1 414.238 8.55765  12
   1   0   1 410.472 8.65435  12
   1   0   1 410.986 8.71482  18
  -1   0  -1 401.623 8.64608  18
  -1   0  -1 372.658 8.41771  23
   1   0   1 375.215 8.49694  23
  -1   0  -1 409.971 9.02660  15
  -1   0  -2 989.637 19.5545  14
  -1   0  -2 993.648 19.0595  13
  -1   0  -2 1059.78 19.3396  21
  -1   0  -2 998.821 19.6524  12
   1   0   2 1008.35 19.9541  12
  -1   0  -2 961.463 18.4091   2
  -1   0  -2 979.610 19.4418  23
  -1   0  -2 1053.95 19.8503   7
  -1   0  -2 981.785 19.9645  18
   1   0   2 978.266 20.2254  18
  -1   0  -2 985.415 20.3055  15
   1   0   2 969.215 20.4995  15
  -1   0  -2 982.433 19.1537  17
  -1   0  -2 1051.33 18.8684  11
  -1   0  -2 971.983 18.3018   4
  -1   0  -3 78.6567 3.37004  17
  -1   0  -3 79.4955 4.14117  16
   1   0   3 75.3428 4.50089  15
  -1   0  -3 79.2824 4.36216  15
  -1   0  -3 85.2481 3.83775   7
  -1   0  -3 77.5573 3.54249  14
  -1   0  -3 79.2949 3.41348  13
  -1   0  -3 84.4730 3.80391  21
   1   0   3 78.5911 2.28526   4
  -1   0  -3 62.9776 3.91658  24
  -1   0  -3 87.1901 3.77557  12
   1   0   3 77.6507 3.94242  12
  -1   0  -3 73.9978 3.37893  23
  -1   0  -3 76.9939 2.22790   4
  -1   0  -3 78.8618 2.29699   2
  -1   0  -3 84.6633 4.34751   9
  -1   0  -3 80.7862 4.28013   8
  -1   0  -3 83.4416 3.26187  11
  -1   0  -3 80.0686 4.17615  18
   1   0   3 72.9513 4.31009  18
   1   0   4 134.818 5.30027  17
  -1   0  -4 133.613 5.06269  17
   1   0   4 129.579 6.56504  15
  -1   0  -4 134.052 6.22252  15
  -1   0  -4 137.566 5.17413  14
  -1   0  -4 131.347 5.05921  13
  -1   0  -4 136.082 5.04616  19
   1   0   4 126.560 5.45645  23
  -1   0  -4 150.730 6.25136  24
  -1   0  -4 139.369 5.31082  12
  -1   0  -4 136.834 6.25162   9
  -1   0  -4 136.802 5.04720  23
  -1   0  -4 135.079 5.86846  16
  -1   0  -4 133.346 5.95874  18
   1   0   4 132.483 6.30662  18
  -1   0  -4 134.318 5.00864  11
  -1   0  -4 132.985 6.13474   8
   1   0   4 131.355 3.20372   4
  -1   0  -4 133.280 3.18886   2
  -1   0  -4 142.438 5.62742  21
  -1   0  -5 140.113 5.88298  13
  -1   0  -5 135.938 6.73790  16
  -1   0  -5 138.588 5.84492  12
  -1   0  -5 152.424 6.62082  21
  -1   0  -5 137.836 5.52608  20
  -1   0  -5 149.239 5.72095  19
  -1   0  -5 141.104 5.72826  23
   1   0   5 140.012 7.46952  18
   1   0   5 143.564 6.18500  17
  -1   0  -5 148.730 5.83525  17
   1   0   5 141.473 7.63111  15
  -1   0  -5 145.024 5.78147  11
   1   0   5 144.013 6.33927  23
  -1   0  -5 157.573 7.15908  24
   1   0   5 142.082 6.43742  14
  -1   0  -5 142.963 5.74705  14
  -1   0  -6 1665.76 33.1386  20
  -1   0  -6 1708.05 35.3239  21
  -1   0  -6 1631.25 33.2118  19
  -1   0  -6 1627.06 33.3582  23
  -1   0  -6 1593.65 33.8291  13
   1   0   6 1680.59 34.6867  23
  -1   0  -6 1640.32 33.6306  17
  -1   0  -6 1646.21 34.0904  11
   1   0   6 1579.22 37.2913  15
  -1   0  -6 1601.81 33.3826  14
   1   0   6 1646.26 35.1671  14
   1   0   6 1663.47 36.8253  18
  -1   0  -7 142.020 6.33632  19
   1   0   7 140.191 7.22270  23
  -1   0  -7 151.929 7.97669   7
  -1   0  -7 136.694 6.23263  20
  -1   0  -7 153.036 7.95875  21
   1   0   7 140.029 7.41511  14
  -1   0  -7 138.501 6.85516  11
   1   0   7 129.189 8.91039  15
   1   0   7 142.291 8.93900  18
   1   0   7 142.656 7.61446  12
  -1   0  -8 109.568 6.05253  19
   1   0   8 110.717 7.03749  23
  -1   0  -8 112.947 7.53631   7
  -1   0  -8 112.318 5.75590  20
  -1   0  -8 117.612 7.78298  21
   1   0   8 116.590 7.38742  14
  -1   0  -8 109.185 6.64196  11
   1   0   8 120.711 9.22391  15
   1   0   8 105.084 8.67962  18
   1   0   8 110.500 7.38224  12
  -1   0  -9 238.989 9.27002  19
   1   0   9 240.470 10.8690  23
  -1   0  -9 241.304 11.7310   7
  -1   0  -9 235.286 11.7113  21
   1   0   9 227.559 10.8570  14
  -1   0  -9 262.343 10.9651  11
   1   0   9 239.373 13.4204  15
   1   0   9 229.037 12.8238  18
   1   0   9 249.168 11.7017  12
  -1   0 -10 677.474 18.2274  19
   1   0  10 695.599 20.7874  23
   1   0  10 658.161 24.4480  15
  -1   0 -10 675.076 22.2687   7
  -1   0 -10 669.016 20.4363  11
   1   0  10 710.001 21.5095  14
   1   0  10 612.370 22.8696  18
   1   0  10 695.729 22.0008  12
  -1   0 -10 673.481 22.1927  21
  -1   0 -11 4.67053 2.45606   5
   1   0  11 2.46210 7.02045  15
  -1   0 -11 2.36312 4.39420   7
  -1   0 -11 4.81448 4.65443  11
   1   0  11 8.72939 5.10102  14
   1   0  11 3.06064 7.19798  18
  -1   0 -11 5.57027 5.66016  21
  -1   0 -11 5.74044 3.81835  19
   1   0  11 8.04994 5.27088  12
  -1   0 -12 17.9779 4.25007  19
   1   0  12 4.38643 7.41102  15
  -1   0 -12 13.2849 5.77978   7
  -1   0 -12 13.5949 5.40778  11
   1   0  12 11.3726 5.51748  14
  -1   0 -12 19.1910 7.53977  21
  -1   0 -12 13.9218 3.02407   5
   1   0  12 13.5501 5.63587  12
   1   0  13 278.218 18.4002  15
  -1   0 -13 268.902 11.1723  19
  -1   0 -13 291.488 16.2704   7
  -1   0 -13 287.942 10.2962   5
  -1   0 -13 292.582 14.3637  11
   1   0  13 301.598 15.7172  12
   1   0  13 293.754 14.8496  14
  -1   0 -13 270.861 16.4182  21
  -1   0 -14 8.61147 3.01237   5
  -1   0 -14 20.9458 9.30700  21
  -1   0 -14 4.59893 4.16263  19
   1   0  14 3.98099 9.61942  15
  -1   0 -14 8.66919 6.68339   7
  -1   0 -14 7.90085 5.84047  11
   1   0  14 13.6787 6.63073  14
   1   0  14 9.23446 6.95405  12
  -1   0 -15 15.6266 9.82124  21
   1   0  15 0.72183 9.52697  15
  -1   0 -15-2.93456 7.20481   7
  -1   0 -15 0.42066 6.29541  11
   1   0  15-1.31715 6.55036  14
   1   0  15-0.49624 6.77939  12
  -1   0 -16 3.14995 7.80425   7
   1   0  16-0.77849 11.5058  15
  -1   0 -16 0.44112 6.41568  11
   1   0  16-2.11782 7.72547  12
  -1   0 -16-2.40705 11.1875  21
  -1   0 -17 2.67738 7.83100   7
   1   0  17 15.7961 13.1151  15
  -1   0 -17-7.05398 14.1265  21
   1   0  17 4.44483 8.08089  12
  -1  -1  17 31.2301 14.1557  15
  -1  -1  17 33.4035 13.5094  18
  -1  -1  17 43.1073 9.05256  12
   1   1 -17 13.0171 15.2015  21
   1   1 -17 45.2433 10.4996   7
   1   1 -17 44.0532 10.2676  11
  -1  -1  16 6.35796 11.7461  15
  -1  -1  16-0.70075 10.6159  18
  -1  -1  16-3.66545 7.18760  12
   1   1 -16 12.9333 12.3994  21
   1   1 -16 4.07089 8.40498   7
   1   1 -16-2.21799 7.85090  11
  -1  -1  15 2.22092 10.6963  15
  -1  -1  15 1.96211 10.7112  18
   1   1 -15 17.7363 11.2955  21
  -1  -1  15-0.43349 6.54715  12
   1   1 -15-4.43917 7.26777   7
   1   1 -15-2.09842 7.35041  11
  -1  -1  14 10.9140 10.2401  15
  -1  -1  14-0.40389 6.08209  12
   1   1 -14 8.73575 9.89986  21
   1   1 -14 5.80174 6.68426   7
   1   1 -14 3.93933 6.75245  11
   1   1 -13 1.82807 6.31263  11
   1   1 -13-0.47756 2.69296   5
   1   1 -13-0.72195 3.48068  19
  -1  -1  13 7.06539 5.42600  12
   1   1 -13 12.7498 9.15902  21
   1   1 -13 0.52664 5.93939   7
  -1  -1  13-1.87001 8.60989  15
  -1  -1  12 3.55210 5.69176  24
   1   1 -12 0.42223 5.52838  11
   1   1 -12-0.79162 2.51147   5
   1   1 -12 2.30895 3.28882  19
  -1  -1  12 0.33968 5.06784  12
   1   1 -12 1.92393 7.79550  21
   1   1 -12 3.32283 5.08496   7
  -1  -1  12 8.48356 7.78367  15
  -1  -1  11-2.54978 7.39252  15
   1   1 -11 1.29419 6.97341  21
  -1  -1  11 2.76038 4.54741  12
   1   1 -11 0.42511 4.79436   7
  -1  -1  11-1.37941 5.21376  24
   1   1 -11 5.36126 5.11413  11
  -1  -1  11-1.34988 3.92655  14
   1   1 -11-0.15179 2.54292   5
   1   1 -11 4.09258 3.31290  19
   1   1 -10 13.6339 2.74680  22
   1   1 -10 23.7971 3.95622  19
  -1  -1  10 15.4957 7.58295  15
  -1  -1  10 16.9205 5.43148  24
  -1  -1  10 15.5019 4.66326  12
  -1  -1  10 13.1213 4.26482  14
   1   1 -10 13.0600 6.39256  21
   1   1 -10 15.4781 5.15407  11
   1   1 -10 18.1696 5.23499   7
   1   1 -10 11.8301 2.53832   5
   1   1  -9 13.2042 5.97767  21
  -1  -1   9 17.8444 4.10875  14
  -1  -1   9 15.5710 4.37223  12
   1   1  -9 16.5576 2.65164   5
  -1  -1   9 21.7059 6.82189  15
   1   1  -9 14.8526 2.56205  22
   1   1  -9 13.7949 4.76256  11
   1   1  -9 15.3221 3.34380  19
   1   1  -8 2.65887 4.63537  21
   1   1  -8 7.17994 2.77876  19
   1   1  -8 4.79595 2.54278  10
  -1  -1   8 4.15909 4.68297   9
  -1  -1   8 9.48568 4.97601   8
  -1  -1   8 6.54162 3.19353  14
  -1  -1   8 9.48649 5.45021  15
   1   1  -8 2.58816 1.81641   5
   1   1  -8 6.48143 3.57963  11
  -1  -1   8 8.73881 3.51252  12
   1   1  -8 5.12109 1.92591  22
   1   1  -7 99.0319 5.06180  19
  -1  -1   7 100.180 4.72400  19
  -1  -1   7 88.8523 7.60196   9
   1   1  -7 98.4259 7.46121  21
   1   1  -7 94.3980 5.28621  23
  -1  -1   7 94.6217 7.57998   8
   1   1  -7 90.1891 4.71588  14
  -1  -1   7 96.0413 5.60824  14
  -1  -1   7 89.1226 7.77142  15
   1   1  -7 94.4404 4.41030   5
   1   1  -7 89.6911 6.59578  11
   1   1  -7 92.7643 4.78647  10
   1   1  -7 96.9259 4.22857  22
  -1  -1   7 98.2529 5.93254  12
   1   1  -6 638.411 17.9012  11
   1   1  -6 614.924 14.6531  10
  -1  -1   6 643.796 19.1426   8
   1   1  -6 660.591 15.6497  23
   1   1  -6 621.560 14.9564  19
  -1  -1   6 666.536 14.9365  19
  -1  -1   6 638.577 19.2155   9
   1   1  -6 641.457 14.4435   5
   1   1  -6 631.323 15.2654  12
  -1  -1   6 649.234 16.4333  12
  -1  -1   6 626.187 19.3527  15
   1   1  -6 601.988 13.8759  22
  -1  -1   6 644.188 15.8679  14
   1   1  -6 648.589 14.8759  14
   1   1  -6 632.902 15.8476  20
   1   1  -6 653.415 18.5321  21
  -1  -1   5 64.9256 4.16790  12
  -1  -1   5 70.7455 5.55865   8
  -1  -1   5 64.1901 5.99562  15
   1   1  -5 64.3382 3.49896  14
  -1  -1   5 60.8548 3.83017  14
  -1  -1   5 61.1328 1.87789   3
   1   1  -5 69.7933 5.11121  11
   1   1  -5 67.5465 3.51989  10
   1   1  -5 62.4346 3.86387  23
  -1  -1   5 64.4751 3.56790  19
   1   1  -5 62.8310 3.66821  19
  -1  -1   5 59.5839 5.19416   9
   1   1  -5 64.1491 3.15213   5
   1   1  -5 65.4604 4.20091  17
  -1  -1   5 66.6259 2.00975   4
   1   1  -5 60.0370 4.17087  20
  -1  -1   5 66.0173 4.76452  20
   1   1  -5 60.6283 5.36856  21
   1   1  -5 62.2982 3.00853  22
   1   1  -5 66.6630 3.82424  12
  -1  -1   5 65.6558 2.04335   2
  -1  -1   4 2190.58 45.2068  18
  -1  -1   4 2341.84 45.8532   8
   1   1  -4 2279.33 44.8155  15
  -1  -1   4 2240.14 46.0744  15
  -1  -1   4 2280.55 42.5802  14
   1   1  -4 2255.73 42.0553  14
  -1  -1   4 2195.42 40.3624   3
  -1  -1   4 2280.61 42.2585  19
   1   1  -4 2207.06 42.3618  19
   1   1  -4 2198.32 42.6529  23
   1   1  -4 2202.64 44.0184  18
   1   1  -4 2295.44 40.7478   1
  -1  -1   4 2270.32 45.7559   9
   1   1  -4 2260.67 42.4723  12
   1   1  -4 2294.17 41.8738   5
  -1  -1   4 2234.79 40.5630   4
  -1  -1   4 2261.80 44.3451  20
   1   1  -4 2305.54 43.5191  20
   1   1  -4 2311.48 45.3538  21
   1   1  -4 2203.62 41.8489  10
   1   1  -4 2371.48 45.1691  11
  -1  -1   4 2306.33 43.0831  12
   1   1  -4 2231.69 41.4334  22
  -1  -1   3 795.813 17.7690  18
   1   1  -3 759.031 17.0106  18
  -1  -1   3 780.177 17.7441   8
   1   1  -3 745.560 17.3305  15
  -1  -1   3 794.593 18.2495  15
  -1  -1   3 745.821 15.4720  14
   1   1  -3 765.654 15.1687  14
  -1  -1   3 733.198 14.3543   3
  -1  -1   3 768.297 15.5894  19
   1   1  -3 725.029 15.6742  19
   1   1  -3 757.301 15.7186  23
   1   1  -3 753.655 17.2773  24
   1   1  -3 770.888 14.6349   1
   1   1  -3 781.374 17.5194  11
   1   1  -3 763.177 15.0715  10
   1   1  -3 799.938 15.6079  12
  -1  -1   3 771.260 17.7623   9
   1   1  -3 749.945 14.8744  22
   1   1  -3 774.622 15.2390   5
  -1  -1   3 753.838 14.5936   4
  -1  -1   3 808.330 15.2372  22
  -1  -1   3 748.175 15.7631  12
   1   1  -3 824.578 17.9482  21
   1   1  -3 738.739 16.5538  20
   1   1  -2 114.697 3.06803  14
  -1  -1   2 107.462 3.03150   3
  -1  -1   2 122.705 4.61935   9
   1   1  -2 115.052 3.37289  12
  -1  -1   2 109.907 3.07318   1
   1   1  -2 113.670 3.18206   1
   1   1  -2 112.791 3.08357  22
  -1  -1   2 115.151 3.29485   5
  -1  -1   2 115.898 4.46228  11
   1   1  -2 115.873 4.78102  11
   1   1  -2 118.733 3.07758  10
  -1  -1   2 128.088 4.68315   8
  -1  -1   2 121.428 4.75051  18
   1   1  -2 106.344 4.38240  18
   1   1  -2 121.228 3.41637   5
   1   1  -2 117.429 3.75498  19
  -1  -1   2 117.924 4.99192  15
   1   1  -2 110.522 4.61240  15
   1   1  -2 113.932 4.75980  21
   1   1  -2 115.172 4.20573  20
   1   1  -1 2455.29 43.6354   5
  -1  -1   1 2437.95 44.6857  15
   1   1  -1 2470.59 43.5389   1
   1   1  -1 2403.98 44.5045  15
  -1  -1   1 2433.65 44.5256  20
  -1  -1   1 2523.38 44.5764  21
   1   1  -1 2460.50 44.6829  21
   1   1  -1 2378.78 44.2883  20
   1   1  -1 2381.34 43.1616  22
   1   1  -1 2361.37 44.2081   6
  -1  -1   1 2458.52 44.4346   6
  -1  -1   1 2491.08 44.0794   9
  -1  -1   1 2439.76 44.0043   8
   1   1  -1 2414.93 43.8160  19
   1   1  -1 2427.11 44.8869  11
  -1  -1   1 2338.59 44.4879  11
  -1  -1   0 2888.54 53.9097   4
   1   1   0 3146.13 54.0765  20
  -1  -1   0 2908.07 54.0766  20
   1   1   0 3021.92 53.8448   1
  -1  -1   0 2862.93 53.7540   1
   1   1   0 2890.25 54.1805  11
  -1  -1   0 2814.59 54.0469  11
   1   1   0 3005.89 54.0926   5
  -1  -1   0 2878.86 54.0058   5
   1   1   1 457.311 9.95802  17
  -1  -1  -1 444.180 9.77578  17
   1   1   1 476.027 9.41116   1
  -1  -1  -1 477.767 9.33034   1
   1   1   1 452.226 9.83730  23
  -1  -1  -1 443.516 9.74872  23
  -1  -1  -1 440.398 9.58599  13
  -1  -1  -1 450.856 9.52421  12
   1   1   1 449.311 9.68649  13
   1   1   1 465.570 9.60602  12
  -1  -1  -1 464.491 9.47657   4
   1   1   1 542.713 9.79883   6
  -1  -1  -1 457.511 9.59724  14
   1   1   1 459.023 9.65213  14
  -1  -1  -2 398.324 9.11035  12
   1   1   2 394.903 9.23471  12
  -1  -1  -2 419.986 8.15848   3
  -1  -1  -2 397.952 8.94516  13
  -1  -1  -2 422.926 8.17796   1
   1   1   2 375.046 9.33657  23
  -1  -1  -2 394.582 9.21086  23
   1   1   2 398.757 9.33331  14
  -1  -1  -2 404.391 9.15517  14
   1   1   2 396.451 9.30429  17
  -1  -1  -2 415.567 8.34578   4
  -1  -1  -2 374.589 9.52800  15
   1   1   2 392.238 9.45903  18
  -1  -1  -2 404.607 9.31496  18
  -1  -1  -2 407.607 8.87513  16
  -1  -1  -2 395.540 9.13642  17
  -1  -1  -2 406.159 9.33364   9
  -1  -1  -2 411.296 9.31882   8
   1   1   3 1810.02 35.0794  12
  -1  -1  -3 1780.29 34.6256  12
  -1  -1  -3 1787.75 32.7831   3
  -1  -1  -3 1746.95 34.3668  13
  -1  -1  -3 1810.51 34.6862  14
   1   1   3 1778.99 35.0644  14
   1   1   3 1803.12 32.9344   1
  -1  -1  -3 1855.41 32.7687   1
  -1  -1  -3 1773.23 34.6565  23
  -1  -1  -3 1743.15 34.9326  18
   1   1   3 1814.08 35.3511  18
  -1  -1  -3 1785.29 34.5971  17
  -1  -1  -3 1821.72 32.9462   4
   1   1   3 1824.36 35.8418  15
  -1  -1  -3 1830.33 35.5170  15
  -1  -1  -3 1841.96 34.7846  16
  -1  -1  -3 1892.15 35.3580   9
  -1  -1  -3 1849.90 35.2356   8
  -1  -1  -4 35.2031 2.89401  12
  -1  -1  -4 37.4178 1.55868   3
  -1  -1  -4 34.3470 2.97626  14
  -1  -1  -4 35.4432 2.90754  13
   1   1   4 37.6986 1.71655   1
  -1  -1  -4 42.3534 3.74732  24
  -1  -1  -4 34.8468 2.90392  23
  -1  -1  -4 34.4352 2.83988  17
   1   1   4 36.5235 3.80076  18
  -1  -1  -4 35.7902 3.23622  18
  -1  -1  -4 37.6533 1.65665   4
  -1  -1  -4 32.6875 3.32182   8
  -1  -1  -4 40.1684 3.71791  15
   1   1   4 30.2549 3.71766  15
  -1  -1  -4 39.1714 3.54031   9
  -1  -1  -4 37.5626 3.30559  16
  -1  -1  -5 716.497 16.7348  17
  -1  -1  -5 736.034 17.4725  16
   1   1   5 695.241 18.7312  15
  -1  -1  -5 739.213 18.1299  15
  -1  -1  -5 725.947 16.6464  14
  -1  -1  -5 751.159 16.9293  13
  -1  -1  -5 704.115 15.0833  20
  -1  -1  -5 700.205 13.4122   3
  -1  -1  -5 730.015 16.6560  12
  -1  -1  -5 792.710 18.3019  24
   1   1   5 783.800 18.7753  24
  -1  -1  -5 713.972 13.4194   4
   1   1   5 691.874 13.6123   1
   1   1   5 707.608 18.8853   9
  -1  -1  -5 730.347 17.7537   9
  -1  -1  -5 701.190 13.6178   2
   1   1   5 699.089 18.7121   8
  -1  -1  -5 729.538 17.7027   8
  -1  -1  -5 699.881 17.3409  18
   1   1   5 680.932 18.1911  18
  -1  -1  -5 740.318 16.7735  23
   1   1   6 86.8857 5.70270  23
   1   1   6 68.0064 5.81395  24
   1   1   6 73.0626 6.25276   8
  -1  -1  -6 84.8284 5.03074  23
   1   1   6 84.7773 6.38306  18
  -1  -1  -6 94.3481 4.38066  19
   1   1   6 78.3610 6.40975   9
  -1  -1  -6 87.8219 4.01237  20
  -1  -1  -6 81.4171 4.95709  17
   1   1   6 90.0960 5.47258  17
   1   1   6 80.2781 6.70185  15
  -1  -1  -6 81.3343 4.99037  13
   1   1   6 76.7997 5.43747  14
  -1  -1  -6 84.0681 4.80949  14
  -1  -1  -6 91.0940 4.55982  11
   1   1   7 1.06660 3.90352   8
   1   1   7 2.86771 2.87892  17
   1   1   7 4.51731 4.33993  18
   1   1   7-1.08152 4.49611  15
   1   1   7 2.45430 3.96626   9
   1   1   7 5.49013 3.26874  23
  -1  -1  -7 1.92879 2.09688  19
  -1  -1  -7 1.43363 2.28679  11
  -1  -1  -7 1.27739 2.01800  20
   1   1   7 1.82428 2.95782  14
   1   1   7-0.24962 3.37225  24
  -1  -1  -8 351.301 11.6116  11
  -1  -1  -8 360.944 10.5654  19
   1   1   8 377.674 15.2402  15
   1   1   8 341.709 12.9279  12
  -1  -1  -8 361.467 10.0909  20
   1   1   8 370.257 13.3079  14
   1   1   8 363.355 13.1055  23
  -1  -1  -9 129.404 7.24265  11
  -1  -1  -9 124.087 6.08160  19
   1   1   9 116.365 9.63954  15
   1   1   9 126.735 8.24588  12
  -1  -1  -9 129.067 8.30839  21
  -1  -1  -9 121.270 5.68525  20
   1   1   9 136.053 8.34286  14
   1   1   9 129.711 8.24498  23
  -1  -1 -10 2293.62 50.1707  11
  -1  -1 -10 2358.97 47.5047  19
   1   1  10 2281.38 55.9638  15
  -1  -1 -10 2374.33 46.7453  20
  -1  -1 -10 2476.61 53.1660  21
   1   1  10 2463.52 52.4774  23
   1   1  10 2347.87 52.8130  12
   1   1  10 2414.87 52.6241  14
   1   1  11 55.2282 7.11558  12
   1   1  11 63.9160 9.65402  15
  -1  -1 -11 56.8590 6.23225  11
   1   1  11 62.8240 7.23692  14
  -1  -1 -11 59.8865 6.87061   7
  -1  -1 -11 53.2005 4.86646  19
  -1  -1 -11 54.3143 7.43401  21
  -1  -1 -12 4.03525 4.69730   7
   1   1  12 0.36349 4.92924  14
  -1  -1 -12 5.26724 2.93724   5
  -1  -1 -12 3.72943 3.56862  19
   1   1  12-1.04872 7.72549  15
   1   1  12 3.02236 5.21860  12
  -1  -1 -12 1.92113 5.94242  21
  -1  -1 -12 1.21811 4.38572  11
  -1  -1 -13 26.6239 6.41019   7
   1   1  13 31.6732 6.97108  14
  -1  -1 -13 33.1848 4.31281   5
  -1  -1 -13 27.9589 4.40471  19
   1   1  13 36.0294 9.55568  15
   1   1  13 29.8658 6.76052  12
  -1  -1 -13 24.9142 7.69404  21
  -1  -1 -13 29.1123 6.30223  11
  -1  -1 -14 21.0413 6.98279   7
   1   1  14 22.6382 6.65744  14
  -1  -1 -14 27.8546 4.26852   5
  -1  -1 -14 21.3471 4.35859  19
  -1  -1 -14 23.2129 6.71111  11
  -1  -1 -14 28.0387 8.70297  21
   1   1  14 27.1156 7.37523  12
   1   1  14 25.5883 9.84510  15
  -1  -1 -15-0.67073 3.37681   5
  -1  -1 -15 5.21274 8.86085  21
  -1  -1 -15-1.18677 5.86516  11
   1   1  15 0.69850 9.57788  15
   1   1  15 3.63714 6.37016  14
   1   1  15-2.44832 6.73899  12
  -1  -1 -15 4.96769 6.95980   7
   1   1  16-1.51235 10.8531  15
  -1  -1 -16-6.31549 6.71529  11
  -1  -1 -16 0.60246 7.25872   7
   1   1  16-1.56894 7.03816  12
  -1  -1 -16 6.27176 9.69188  21
  -1  -1 -17 63.7199 12.7371  21
   1   1  17 55.2455 10.4330  12
  -1  -1 -17 42.8316 8.81348  11
   1   1  17 57.5757 13.9455  15
  -1  -1 -17 55.7307 10.6108   7
   1   1  17 46.6720 13.4893  18
   1   2 -16 2.11335 8.36556   7
  -1  -2  16 2.77097 6.91172  12
   1   2 -16 8.08606 8.31761  11
   1   2 -16-15.7218 15.4709  21
  -1  -2  16 11.3982 12.8435  15
   1   2 -15 20.5264 8.70855   7
  -1  -2  15 12.7490 7.09253  12
   1   2 -15-4.69451 14.1745  21
  -1  -2  15 28.2632 12.5128  15
   1   2 -15 18.8713 8.83251  11
   1   2 -14 6.85406 7.61951  11
   1   2 -14 14.1702 8.03570   7
   1   2 -14 8.70014 4.37311  19
  -1  -2  14 9.48668 6.39935  12
   1   2 -14 9.33217 11.9766  21
  -1  -2  14 8.48520 10.0473  15
   1   2 -13 12.3276 7.03772  11
   1   2 -13 19.0904 4.66347  19
  -1  -2  13 27.9256 10.6958  15
   1   2 -13 16.4986 7.30500   7
   1   2 -13 36.5731 10.4364  21
  -1  -2  13 18.4238 6.48627  12
  -1  -2  12 75.1958 9.97255  24
   1   2 -12 113.205 10.9609   7
   1   2 -12 117.413 12.7993  21
   1   2 -12 108.224 4.92570   5
  -1  -2  12 115.489 9.34628  12
  -1  -2  12 101.162 12.5200  15
   1   2 -12 104.092 10.3630  11
   1   2 -12 104.136 7.08643  19
   1   2 -11 33.4818 7.16929  11
  -1  -2  11 31.5760 5.33440  14
   1   2 -11 27.0462 2.95942   5
   1   2 -11 38.8968 5.09541  19
   1   2 -11 44.3847 7.57223   7
   1   2 -11 45.3769 9.38223  21
  -1  -2  11 29.3169 5.63465  12
  -1  -2  11 38.0315 9.44239  15
  -1  -2  11 24.7199 6.64925  24
  -1  -2  10 1.92478 7.31166  15
  -1  -2  10 0.69623 3.75145  14
   1   2 -10 2.95787 3.73862  19
  -1  -2  10 0.57057 4.28265  12
   1   2 -10 0.41226 4.67469   7
   1   2 -10 1.27043 7.02413  21
   1   2 -10 0.32366 1.90284   5
  -1  -2  10-0.42009 5.18051  24
   1   2 -10-1.90140 5.17599  11
  -1  -2   9 87.8955 9.40013  15
   1   2  -9 85.8745 5.21776  22
  -1  -2   9 83.1695 6.21189  14
  -1  -2   9 76.7881 8.17437  24
   1   2  -9 92.2406 9.83281  21
   1   2  -9 82.8804 4.15818   5
  -1  -2   9 78.5126 6.65770  12
   1   2  -9 73.7218 7.90003  11
   1   2  -9 82.6080 7.95889   7
   1   2  -9 77.5474 5.88612  19
  -1  -2   8 5.42196 5.84461  18
   1   2  -8 11.6993 5.87142  21
   1   2  -8 21.1253 3.24303  22
  -1  -2   8 10.0251 3.34532  14
  -1  -2   8 5.98708 3.47247  12
   1   2  -8 6.32657 1.75083   5
  -1  -2   8 16.8603 4.95014  24
  -1  -2   8 6.75678 5.68893  15
   1   2  -8 7.69522 4.30060  11
   1   2  -8 9.02293 4.01312   7
   1   2  -8 8.17457 3.47781  19
  -1  -2   7 0.32536 5.42373  15
  -1  -2   7 0.30432 2.42028  14
   1   2  -7-0.33456 2.26358  14
  -1  -2   7 4.73820 4.98548  18
   1   2  -7-0.58255 4.78255  21
  -1  -2   7 0.57318 2.85930  12
   1   2  -7 0.25130 2.33599  23
   1   2  -7 3.54659 2.25490  22
   1   2  -7-0.28056 3.19831   7
   1   2  -7-2.18084 2.99163  10
   1   2  -7 0.62149 2.78263  19
  -1  -2   7-2.86572 4.05745  24
   1   2  -7 2.46508 3.75573  11
   1   2  -7 0.08206 1.39160   5
   1   2  -6 6.71412 2.75910  19
  -1  -2   6 9.18739 4.79297  18
  -1  -2   6 6.97809 1.08688   4
   1   2  -6 4.83072 3.04746   7
  -1  -2   6 7.76846 4.55671  15
  -1  -2   6 8.45365 2.47593  14
   1   2  -6 4.66654 1.92630  14
   1   2  -6 6.71648 3.77505  11
  -1  -2   6 5.70977 0.93425   2
  -1  -2   6 7.07070 2.89854  12
  -1  -2   6 6.18379 2.63672  19
   1   2  -6 8.59989 4.38239  21
   1   2  -6 6.06065 2.23224  23
   1   2  -6 5.01914 1.98032  10
   1   2  -6 5.49714 1.93321  22
  -1  -2   6 5.10591 3.33569  24
  -1  -2   6 5.87247 0.96463   3
   1   2  -6 7.24582 1.49570   5
  -1  -2   5 29.2057 1.70484   1
  -1  -2   5 30.6262 4.45592   8
  -1  -2   5 30.0519 5.09830  15
   1   2  -5 30.9854 2.55151  14
  -1  -2   5 26.7814 2.82724  14
   1   2  -5 23.2891 2.76805  12
   1   2  -5 28.0623 2.60458  10
   1   2  -5 32.2911 4.30793  11
  -1  -2   5 29.7416 1.64816   3
  -1  -2   5 28.2736 3.12849  19
   1   2  -5 37.4514 5.29037  21
  -1  -2   5 35.6613 5.56174  18
   1   2  -5 25.4775 3.15469  19
  -1  -2   5 31.7759 4.56403   9
   1   2  -5 35.4749 2.84960  22
  -1  -2   5 28.6848 3.38082  12
   1   2  -5 26.7199 2.67220  23
  -1  -2   5 35.6733 4.37144  24
  -1  -2   5 26.7498 1.85353   4
   1   2  -5 30.4786 2.07145   5
  -1  -2   4 295.565 10.5601   8
   1   2  -4 297.588 9.75846   8
  -1  -2   4 296.463 11.0091  15
   1   2  -4 295.423 7.38129  14
  -1  -2   4 285.559 7.86626  14
   1   2  -4 320.100 10.8842  11
   1   2  -4 300.429 7.88555  10
  -1  -2   4 307.287 9.61741  11
   1   2  -4 290.050 6.90109   5
   1   2  -4 302.663 9.47127  20
   1   2  -4 272.028 10.6394  21
  -1  -2   4 310.523 8.48207  22
   1   2  -4 306.782 8.35120  12
  -1  -2   4 316.970 9.04043  12
   1   2  -4 284.496 9.73652   9
  -1  -2   4 296.936 10.6853   9
  -1  -2   4 297.726 10.7114  18
   1   2  -4 302.406 8.90705  19
  -1  -2   4 311.194 8.63245  19
   1   2  -4 288.569 7.70850  23
   1   2  -4 290.679 9.69831  24
  -1  -2   4 291.362 6.84231   1
  -1  -2   4 282.966 6.66977   3
   1   2  -4 290.752 7.72084  22
  -1  -2   4 285.987 7.05847   4
   1   2  -3 209.110 7.35302  18
  -1  -2   3 210.884 5.41939   1
  -1  -2   3 216.557 7.91994   8
   1   2  -3 216.522 7.48346   8
  -1  -2   3 216.574 8.44568  15
   1   2  -3 207.957 5.24844  14
  -1  -2   3 203.929 5.55096  14
  -1  -2   3 219.138 6.29779  10
   1   2  -3 223.194 8.25668  11
  -1  -2   3 215.021 6.56774  19
   1   2  -3 212.321 6.76254  19
  -1  -2   3 215.541 6.54604  12
   1   2  -3 206.871 5.10654   5
  -1  -2   3 203.544 8.09153  18
   1   2  -3 182.460 7.97274  21
   1   2  -3 212.913 7.25718  20
  -1  -2   3 226.229 7.62192  21
   1   2  -3 211.657 7.47890   9
  -1  -2   3 218.193 7.96690   9
   1   2  -3 218.359 7.87206   7
   1   2  -3 202.888 5.79343  22
  -1  -2   3 214.446 6.40511  22
  -1  -2   3 211.451 5.28934   3
   1   2  -3 209.169 5.34900   3
   1   2  -3 278.280 7.91749  24
   1   2  -3 207.170 5.59639  23
   1   2  -3 202.893 5.76143  10
  -1  -2   2 6472.20 115.890   9
  -1  -2   2 6423.21 116.191  18
  -1  -2   2 6584.73 113.726   1
   1   2  -2 6477.50 114.099   1
  -1  -2   2 6325.83 112.847  14
   1   2  -2 6798.49 115.323  24
  -1  -2   2 6382.68 114.242  12
   1   2  -2 6331.49 114.922  19
   1   2  -2 6937.60 117.141  11
  -1  -2   2 6881.48 114.170  10
   1   2  -2 6457.44 116.794  21
  -1  -2   2 6613.57 115.847   8
  -1  -2   2 6542.82 116.379  15
   1   2  -2 6387.58 113.069   5
  -1  -2   2 6508.99 112.948   5
  -1  -2   2 6309.99 115.698  21
   1   2  -2 6478.68 115.561  20
   1   2  -2 5797.40 113.505  10
  -1  -2   2 6333.50 114.292  22
   1   2  -2 6424.62 113.917  22
  -1  -2   2 6343.12 113.473   3
   1   2  -2 6297.32 113.646   3
  -1  -2   1 719.326 15.8025  20
   1   2  -1 689.439 15.2454  20
  -1  -2   1 689.642 13.6697   5
   1   2  -1 753.084 16.2269  11
  -1  -2   1 699.302 15.6442  11
   1   2  -1 689.108 14.1283   3
   1   2  -1 702.838 13.9148  10
   1   2  -1 714.701 14.5409   1
   1   2  -1 717.164 16.0515  21
  -1  -2   1 719.768 15.5332  21
  -1  -2   1 706.706 15.3521  15
   1   2  -1 706.246 14.1535  22
   1   2  -1 697.715 14.8547  19
   1   2   0 12158.7 204.554   1
  -1  -2   0 10805.6 204.813  21
   1   2   0 11381.6 205.236  21
  -1  -2   0 11353.6 205.231  11
  -1  -2   0 11670.8 204.355   6
   1   2   0 11711.7 204.019  22
   1   2   0 12060.2 204.156   3
   1   2   0 11686.3 205.488  11
   1   2   0 11768.1 203.752  10
   1   2   0 11687.4 204.518  19
  -1  -2   0 10943.1 204.009   7
  -1  -2   0 11596.2 204.339  19
  -1  -2   0 11924.2 205.040  20
   1   2   0 11650.5 204.679  20
   1   2   0 11771.1 203.433  23
   1   2   1 2671.53 21.8233  13
  -1  -2  -1 2447.04 17.9633   7
   1   2   1 2642.44 19.7729  14
   1   2   1 2557.61 19.9326  23
  -1  -2  -1 2545.12 20.4594  21
  -1  -2  -1 2649.74 19.8968  20
  -1  -2  -1 2734.81 20.3129  22
  -1  -2  -1 2668.86 21.2347  11
  -1  -2  -1 2618.34 20.1098   1
   1   2   1 2602.28 20.7606   1
  -1  -2  -1 2410.79 20.4291  17
   1   2   1 2556.78 21.0682  17
  -1  -2  -1 2731.47 19.7683   3
   1   2   1 2659.06 19.9984   3
  -1  -2  -1 2632.76 19.7770  19
  -1  -2  -2 4021.71 72.7139   1
  -1  -2  -2 4007.67 73.2822  14
   1   2   2 4080.43 73.5490  14
  -1  -2  -2 4100.36 73.4831  13
   1   2   2 4289.75 73.8551  13
  -1  -2  -2 4038.70 73.0414  11
  -1  -2  -2 4116.77 73.3031  12
  -1  -2  -2 4013.51 73.3342  23
   1   2   2 4006.56 73.6247  23
  -1  -2  -2 4136.46 71.8958  20
  -1  -2  -2 4256.72 72.5898   3
  -1  -2  -2 4124.05 72.4337   9
   1   2   2 4014.33 73.8095  17
  -1  -2  -2 4089.28 72.3856   8
  -1  -2  -2 4209.36 73.6320  17
  -1  -2  -2 3407.25 71.7961  25
  -1  -2  -2 4772.06 73.1326   6
  -1  -2  -2 4239.66 72.8831  16
  -1  -2  -3 15952.4 273.775   3
  -1  -2  -3 15475.9 273.907   1
  -1  -2  -3 15653.9 275.460  23
   1   2   3 15520.3 275.895  23
   1   2   3 15830.9 275.953  17
  -1  -2  -3 15668.6 275.491  17
  -1  -2  -3 15467.2 275.317  18
  -1  -2  -3 15765.0 274.868   8
  -1  -2  -3 15932.7 275.652  15
  -1  -2  -3 15200.9 274.781  16
  -1  -2  -3 15242.0 275.372  14
   1   2   3 15793.4 275.822  14
  -1  -2  -3 15449.5 275.211  12
   1   2   3 15355.8 275.606  12
  -1  -2  -3 16061.7 275.392  13
  -1  -2  -3 15811.2 274.935   9
  -1  -2  -4 6509.77 116.220  13
   1   2   4 6452.35 117.102  23
  -1  -2  -4 6346.61 114.015   1
   1   2   4 6236.19 114.456   1
  -1  -2  -4 6392.22 116.358  23
   1   2   4 6371.07 114.043   3
  -1  -2  -4 6412.56 113.944   3
  -1  -2  -4 6586.55 116.468  17
  -1  -2  -4 6685.91 116.573  18
  -1  -2  -4 6666.54 116.244  16
  -1  -2  -4 6577.56 116.907  15
  -1  -2  -4 6366.77 116.330  14
   1   2   4 6443.25 116.986  14
  -1  -2  -4 6477.53 116.140  12
   1   2   4 6493.38 116.800  12
  -1  -2  -4 6525.71 116.403   9
  -1  -2  -4 6571.30 116.354   8
  -1  -2  -5 252.639 8.18630  14
  -1  -2  -5 244.415 8.03814  13
   1   2   5 244.801 9.12827  24
  -1  -2  -5 251.111 5.93830   1
  -1  -2  -5 246.494 8.27563  23
  -1  -2  -5 246.821 5.89940   3
  -1  -2  -5 256.802 8.34121  17
  -1  -2  -5 246.144 8.43554  18
  -1  -2  -5 248.208 8.45973   9
  -1  -2  -5 238.087 8.17622  16
  -1  -2  -5 256.758 8.97355  15
  -1  -2  -5 245.605 8.34764   8
  -1  -2  -5 256.203 8.14991  12
  -1  -2  -5 240.322 5.59312  20
  -1  -2  -6 4644.19 84.9725  23
  -1  -2  -6 4514.29 80.7870   3
  -1  -2  -6 4592.17 85.0401  17
   1   2   6 4832.24 87.5578  24
  -1  -2  -6 4560.00 81.0581   4
  -1  -2  -6 4586.02 84.8449  13
  -1  -2  -6 4529.10 80.7127   1
  -1  -2  -6 4485.16 81.1002  20
   1   2   7 2321.46 47.1968  17
   1   2   7 2332.56 48.6197  24
   1   2   7 2321.40 47.2729  23
  -1  -2  -7 2221.92 40.6968   4
  -1  -2  -7 2221.86 41.6616  20
  -1  -2  -7 2260.43 40.6067   3
   1   2   8 108.719 7.84724  24
   1   2   8 135.118 7.80583  23
  -1  -2  -8 114.942 3.05702   2
  -1  -2  -8 124.870 2.98880   2
  -1  -2  -8 125.632 5.31881  19
   1   2   8 127.285 7.59956  14
   1   2   8 133.351 7.67353  17
   1   2   8 126.828 7.46812  13
  -1  -2  -8 114.450 4.47049  20
  -1  -2  -8 115.243 2.88473   4
  -1  -2  -9 182.396 6.91827  19
   1   2   9 189.826 9.89635  12
  -1  -2  -9 185.940 8.19528  11
   1   2   9 187.723 9.77406  17
   1   2   9 184.452 9.82583  14
  -1  -2  -9 177.661 6.07528  20
   1   2   9 201.937 10.2435  23
  -1  -2 -10 499.866 15.4183  11
  -1  -2 -10 472.432 12.8702  19
   1   2  10 455.773 17.0977  12
   1   2  10 473.622 17.3199  14
  -1  -2 -10 474.879 11.9167  20
   1   2  10 483.665 17.2278  23
  -1  -2 -11 638.059 19.3951  11
  -1  -2 -11 656.376 16.5699  19
   1   2  11 641.730 21.6250  12
   1   2  11 676.795 22.1167  14
  -1  -2 -11 640.896 15.3386  20
  -1  -2 -11 693.770 21.9931  21
   1   2  11 680.361 22.0232  23
  -1  -2 -12 19.4331 4.87698  11
  -1  -2 -12 17.8665 6.32401  21
   1   2  12 23.7415 6.09893  12
   1   2  12 16.0235 5.93545  14
  -1  -2 -12 16.2300 3.39122  19
  -1  -2 -13 20.8086 4.10328   5
  -1  -2 -13 15.9591 5.66079   7
  -1  -2 -13 14.8129 6.95751  21
   1   2  13 14.2883 6.48338  12
  -1  -2 -13 18.9037 3.57814  19
   1   2  13 21.1363 6.49063  14
  -1  -2 -13 16.8840 5.32426  11
   1   2  14 293.065 15.7914  14
  -1  -2 -14 263.298 15.3258   7
  -1  -2 -14 288.614 9.96367  19
  -1  -2 -14 303.642 12.2080   5
   1   2  14 310.380 16.1233  12
  -1  -2 -14 281.591 13.9605  11
  -1  -2 -14 279.829 15.8877  21
  -1  -2 -15 60.3079 6.06424   5
  -1  -2 -15 59.0732 7.78977  11
   1   2  15 67.3036 11.6271  18
   1   2  15 64.7404 9.43167  12
  -1  -2 -15 65.2613 9.12798   7
  -1  -2 -15 64.6608 10.3251  21
  -1  -2 -16-1.07930 3.67259   5
   1   2  16 2.53795 10.1472  18
  -1  -2 -16-2.26892 7.02679   7
  -1  -2 -16 0.80098 6.35281  11
   1   2  16-0.51806 6.78314  12
  -1  -2 -16 3.22713 8.92130  21
   1   2  17 23.7912 11.9517  18
  -1  -2 -17 34.4770 8.85834   7
  -1  -2 -17 35.8473 7.91208  11
   1   2  17 39.0496 9.45871  12
  -1  -2 -17 45.0053 11.4961  21
   1   2  18-0.72514 11.7217  18
  -1  -2 -18 1.30488 7.35821   7
  -1  -2 -18 12.4500 11.5499  21
   1   2  18-2.30762 8.28010  12
   1   3 -16 17.5302 9.61892  11
  -1  -3  16 20.4346 8.35778  12
   1   3 -16 13.2120 9.05582   7
  -1  -3  16 9.14625 12.6748  15
   1   3 -16 12.1379 15.8587  21
   1   3 -15 9.34451 8.90088  11
  -1  -3  15 1.34206 6.83819  12
   1   3 -15 1.38482 8.10073   7
   1   3 -15-6.41349 15.4273  21
  -1  -3  15 4.70359 11.3642  15
  -1  -3  14 71.1899 9.33596  12
   1   3 -14 57.6080 14.7004  21
   1   3 -14 71.4919 10.9401  11
  -1  -3  14 73.7643 13.4976  15
   1   3 -14 77.6233 11.2200   7
   1   3 -14 69.7021 7.10908  19
   1   3 -13 215.996 10.8315  19
   1   3 -13 234.051 16.3929   7
  -1  -3  13 221.269 13.2998  12
  -1  -3  13 248.728 18.8814  15
   1   3 -13 208.334 15.1329  11
   1   3 -13 213.872 18.7467  21
   1   3 -12-6.79522 12.8248  21
   1   3 -12 3.30647 4.58489  19
   1   3 -12 3.95167 6.69838  11
  -1  -3  12 8.04638 5.72169  12
   1   3 -12 2.76253 5.73779   7
  -1  -3  12 1.85054 8.55130  15
  -1  -3  11 17.3978 8.53334  15
   1   3 -11 18.7394 6.99338  11
  -1  -3  11 25.7047 5.90911  12
   1   3 -11 17.2544 4.94550  19
  -1  -3  11 16.4816 8.76062  18
  -1  -3  11 18.9110 4.71195  14
   1   3 -11 4.12407 9.79749  21
  -1  -3  11 11.3601 6.37772  24
   1   3 -11 23.2562 6.81103   7
   1   3 -10 72.7105 10.4655  21
  -1  -3  10 60.7794 10.0087  15
  -1  -3  10 79.5836 6.32903  14
  -1  -3  10 76.7577 10.7476  18
  -1  -3  10 71.4565 7.03428  12
   1   3 -10 66.1764 8.45402  11
  -1  -3  10 44.3332 7.38109  24
   1   3 -10 59.8163 2.37431   5
   1   3 -10 73.1089 6.52912  19
   1   3 -10 79.0497 9.10551   7
  -1  -3   9 16.0214 5.89672  24
   1   3  -9 23.3317 1.89385   5
  -1  -3   9 23.0274 7.72267  15
   1   3  -9 34.5079 8.63715  21
   1   3  -9 30.8205 5.01142  19
  -1  -3   9 22.8445 7.40192  18
  -1  -3   9 20.7807 4.92294  12
   1   3  -9 17.2534 5.92667  11
  -1  -3   9 25.5441 4.29858  14
   1   3  -9 27.2451 5.94771   7
  -1  -3   8 153.913 10.3428  24
   1   3  -8 198.302 5.32249   5
   1   3  -8 232.077 13.5249  21
   1   3  -8 210.564 9.39470  19
   1   3  -8 196.501 7.24620  23
  -1  -3   8 200.116 8.43026  14
  -1  -3   8 199.441 9.80187  12
   1   3  -8 198.123 11.6710  11
  -1  -3   8 206.606 12.4888  18
   1   3  -8 194.694 11.4918   7
  -1  -3   8 200.250 12.8673  15
  -1  -3   7 26.1713 6.22965  15
  -1  -3   7 27.1485 3.50236  14
   1   3  -7 32.0061 3.31887  14
  -1  -3   7 30.0954 5.27442  24
   1   3  -7 26.5221 1.87045   5
   1   3  -7 28.4395 3.06069  23
   1   3  -7 24.7129 5.26654   7
   1   3  -7 30.9278 4.35919  19
   1   3  -7 25.2469 5.33512  11
  -1  -3   7 31.7594 4.50514  12
  -1  -3   7 31.4657 1.99089   4
   1   3  -7 29.9208 3.93875  22
  -1  -3   7 29.1122 1.75245   2
   1   3  -7 51.3615 7.80150  21
  -1  -3   7 26.9112 6.55694  18
   1   3  -6 13.9839 3.36109  19
  -1  -3   6 17.2536 5.15588  18
  -1  -3   6 13.1038 1.79238   4
  -1  -3   6 14.9444 1.55423   3
   1   3  -6 12.4442 3.94998   7
  -1  -3   6 16.0227 2.66385  14
   1   3  -6 17.9387 2.49947  14
   1   3  -6 13.3767 4.43953  11
   1   3  -6 13.4843 1.38557   5
   1   3  -6 11.2853 2.15185  23
  -1  -3   6 12.2516 3.29791  12
   1   3  -6 7.80875 2.71420  10
  -1  -3   6 14.1508 5.09930  15
   1   3  -6 12.8817 2.94832  22
  -1  -3   6 13.1385 4.04826  24
  -1  -3   6 16.2697 1.59280   2
  -1  -3   6 15.7016 1.66320   1
   1   3  -6 17.7620 5.73538  21
  -1  -3   5 452.221 15.2896  24
  -1  -3   5 546.809 14.6063  12
   1   3  -5 511.599 10.3588   5
  -1  -3   5 530.089 12.8314  14
   1   3  -5 524.875 12.0176  14
   1   3  -5 526.152 12.9190  22
   1   3  -5 541.138 17.0715  11
  -1  -3   5 528.210 11.3979   1
   1   3  -5 518.848 14.4978  19
   1   3  -5 512.751 11.9220  23
  -1  -3   5 538.239 17.1612  18
   1   3  -5 561.619 17.1098   7
   1   3  -5 484.198 12.6649  10
  -1  -3   5 529.386 11.3146   3
  -1  -3   5 513.355 17.1929  15
  -1  -3   4 182.831 5.89893  14
  -1  -3   4 186.957 5.41269   3
   1   3  -4 190.665 5.62713   3
   1   3  -4 202.689 9.99947  21
   1   3  -4 195.769 9.36258  11
  -1  -3   4 193.619 7.44439  22
  -1  -3   4 200.082 7.45204  12
  -1  -3   4 192.618 5.65263   1
  -1  -3   4 182.669 7.17293  19
   1   3  -4 180.165 7.54687  19
  -1  -3   4 192.276 9.37597  18
   1   3  -4 190.371 8.78105   7
   1   3  -4 185.531 5.39590  23
  -1  -3   4 197.339 8.41962  24
   1   3  -4 198.944 8.00891  24
   1   3  -4 189.032 6.49711  10
  -1  -3   4 201.719 9.40747  15
   1   3  -3 518.019 13.2624   8
  -1  -3   3 465.698 14.1537  15
   1   3  -3 479.606 13.2381  15
  -1  -3   3 473.271 10.3282  14
  -1  -3   3 463.664 10.5188   3
   1   3  -3 473.890 10.7658   3
  -1  -3   3 476.407 12.1090  19
   1   3  -3 448.512 12.5265  19
   1   3  -3 465.272 11.3926  22
  -1  -3   3 480.037 12.3255  22
   1   3  -3 463.839 14.4306  11
  -1  -3   3 460.981 11.8591  10
  -1  -3   3 466.251 14.2079  18
   1   3  -3 457.972 14.6226  21
   1   3  -3 500.343 13.1833   9
  -1  -3   3 492.864 12.1878  12
   1   3  -3 410.364 10.9173  10
  -1  -3   3 482.961 10.8731   1
   1   3  -3 459.570 9.77752  23
  -1  -3   3 462.821 13.1213  24
   1   3  -3 524.245 12.7828  24
   1   3  -3 500.612 13.2491  20
  -1  -3   2 228.942 6.35687   1
   1   3  -2 226.416 7.42064   8
  -1  -3   2 216.647 8.03401  15
   1   3  -2 222.536 7.55741  15
  -1  -3   2 225.082 5.27506  14
  -1  -3   2 194.002 6.86813  24
  -1  -3   2 217.959 5.98845   3
   1   3  -2 220.884 6.20919   3
  -1  -3   2 223.254 8.38858  18
   1   3  -2 216.965 7.37790  19
  -1  -3   2 216.296 6.79573  10
   1   3  -2 206.804 8.44623  11
   1   3  -2 209.200 6.25984  10
   1   3  -2 245.983 8.53874  25
  -1  -3   2 228.097 5.03573   5
  -1  -3   2 224.479 7.17866  22
   1   3  -2 209.671 6.47262  22
   1   3  -2 214.292 8.92811  21
   1   3  -2 224.346 7.80843  20
  -1  -3   2 221.023 8.32697  20
  -1  -3   2 218.583 8.16019  21
   1   3  -2 227.592 7.45623   9
  -1  -3   1 18.6760 2.04049   1
   1   3  -1 19.5509 2.24844   8
  -1  -3   1 22.0236 3.15750  15
   1   3  -1 25.3828 4.14386  11
  -1  -3   1 20.4019 1.56518   5
  -1  -3   1 13.1322 1.92737  24
   1   3  -1 15.2842 4.05565  25
  -1  -3   1 18.3882 3.74007  21
  -1  -3   1 17.9695 2.72370  20
   1   3  -1 19.8954 2.69986  20
  -1  -3   1 19.1042 2.75627  11
   1   3  -1 20.5580 2.09493  10
   1   3  -1 25.9435 4.61852  21
  -1  -3   1 16.7422 2.15258   7
   1   3  -1 18.6891 2.28645   9
   1   3  -1 21.4020 2.72099  22
   1   3  -1 19.0976 1.88398   3
  -1  -3   1 18.9070 1.80195   3
   1   3   0 142.802 6.13864  21
  -1  -3   0 184.744 7.14534  21
  -1  -3   0 144.990 5.80441  11
  -1  -3   0 142.577 4.90942   6
  -1  -3   0 149.230 4.94041   7
   1   3   0 148.855 4.80824   3
   1   3   0 136.067 5.09302   1
   1   3   0 138.002 5.15591  19
  -1  -3   0 135.187 4.89330  19
   1   3   0 149.087 4.91125  22
   1   3   0 136.887 3.68313  23
  -1  -3   0 131.481 3.67022  23
  -1  -3   0 140.928 5.59019  20
   1   3   0 131.511 6.20135  11
   1   3   0 140.830 4.54076  10
  -1  -3   0 124.419 5.70888  25
   1   3   1 492.659 11.2599  17
  -1  -3  -1 484.212 11.8299  11
   1   3   1 424.206 11.9331  11
   1   3   1 498.410 10.9680   3
  -1  -3  -1 481.387 10.6525   3
  -1  -3  -1 492.498 10.6059   7
   1   3   1 464.051 11.3301   1
  -1  -3  -1 496.732 11.1809   1
  -1  -3  -1 486.772 10.5381   6
   1   3   1 484.677 11.1447  19
  -1  -3  -1 400.608 10.8196  25
   1   3   1 484.415 10.6731  10
  -1  -3  -1 450.706 11.5327  21
   1   3   1 489.808 10.8649  22
  -1  -3  -1 490.261 11.1302  22
   1   3   1 469.445 10.4344  23
  -1  -3  -1 488.191 11.3269  20
  -1  -3  -1 482.634 10.8574  19
  -1  -3  -2 2689.89 17.0821  19
  -1  -3  -2 2551.56 19.2073  21
   1   3   2 2718.19 20.2669  17
   1   3   2 2704.04 14.4377   8
  -1  -3  -2 2633.77 13.6156   8
   1   3   2 2701.55 19.3351  14
   1   3   2 2550.57 20.6489  13
   1   3   2 2550.41 19.3341   1
  -1  -3  -2 2748.12 18.9222   1
  -1  -3  -2 2584.79 19.9272  13
  -1  -3  -2 2572.05 19.9304  11
   1   3   2 2634.91 19.0253  23
  -1  -3  -2 2660.05 17.0224  20
   1   3   2 2639.96 16.1607  20
  -1  -3  -2 2631.17 13.6896   9
   1   3   2 2701.74 14.5163   9
  -1  -3  -2 2787.08 18.8518  22
   1   3   2 2627.14 17.9899   3
  -1  -3  -2 2742.78 17.4383   3
  -1  -3  -2 2713.57 18.7464  10
   1   3   3 39.7534 2.87190  25
  -1  -3  -3 48.4495 3.80036  25
  -1  -3  -3 43.6096 3.07797  12
   1   3   3 37.1225 3.09021  14
  -1  -3  -3 37.0346 3.24506  13
   1   3   3 38.0708 3.21301  13
  -1  -3  -3 42.1085 2.62683   1
  -1  -3  -3 51.7319 2.75605   6
  -1  -3  -3 40.2433 2.39935   9
   1   3   3 40.1810 1.81079  20
  -1  -3  -3 40.5806 1.94098  20
  -1  -3  -3 39.9127 2.39189   3
  -1  -3  -3 41.3601 3.06304  17
   1   3   3 41.6958 3.32712  23
[truncated: 3,375,079 more chars]
