# Supplementary material for: (E)-2,4-Di­amino-5-{7-[(4-chloro­phen­yl)diazen­yl]-3,3-dimethyl-1-oxo-2,3,4,9-tetra­hydro-1H-xanthen-9-yl}-6-oxo-1,6-di­hydro­pyridine-3-carbo­nitrile di­methyl­formamide monosolvate
Source: IUCrdata. 2025 Nov 6;10(Pt 11):x250939. doi: 10.1107/S2414314625009393 (PMC12810270; doi:10.1107/S2414314625009393)
Supplement: Supplementary file 2 [file x-10-x250939-Isup2.hkl]

data_I                                                                          
_shelx_title ' E_SADO7 in P-1'                                                  
_shelx_refln_list_code          4                                               
_shelx_F_calc_maximum      248.31                                               
_exptl_crystal_F_000       696.00                                               
_reflns_d_resolution_high  0.6490                                               
                                                                                
loop_                                                                           
 _space_group_symop_operation_xyz                                               
 'x, y, z'                                                                      
 '-x, -y, -z'                                                                   
                                                                                
_cell_length_a    11.0172                                                       
_cell_length_b    12.3285                                                       
_cell_length_c    12.6748                                                       
_cell_angle_alpha  64.450                                                       
_cell_angle_beta   89.344                                                       
_cell_angle_gamma  78.658                                                       
                                                                                
_shelx_F_squared_multiplier     1.000                                           
                                                                                
loop_                                                                           
 _refln_index_h                                                                 
 _refln_index_k                                                                 
 _refln_index_l                                                                 
 _refln_F_squared_calc                                                          
 _refln_F_squared_meas                                                          
 _refln_F_squared_sigma                                                         
 _refln_observed_status                                                         
   2   0   0         16.88         13.25         0.81 o                         
   3   0   0          0.24          0.46         0.87 o                         
   4   0   0        880.22        912.46         7.24 o                         
   5   0   0       4112.47       4662.82        31.33 o                         
   6   0   0          1.94          3.43         1.95 o                         
   7   0   0          9.23          2.29         1.87 o                         
   8   0   0         91.17         82.60         3.28 o                         
   9   0   0        298.64        306.97         6.04 o                         
  10   0   0        600.14        548.49         9.11 o                         
  11   0   0        167.00        130.35         5.95 o                         
  12   0   0         25.99         21.94         2.21 o                         
  13   0   0        103.99        102.89         3.68 o                         
  14   0   0        178.39        160.35        10.13 o                         
  15   0   0         35.08         32.72         3.68 o                         
  16   0   0        123.37        119.42         8.02 o                         
 -16   1   0        137.21        149.66         7.70 o                         
 -15   1   0        270.24        282.08         9.39 o                         
 -14   1   0        138.16        158.12        22.78 o                         
 -13   1   0         35.79         51.75         3.34 o                         
 -12   1   0          0.03         -0.48         3.43 o                         
 -11   1   0          0.01         -0.05         1.49 o                         
  -9   1   0         66.41         51.16         4.16 o                         
  -8   1   0        326.21        326.93         5.02 o                         
  -7   1   0        102.40        123.98         2.86 o                         
  -6   1   0          1.46          3.61         1.16 o                         
  -5   1   0       7637.70       8637.06       118.05 o                         
  -4   1   0        252.92        273.05         2.62 o                         
  -3   1   0       1202.92       1299.53         8.86 o                         
  -2   1   0      11074.31      11958.96        74.76 o                         
  -1   1   0       1254.49       1430.62         7.62 o                         
   1   1   0       4095.64       4242.91        42.31 o                         
   2   1   0        680.18        635.86         4.04 o                         
   3   1   0         13.06         17.40         1.13 o                         
   4   1   0        223.00        251.10         5.65 o                         
   5   1   0          0.70          3.11         1.70 o                         
   6   1   0       4729.58       5289.31        46.97 o                         
   7   1   0        122.63        116.71         3.17 o                         
   8   1   0        107.30         92.85         3.19 o                         
   9   1   0        103.10        104.33         3.10 o                         
  10   1   0         21.00         30.76         2.35 o                         
  11   1   0          2.54          8.80         1.98 o                         
  12   1   0         15.66         13.78         2.46 o                         
  13   1   0         33.48         46.27         5.42 o                         
  14   1   0          9.86         59.45        25.35 o                         
  15   1   0         21.06         25.44         4.08 o                         
  16   1   0        137.70        154.60        10.22 o                         
 -16   2   0         65.05        142.86        32.75 o                         
 -15   2   0         80.18        106.32         5.43 o                         
 -14   2   0         65.72         79.95         5.49 o                         
 -13   2   0         69.80        102.16         5.66 o                         
 -12   2   0         52.37         54.20         5.49 o                         
 -11   2   0          6.02          4.25         3.57 o                         
 -10   2   0        189.57        177.78        10.55 o                         
  -9   2   0        366.06        325.64         7.41 o                         
  -8   2   0        133.13        119.30         4.79 o                         
  -7   2   0         94.71         84.29         3.31 o                         
  -6   2   0         64.41         68.45         2.81 o                         
  -5   2   0       1683.77       1743.70        17.48 o                         
  -3   2   0       1495.71       1692.62        18.28 o                         
  -2   2   0         51.45         62.40         2.55 o                         
  -1   2   0        246.08        226.87         3.28 o                         
   0   2   0       3511.52       3446.28        28.82 o                         
   1   2   0      16318.43      16782.31       100.25 o                         
   2   2   0        321.61        357.70         4.80 o                         
   3   2   0       1314.46       1351.33         9.79 o                         
   4   2   0       1523.32       1591.04        11.71 o                         
   5   2   0       1053.13       1113.70         8.33 o                         
   6   2   0         76.40         67.47         1.82 o                         
   7   2   0        915.61        947.38         8.99 o                         
   8   2   0       2592.86       2504.41        20.04 o                         
   9   2   0        194.93        201.88         5.07 o                         
  10   2   0          5.36         14.85         2.18 o                         
  11   2   0         74.72         77.85         5.38 o                         
  12   2   0         53.37         46.47         3.34 o                         
  13   2   0        111.23        132.11         6.05 o                         
  14   2   0          8.63          2.90         2.61 o                         
  15   2   0         20.66         69.13        24.88 o                         
  16   2   0          9.67          4.75         4.38 o                         
 -15   3   0         49.06        116.48        28.81 o                         
 -14   3   0         78.50        167.87        22.16 o                         
 -13   3   0         33.48         51.01         7.68 o                         
 -12   3   0        375.26        443.96        10.04 o                         
 -11   3   0         11.47         10.64         4.06 o                         
 -10   3   0          0.61          5.58         3.02 o                         
  -9   3   0         38.44         21.11         3.62 o                         
  -8   3   0        297.27        311.98        10.80 o                         
  -7   3   0         11.16          7.60         2.73 o                         
  -6   3   0         60.86         70.52         3.61 o                         
  -5   3   0        661.34        711.80         8.56 o                         
  -4   3   0        699.28        739.39        13.04 o                         
  -3   3   0        488.76        544.11         5.69 o                         
  -2   3   0         90.07         68.25         1.26 o                         
  -1   3   0         24.67         36.08         4.17 o                         
   0   3   0        870.28        918.69         4.96 o                         
   1   3   0        215.19        204.18         3.02 o                         
   2   3   0        548.91        524.13         3.50 o                         
   3   3   0       6488.61       6584.75        34.54 o                         
   4   3   0       1875.00       1968.56        14.59 o                         
   5   3   0        995.53       1111.82         7.40 o                         
   6   3   0        152.48        166.97         4.25 o                         
   7   3   0         38.53         50.70         1.67 o                         
   8   3   0         79.86         67.02         1.82 o                         
   9   3   0         80.10         77.98         3.75 o                         
  10   3   0         89.74         73.74         3.36 o                         
  11   3   0          0.69          1.46         1.93 o                         
  12   3   0        258.22        247.63         4.53 o                         
  13   3   0          2.05          5.73         2.71 o                         
  14   3   0        174.85        213.44         5.43 o                         
  15   3   0        201.85        156.33         5.30 o                         
  16   3   0         36.59         37.31         4.03 o                         
 -15   4   0         43.07        162.20        48.27 o                         
 -14   4   0         41.98         22.12         4.68 o                         
 -13   4   0        297.95        425.87        30.03 o                         
 -12   4   0        150.79        178.78         6.43 o                         
 -11   4   0         20.05         16.87         4.29 o                         
 -10   4   0         25.23         19.61         4.40 o                         
  -9   4   0         13.68          8.98         6.06 o                         
  -8   4   0          0.97          3.00         3.27 o                         
  -7   4   0       1098.70       1014.15        12.01 o                         
  -6   4   0        750.06        781.36        13.55 o                         
  -5   4   0       1297.80       1418.81        13.67 o                         
  -4   4   0        687.27        857.89         6.40 o                         
  -3   4   0        129.84        134.58         4.71 o                         
  -2   4   0       1100.45       1389.37         7.70 o                         
  -1   4   0       1237.92       1260.84         8.38 o                         
   0   4   0        823.47        904.82         6.55 o                         
   1   4   0         40.41         40.45         1.27 o                         
   2   4   0         40.68         27.01         0.74 o                         
   3   4   0        171.44        184.05         1.67 o                         
   4   4   0          4.74          3.82         0.76 o                         
   5   4   0        715.20        672.88         6.59 o                         
   6   4   0        284.89        327.99         3.86 o                         
   7   4   0        953.72        993.52         8.60 o                         
   8   4   0        746.58        725.57         7.23 o                         
   9   4   0       3683.18       3489.22        25.45 o                         
  10   4   0         84.56         81.98         3.33 o                         
  11   4   0         32.59         36.01         2.42 o                         
  12   4   0        160.13        151.25         3.70 o                         
  13   4   0        452.25        475.24         9.30 o                         
  14   4   0        586.00        576.44         9.63 o                         
  15   4   0         14.08         12.11         3.13 o                         
  16   4   0          0.99          2.02         3.21 o                         
 -14   5   0         43.09         97.92        37.76 o                         
 -13   5   0         46.03        107.19        25.97 o                         
 -12   5   0        110.40        166.81        24.87 o                         
 -11   5   0        414.75        454.82         9.29 o                         
 -10   5   0        341.68        324.28         7.45 o                         
  -9   5   0        178.28        166.20         6.06 o                         
  -8   5   0          2.50          2.16         3.42 o                         
  -7   5   0        975.83        973.35        12.19 o                         
  -6   5   0        293.46        280.41         4.91 o                         
  -5   5   0       1306.24       1246.91        13.98 o                         
  -4   5   0          6.83          7.17         1.02 o                         
  -3   5   0         31.36         34.70         1.75 o                         
  -2   5   0          6.19          4.06         1.59 o                         
  -1   5   0       4709.94       5424.42        40.47 o                         
   0   5   0       2125.35       2282.43        12.96 o                         
   1   5   0         21.84         25.01         1.01 o                         
   2   5   0         11.03          7.71         0.76 o                         
   3   5   0        807.30        806.47         8.00 o                         
   4   5   0       1592.50       1692.51        11.92 o                         
   5   5   0        220.07        280.72         3.72 o                         
   6   5   0        137.46        144.11         3.05 o                         
   7   5   0          0.46          0.59         1.17 o                         
   8   5   0         72.90         68.75         2.18 o                         
   9   5   0        581.10        540.16        11.60 o                         
  10   5   0         87.75         67.09         3.02 o                         
  11   5   0          0.35          0.94         2.44 o                         
  12   5   0         14.69          8.81         2.82 o                         
  13   5   0        154.20        185.28        18.84 o                         
  14   5   0         73.98         88.71         4.86 o                         
  15   5   0        137.20        137.76         6.50 o                         
  16   5   0          4.18          3.37         3.21 o                         
 -14   6   0          0.84          4.42         5.12 o                         
 -13   6   0          0.86          2.74         4.43 o                         
 -12   6   0          0.68         -3.04         4.19 o                         
 -11   6   0        159.69        182.61         5.68 o                         
 -10   6   0        256.47        263.87         6.26 o                         
  -9   6   0        168.65        165.69         6.27 o                         
  -8   6   0         11.53         16.87         2.09 o                         
  -7   6   0         59.94         60.17         2.31 o                         
  -6   6   0       1698.16       1672.53        30.84 o                         
  -5   6   0        208.73        210.22         4.35 o                         
  -4   6   0        477.15        515.81         5.78 o                         
  -3   6   0        260.56        296.14         4.09 o                         
  -2   6   0        106.26        107.64         2.30 o                         
  -1   6   0        239.24        360.63         8.57 o                         
   0   6   0         79.56         69.44         2.52 o                         
   1   6   0        324.12        384.52         6.93 o                         
   2   6   0          3.03          0.84         0.83 o                         
   3   6   0       1739.65       1816.93        10.75 o                         
   4   6   0        852.17        861.89         6.19 o                         
   5   6   0        197.32        183.10         2.71 o                         
   6   6   0        290.68        302.26         4.38 o                         
   7   6   0         30.40         41.15        10.30 o                         
   8   6   0        835.43        805.92         9.51 o                         
   9   6   0         68.85         61.58         2.09 o                         
  10   6   0       1083.85       1015.76        12.88 o                         
  11   6   0        158.50        151.58         5.77 o                         
  12   6   0         41.14         43.70         2.75 o                         
  13   6   0          1.23          0.67         2.16 o                         
  14   6   0          0.03         -0.04         3.03 o                         
  15   6   0         58.95         60.82         4.69 o                         
  16   6   0          2.42          2.67         4.11 o                         
 -13   7   0          2.59         61.36        27.46 o                         
 -12   7   0          5.87          9.46         4.97 o                         
 -11   7   0         53.49         58.49         5.28 o                         
 -10   7   0        223.92        228.71         8.05 o                         
  -9   7   0        209.66        193.71        12.38 o                         
  -8   7   0         57.29         51.87         3.97 o                         
  -7   7   0         13.69         17.28         2.51 o                         
  -6   7   0          3.36          3.61         2.05 o                         
  -5   7   0        121.71        121.28         3.08 o                         
  -4   7   0          8.07          8.62         1.66 o                         
  -3   7   0         24.21         24.58         1.93 o                         
  -2   7   0        523.74        517.81         6.21 o                         
  -1   7   0        218.94        219.69         3.55 o                         
   0   7   0        312.39        373.27         4.14 o                         
   1   7   0         11.04         11.79         2.00 o                         
   2   7   0          7.86          9.98         1.16 o                         
   3   7   0          5.29          1.82         0.88 o                         
   4   7   0         79.96        102.71         1.90 o                         
   5   7   0         23.99         19.12         1.55 o                         
   6   7   0          0.47          1.44         1.39 o                         
   7   7   0        337.25        282.61         3.00 o                         
   8   7   0        954.91        855.91        11.71 o                         
   9   7   0         18.08         14.53         1.41 o                         
  10   7   0         27.02         24.15         1.65 o                         
  11   7   0        197.32        181.49         5.06 o                         
  12   7   0        553.73        552.34        18.66 o                         
  13   7   0         12.22         12.19         2.15 o                         
  14   7   0        214.66        184.42         6.90 o                         
  15   7   0          0.87          1.79         3.98 o                         
  16   7   0         23.84         26.82         5.49 o                         
 -12   8   0         24.22         18.35         5.10 o                         
 -11   8   0          0.43         -0.27         4.69 o                         
 -10   8   0        115.34        113.44         6.04 o                         
  -9   8   0        183.74        188.01         6.72 o                         
  -8   8   0          0.87         -0.59         3.21 o                         
  -7   8   0          0.11          1.82         2.48 o                         
  -6   8   0         64.24         62.39         2.98 o                         
  -5   8   0          4.87          3.14         1.77 o                         
  -4   8   0        326.28        303.41         4.72 o                         
  -3   8   0        259.81        263.94         7.52 o                         
  -2   8   0        279.63        240.14         5.71 o                         
  -1   8   0        269.56        261.08         3.72 o                         
   0   8   0         61.45         53.25         1.67 o                         
   1   8   0        422.14        423.71         5.54 o                         
   2   8   0        329.85        290.99         4.21 o                         
   3   8   0          9.94         12.33         1.22 o                         
   4   8   0        168.24        161.70         2.37 o                         
   5   8   0         53.69         47.47         1.93 o                         
   6   8   0          0.14          3.88         1.94 o                         
   7   8   0        152.97        173.97         3.27 o                         
   8   8   0        225.09        206.74         3.11 o                         
   9   8   0        113.91         99.91         2.06 o                         
  10   8   0          1.17          0.46         1.31 o                         
  11   8   0        127.77        113.61         5.33 o                         
  12   8   0         47.08         41.80         4.30 o                         
  13   8   0          2.32          5.52         2.73 o                         
  14   8   0         25.09         26.70         3.69 o                         
  15   8   0         36.56         43.48         4.37 o                         
  16   8   0         19.62         18.87         5.20 o                         
 -12   9   0          9.25        114.53        42.73 o                         
 -11   9   0         22.22         44.14         5.32 o                         
 -10   9   0          0.40          5.60         4.17 o                         
  -9   9   0         61.51         59.76         4.60 o                         
  -8   9   0         49.85         53.80         4.59 o                         
  -7   9   0        136.65        149.79         4.77 o                         
  -6   9   0        396.17        388.19         5.91 o                         
  -5   9   0         26.18         23.15         2.23 o                         
  -4   9   0        113.23         94.18         3.92 o                         
  -3   9   0         45.98         25.82         2.66 o                         
  -2   9   0        273.46        244.97         5.69 o                         
  -1   9   0        163.25        159.65         2.68 o                         
   0   9   0         76.15         88.66         2.50 o                         
   1   9   0        177.74        197.29        16.98 o                         
   2   9   0        176.69        164.15         3.64 o                         
   3   9   0        186.27        170.42         2.63 o                         
   4   9   0        136.87        136.72         3.70 o                         
   5   9   0          0.05          2.35         1.07 o                         
   6   9   0          2.93          2.88         1.98 o                         
   7   9   0         48.33         54.80         2.46 o                         
   8   9   0        225.98        204.38         3.83 o                         
   9   9   0        194.85        180.83         3.93 o                         
  10   9   0          6.51          6.73         1.98 o                         
  11   9   0          0.43          3.15         1.99 o                         
  12   9   0         11.59         16.38         2.43 o                         
  13   9   0         84.11        101.14         4.46 o                         
  14   9   0         29.74         26.91         3.50 o                         
  15   9   0         55.94         59.28         5.03 o                         
  16   9   0          2.18          1.20         5.96 o                         
 -11  10   0         25.95         38.16         5.15 o                         
 -10  10   0         12.85         65.67        25.67 o                         
  -9  10   0         15.98         13.01         4.19 o                         
  -8  10   0        210.97        229.57         7.10 o                         
  -7  10   0        114.09        128.66         4.78 o                         
  -6  10   0        375.79        395.24         8.47 o                         
  -5  10   0        118.99        119.24         4.26 o                         
  -4  10   0          2.25          3.36         2.41 o                         
  -3  10   0        131.21        115.63         3.52 o                         
  -2  10   0        325.43        277.42         5.65 o                         
  -1  10   0         66.12         53.45         2.12 o                         
   0  10   0          0.69          2.39         1.59 o                         
   1  10   0        143.56        155.66         4.80 o                         
   2  10   0        459.05        446.61         8.94 o                         
   3  10   0       1799.61       1730.57        12.83 o                         
   4  10   0          7.62          7.77         1.44 o                         
   5  10   0        213.46        193.17         4.22 o                         
   6  10   0        346.41        327.13         5.05 o                         
   7  10   0         55.50         48.97         2.76 o                         
   8  10   0         36.11         19.79         2.18 o                         
   9  10   0         29.50         30.39         2.67 o                         
  10  10   0         84.48         89.28         4.90 o                         
  11  10   0          3.87          4.51         2.33 o                         
  12  10   0         51.64         58.70         3.94 o                         
  13  10   0          3.79          9.69         3.43 o                         
  14  10   0         33.41         24.83         4.16 o                         
  15  10   0         82.88         94.57         5.44 o                         
 -10  11   0          1.09          1.61         4.61 o                         
  -9  11   0         17.38         16.36         4.37 o                         
  -8  11   0          2.38          2.86         3.68 o                         
  -7  11   0         13.69         19.49         3.61 o                         
  -6  11   0          0.27         -0.53         2.91 o                         
  -5  11   0        236.51        231.69         5.42 o                         
  -4  11   0          0.36         -0.16         2.65 o                         
  -3  11   0          4.01          2.97         2.57 o                         
  -2  11   0          3.47          0.93         2.47 o                         
  -1  11   0        302.62        311.55         6.30 o                         
   0  11   0        190.90        194.97         3.53 o                         
   1  11   0        109.40        102.57         2.99 o                         
   2  11   0          0.44          2.93         2.42 o                         
   3  11   0          0.03          0.75         1.74 o                         
   4  11   0         20.47         18.10         1.51 o                         
   5  11   0          1.05          0.56         1.12 o                         
   6  11   0          5.29          9.09         3.43 o                         
   7  11   0         12.22         10.11         2.37 o                         
   8  11   0          0.38          3.08         2.41 o                         
   9  11   0         34.21         30.82         2.83 o                         
  10  11   0          0.28          1.93         2.54 o                         
  11  11   0         18.21         27.09         2.85 o                         
  12  11   0          1.39          4.84         3.79 o                         
  13  11   0         64.42         79.02         5.22 o                         
  14  11   0         24.25         19.08         4.03 o                         
  15  11   0         21.42         28.68         4.45 o                         
  -9  12   0         12.68         11.43         5.43 o                         
  -8  12   0         31.71         22.56         4.29 o                         
  -7  12   0         44.90         49.53         4.09 o                         
  -6  12   0         18.93         20.40         3.59 o                         
  -5  12   0         81.36         83.13         4.12 o                         
  -4  12   0         23.02         17.16         3.16 o                         
  -3  12   0        236.00        235.20         5.81 o                         
  -2  12   0        212.38        189.34         6.51 o                         
  -1  12   0         22.86         11.42         5.67 o                         
   0  12   0        344.52        344.64         5.20 o                         
   1  12   0        657.12        675.91         7.16 o                         
   2  12   0        215.03        216.69         4.78 o                         
   3  12   0         54.24         48.86         3.50 o                         
   4  12   0          0.32          0.05         3.68 o                         
   5  12   0         47.06         34.39         2.96 o                         
   6  12   0         87.85         81.29         3.89 o                         
   7  12   0         45.24         39.04         4.38 o                         
   8  12   0         23.18         24.47         2.93 o                         
   9  12   0        191.38        192.13         4.70 o                         
  10  12   0         34.79         42.63         3.24 o                         
  11  12   0        464.42        488.14         8.01 o                         
  12  12   0         13.48         10.28         3.63 o                         
  13  12   0         20.46         19.41         4.53 o                         
  14  12   0          4.30          3.14         4.00 o                         
  -8  13   0          0.82         -2.39         5.40 o                         
  -7  13   0         60.83         60.98         6.27 o                         
  -6  13   0         88.98         84.90         6.19 o                         
  -5  13   0          8.01          9.82         4.29 o                         
  -4  13   0          4.56          2.75         3.32 o                         
  -3  13   0        246.56        253.43         6.19 o                         
  -2  13   0        396.59        390.09         8.51 o                         
  -1  13   0        480.58        453.21         8.63 o                         
   0  13   0        108.98        105.23         5.59 o                         
   1  13   0          8.63          7.44         2.28 o                         
   2  13   0          7.07          8.78         2.54 o                         
   3  13   0         90.06         89.47         4.31 o                         
   4  13   0        130.58        150.29         5.58 o                         
   5  13   0          4.59         10.17         6.98 o                         
   6  13   0        129.02         81.73         7.24 o                         
   7  13   0         11.38          1.71         3.18 o                         
   8  13   0          0.22         -1.96         3.30 o                         
   9  13   0         20.55         22.49         3.61 o                         
  10  13   0         81.41         91.05         5.60 o                         
  11  13   0          1.83          8.65         4.37 o                         
  12  13   0         23.56         20.33         4.65 o                         
  13  13   0         61.28         66.96         5.32 o                         
  -6  14   0         11.93         19.16         5.86 o                         
  -5  14   0         45.51         53.85         5.85 o                         
  -4  14   0        215.00        212.94         8.51 o                         
  -3  14   0         42.00         36.00         4.48 o                         
  -2  14   0          0.91          2.88         3.79 o                         
  -1  14   0         16.90         13.30         4.62 o                         
   0  14   0         71.35         72.38         5.01 o                         
   1  14   0         76.33         77.01         3.67 o                         
   2  14   0          1.40          2.81         2.38 o                         
   3  14   0        158.78        171.77         5.48 o                         
   4  14   0        195.37        237.52        16.98 o                         
   5  14   0          2.10         77.32        32.47 o                         
   6  14   0         12.81         70.01        27.30 o                         
   7  14   0         74.76        144.65        33.13 o                         
   8  14   0         46.32         67.13         5.09 o                         
   9  14   0          1.86          4.58         3.43 o                         
  10  14   0        261.96        255.65         8.68 o                         
  11  14   0         72.97         73.94         6.93 o                         
  12  14   0        262.68        294.81         8.89 o                         
  -4  15   0        164.47        166.18         7.93 o                         
  -3  15   0         87.38         87.45         5.36 o                         
  -2  15   0        125.78        140.25         8.33 o                         
  -1  15   0         13.61         14.64         3.82 o                         
   0  15   0         14.44         11.78         4.23 o                         
   1  15   0         18.68         19.10         3.85 o                         
   2  15   0        159.29        172.50         7.70 o                         
   3  15   0         10.00         12.25         4.64 o                         
   4  15   0         60.37         48.69         5.14 o                         
   5  15   0        129.54        192.58        16.77 o                         
   6  15   0        102.30        176.51        13.54 o                         
   7  15   0        105.21        155.32        28.67 o                         
   8  15   0          7.75         75.85        28.30 o                         
   9  15   0         57.23        132.89        39.41 o                         
  10  15   0         15.86        104.74        42.64 o                         
  11  15   0         53.94         60.60         7.24 o                         
  -2  16   0          9.76          7.47         4.26 o                         
  -1  16   0         37.20         41.88         4.20 o                         
   0  16   0          0.53         -0.46         4.50 o                         
   1  16   0          0.05         -4.57         4.57 o                         
   2  16   0          9.00          7.35         4.59 o                         
   3  16   0          1.55         -2.89         4.92 o                         
   4  16   0         65.74         64.68         5.89 o                         
   5  16   0          7.85         14.71         5.38 o                         
   6  16   0         81.30         85.76         6.13 o                         
   7  16   0          6.09         25.08         4.83 o                         
   8  16   0          7.87         24.21         7.63 o                         
   9  16   0         70.28         55.96        10.69 o                         
   2  17   0         80.04         91.81        17.90 o                         
   3  17   0          0.32         -2.37         5.47 o                         
   4  17   0          9.02          1.17         7.86 o                         
   5  17   0          9.53         16.21         5.68 o                         
  -8 -16   1          0.01         -0.10         5.28 o                         
  -7 -16   1         17.13         17.18         5.45 o                         
  -6 -16   1         12.27         27.84         5.55 o                         
  -5 -16   1         49.44         54.51         8.85 o                         
  -4 -16   1          0.35          2.76         5.12 o                         
  -3 -16   1         37.99         32.00         8.37 o                         
  -2 -16   1          0.54         -3.72         4.28 o                         
  -1 -16   1          2.15          3.29         4.05 o                         
   0 -16   1         62.51         57.00         4.91 o                         
   1 -16   1         46.86         41.02         4.99 o                         
 -10 -15   1          3.76         19.61         7.19 o                         
  -9 -15   1         24.79         30.76         4.86 o                         
  -8 -15   1          6.53          0.06         4.30 o                         
  -7 -15   1          9.76         12.01         4.31 o                         
  -6 -15   1          3.94          5.52         4.70 o                         
  -5 -15   1         11.36         15.52         4.28 o                         
  -4 -15   1         30.01         25.68         4.60 o                         
  -3 -15   1         62.73         76.22         7.15 o                         
  -2 -15   1          1.06         11.72         8.56 o                         
  -1 -15   1         41.05         40.40         8.61 o                         
   0 -15   1          2.85          3.22         3.31 o                         
   1 -15   1          8.05          5.33         3.39 o                         
   2 -15   1          0.00         -1.83         3.96 o                         
   3 -15   1         82.47         82.25         5.61 o                         
 -11 -14   1         17.32         16.43         5.87 o                         
 -10 -14   1        311.00        369.21         9.32 o                         
  -9 -14   1         57.51         66.66         5.65 o                         
  -8 -14   1         12.42         53.26        23.03 o                         
  -7 -14   1          7.80         40.94        20.67 o                         
  -6 -14   1        254.78        292.69        16.93 o                         
  -5 -14   1         18.84         24.97         5.65 o                         
  -4 -14   1          1.71          7.20         4.32 o                         
  -3 -14   1         26.25         31.39         3.82 o                         
  -2 -14   1          0.18          1.02         2.69 o                         
  -1 -14   1          1.95          1.84         3.22 o                         
   0 -14   1         39.98         43.67         4.64 o                         
   1 -14   1        208.63        207.63         6.12 o                         
   2 -14   1         78.76         72.02         4.16 o                         
   3 -14   1        233.68        223.48         6.81 o                         
   4 -14   1         47.69         42.92         4.89 o                         
   5 -14   1         95.84         88.46         7.22 o                         
 -13 -13   1          0.91          3.19         4.50 o                         
 -12 -13   1         59.66         60.45         5.73 o                         
 -11 -13   1        124.05        108.85         6.29 o                         
 -10 -13   1         16.45         13.31         3.68 o                         
  -9 -13   1         10.31          7.96         3.09 o                         
  -8 -13   1        155.81        213.97        32.09 o                         
  -7 -13   1        186.68        215.52        29.35 o                         
  -6 -13   1         58.97         83.36        24.58 o                         
  -5 -13   1          5.16         36.43        18.32 o                         
  -4 -13   1         59.50         63.81         6.94 o                         
  -3 -13   1          6.29          5.60         2.02 o                         
  -2 -13   1        129.01        133.99         3.74 o                         
  -1 -13   1         69.79         64.54         4.24 o                         
   0 -13   1        115.63        125.45         6.81 o                         
   1 -13   1         22.61         22.55         3.42 o                         
   2 -13   1        126.78        121.14         4.74 o                         
   3 -13   1         27.87         26.37         3.47 o                         
   4 -13   1         54.38         45.62         4.88 o                         
   5 -13   1        250.92        271.69         9.30 o                         
   6 -13   1          9.71         10.53         4.60 o                         
   7 -13   1         84.00         87.39         6.80 o                         
 -14 -12   1          0.39         -0.83         4.97 o                         
 -13 -12   1          0.46          1.09         4.15 o                         
 -12 -12   1         43.48         49.49         4.48 o                         
 -11 -12   1         48.57         49.81         4.24 o                         
 -10 -12   1         85.70         94.45         4.32 o                         
  -9 -12   1         18.31         18.29         3.07 o                         
  -8 -12   1          3.48          2.65         2.69 o                         
  -7 -12   1         61.47         58.06         4.10 o                         
  -6 -12   1        482.38        586.37        29.54 o                         
  -5 -12   1          9.81         47.23        20.38 o                         
  -4 -12   1         60.90         57.13         4.32 o                         
  -3 -12   1         40.38         48.11         3.48 o                         
  -2 -12   1        242.80        250.08         4.08 o                         
  -1 -12   1          6.08          4.17         1.71 o                         
   0 -12   1        189.09        192.59         4.36 o                         
   1 -12   1        159.04        162.01         5.96 o                         
   2 -12   1         60.21         47.14         4.18 o                         
   3 -12   1          5.40          8.13         2.79 o                         
   4 -12   1          3.08          3.28         2.48 o                         
   5 -12   1         14.20         15.97         3.32 o                         
   6 -12   1         63.88         71.84         5.35 o                         
   7 -12   1          8.43         13.14         4.55 o                         
   8 -12   1         38.23         35.68         5.10 o                         
 -14 -11   1         29.39         33.62         4.53 o                         
 -13 -11   1          1.65          3.69         3.92 o                         
 -12 -11   1         12.60         16.57         3.50 o                         
 -11 -11   1         29.82         36.86         3.18 o                         
 -10 -11   1         42.51         40.69         3.11 o                         
  -9 -11   1         25.33         37.00         4.77 o                         
  -8 -11   1         39.15         48.35         3.09 o                         
  -7 -11   1         38.89         35.58         3.18 o                         
  -6 -11   1        140.04        163.61        21.44 o                         
  -5 -11   1         98.94         98.53        12.65 o                         
  -4 -11   1        393.58        366.10         8.32 o                         
  -3 -11   1        418.66        419.18         5.93 o                         
  -2 -11   1        395.21        389.66        10.02 o                         
  -1 -11   1        927.93        906.55         8.59 o                         
   0 -11   1        181.48        173.61         3.28 o                         
   1 -11   1         59.00         57.28         3.09 o                         
   2 -11   1         94.26         87.82         3.45 o                         
   3 -11   1         38.95         39.32         3.12 o                         
   4 -11   1         80.54         69.87         2.89 o                         
   5 -11   1          3.26          4.62         3.09 o                         
   6 -11   1          9.87         11.85         2.86 o                         
   7 -11   1         15.78         14.59         3.63 o                         
   8 -11   1        124.75        141.00        11.31 o                         
   9 -11   1         33.90         35.27         4.87 o                         
 -15 -10   1          1.59          4.66         4.66 o                         
 -14 -10   1          5.90         11.67         4.29 o                         
 -13 -10   1          0.37          8.11         3.93 o                         
 -12 -10   1          0.01          5.34         2.79 o                         
 -11 -10   1         59.53         58.96         3.49 o                         
 -10 -10   1         19.45         17.80         1.80 o                         
  -9 -10   1         77.72         61.42         3.18 o                         
  -8 -10   1          1.46          2.03         2.36 o                         
  -7 -10   1         26.78         34.05         3.08 o                         
  -6 -10   1         44.07         34.34         1.68 o                         
  -5 -10   1        203.68        191.96         6.08 o                         
  -4 -10   1        387.63        363.32         5.62 o                         
  -3 -10   1        419.90        432.11        11.13 o                         
  -2 -10   1        132.42        145.91         8.22 o                         
  -1 -10   1         47.36         48.04         1.98 o                         
   0 -10   1         79.45         74.98         2.39 o                         
   1 -10   1        298.56        295.83         4.66 o                         
   2 -10   1        313.49        290.84         5.05 o                         
   3 -10   1          0.50          1.89         1.67 o                         
   4 -10   1         52.19         48.31         3.25 o                         
   5 -10   1          8.44         11.88         2.49 o                         
   6 -10   1          0.83          1.59         3.59 o                         
   7 -10   1         17.41         20.04         3.13 o                         
   8 -10   1         12.92         17.87         3.74 o                         
   9 -10   1          0.22          1.77         4.13 o                         
  10 -10   1         77.17         53.96         5.37 o                         
 -15  -9   1         59.25         65.89         5.46 o                         
 -14  -9   1         37.48         36.37         4.47 o                         
 -13  -9   1          6.35          6.10         3.14 o                         
 -12  -9   1          5.34          6.97         2.52 o                         
 -11  -9   1          7.32         11.44         2.73 o                         
 -10  -9   1          3.94          2.65         2.64 o                         
  -9  -9   1         30.93         26.39         1.92 o                         
  -8  -9   1         20.43         12.29         1.92 o                         
  -7  -9   1        196.36        194.39         4.15 o                         
  -6  -9   1        768.75        743.12         6.89 o                         
  -5  -9   1          1.45          6.65         3.71 o                         
  -4  -9   1          2.00          1.99         1.37 o                         
  -3  -9   1        448.15        422.12         8.23 o                         
  -2  -9   1          5.70          5.89         1.98 o                         
  -1  -9   1       1643.71       1643.89        13.77 o                         
   0  -9   1         11.00          9.61         1.97 o                         
   1  -9   1         75.81         90.64         4.62 o                         
   2  -9   1        276.50        260.29         4.21 o                         
   3  -9   1        683.67        649.46         9.05 o                         
   4  -9   1          2.50          3.13         2.21 o                         
   5  -9   1          0.02          0.03         2.32 o                         
   6  -9   1          0.22         -0.02         2.55 o                         
   7  -9   1         97.71        101.88         4.37 o                         
   8  -9   1          1.40          1.44         3.34 o                         
   9  -9   1          2.42          1.30         3.82 o                         
  10  -9   1         40.86         32.26         4.66 o                         
  11  -9   1         45.21         31.46         6.14 o                         
 -16  -8   1         91.84         94.53         6.24 o                         
 -15  -8   1         38.14         43.74         5.98 o                         
 -14  -8   1         19.59         15.93         3.09 o                         
 -13  -8   1          8.24         27.09        11.61 o                         
 -12  -8   1        127.92        134.55         7.97 o                         
 -11  -8   1         32.95         35.29         2.30 o                         
 -10  -8   1         14.25         12.73         1.62 o                         
  -9  -8   1        224.79        182.91         4.40 o                         
  -8  -8   1        171.08        183.49         3.33 o                         
  -7  -8   1         12.38          8.96         2.03 o                         
  -6  -8   1          6.98          7.79         2.10 o                         
  -5  -8   1          2.18          1.78         1.67 o                         
  -4  -8   1        149.56        134.14         3.57 o                         
  -3  -8   1          0.14          1.29         0.98 o                         
  -2  -8   1         42.38         46.42         3.75 o                         
  -1  -8   1        107.71        117.60         4.46 o                         
   0  -8   1         73.84         77.41         2.20 o                         
   1  -8   1         32.96         36.27         2.27 o                         
   2  -8   1        237.64        214.34         3.57 o                         
   3  -8   1        471.04        484.28         6.54 o                         
   4  -8   1         51.37         56.66         2.90 o                         
   5  -8   1        325.14        332.51         6.08 o                         
   6  -8   1          3.38          2.55         2.34 o                         
   7  -8   1         27.16         25.95         2.96 o                         
   8  -8   1          4.73          7.11         3.37 o                         
   9  -8   1         20.24         20.15         3.99 o                         
  10  -8   1         41.89         43.03         4.89 o                         
  11  -8   1         53.38        145.05        45.94 o                         
  12  -8   1         60.96         86.39         6.79 o                         
 -16  -7   1          0.46          5.76         4.09 o                         
 -15  -7   1          0.00          0.96         4.58 o                         
 -14  -7   1         19.27         24.80         3.28 o                         
 -13  -7   1         11.80          9.35         2.03 o                         
 -12  -7   1         62.39         67.81         2.98 o                         
 -11  -7   1        203.22        204.16         3.64 o                         
 -10  -7   1          1.08          2.58         1.53 o                         
  -9  -7   1         60.26         47.84         2.06 o                         
  -8  -7   1         19.43         15.74         1.21 o                         
  -7  -7   1        134.63         88.18         2.76 o                         
  -6  -7   1         83.85         87.70         3.24 o                         
  -5  -7   1        129.93        110.66         2.66 o                         
  -4  -7   1          5.04          5.30         1.20 o                         
  -3  -7   1        553.18        493.35         5.20 o                         
  -2  -7   1       1656.10       1631.70        13.26 o                         
  -1  -7   1         16.32         25.04         4.12 o                         
   0  -7   1         57.75         56.96         2.27 o                         
   1  -7   1          4.66          5.94         0.83 o                         
   2  -7   1         14.36         19.75         1.54 o                         
   3  -7   1        169.22        158.67         3.22 o                         
   4  -7   1        826.01        788.84        11.35 o                         
   5  -7   1        618.92        636.18         7.08 o                         
   6  -7   1          0.66          0.00         2.27 o                         
   7  -7   1        138.42        149.48         4.61 o                         
   8  -7   1         56.20         58.40         6.59 o                         
   9  -7   1          2.77          1.83         3.50 o                         
  10  -7   1         12.18         14.85         4.52 o                         
  11  -7   1        219.04        228.98         8.58 o                         
  12  -7   1        110.65         76.18         6.31 o                         
  13  -7   1         26.26         44.29         6.23 o                         
 -16  -6   1         34.93         44.42         5.44 o                         
 -15  -6   1         24.95         28.60         4.40 o                         
 -14  -6   1         48.32         45.02         3.18 o                         
 -13  -6   1          3.42          3.40         2.90 o                         
 -12  -6   1          8.08          5.42         2.66 o                         
 -11  -6   1        529.08        489.63        11.20 o                         
 -10  -6   1        228.84        207.83         4.21 o                         
  -9  -6   1        208.90        217.38         4.65 o                         
  -8  -6   1          3.40          5.01         1.03 o                         
  -7  -6   1         62.99         51.98         1.46 o                         
  -6  -6   1        132.83        140.48         3.98 o                         
  -5  -6   1         99.40        123.98         2.78 o                         
  -4  -6   1         17.64         20.35         1.22 o                         
  -3  -6   1        207.75        229.82         2.40 o                         
  -2  -6   1        585.91        569.13         7.15 o                         
  -1  -6   1         71.03         78.65         2.74 o                         
   0  -6   1        250.72        274.76         5.25 o                         
   1  -6   1          0.08          2.37         0.76 o                         
   2  -6   1        323.64        337.05         5.33 o                         
   3  -6   1         52.04         65.28         2.14 o                         
   4  -6   1         40.41         39.58         2.01 o                         
   5  -6   1         56.91         47.96         1.97 o                         
   6  -6   1         18.80         21.51         2.48 o                         
   7  -6   1        243.97        253.93         9.26 o                         
   8  -6   1        114.48         97.10         6.12 o                         
   9  -6   1          0.01         -0.14         1.97 o                         
  10  -6   1          0.02         -1.11         2.30 o                         
  11  -6   1         29.61         31.13         4.90 o                         
  12  -6   1         26.11         35.33         4.91 o                         
  13  -6   1         11.98         10.70         4.59 o                         
  14  -6   1        100.28         95.89         8.49 o                         
 -16  -5   1         94.66        105.10         5.41 o                         
 -15  -5   1         89.03         83.41         4.52 o                         
 -14  -5   1        306.57        309.50         7.64 o                         
 -13  -5   1         16.90         18.82         2.98 o                         
 -12  -5   1         64.62         65.00         3.48 o                         
 -11  -5   1        152.87        139.48         4.18 o                         
 -10  -5   1         99.79         89.38         3.86 o                         
  -9  -5   1          3.05          3.12         1.88 o                         
  -8  -5   1        109.86        108.19         2.34 o                         
  -7  -5   1        296.19        266.88         3.86 o                         
  -6  -5   1         50.73         62.47         1.39 o                         
  -5  -5   1        165.18        153.39         1.80 o                         
  -4  -5   1        244.06        248.89         2.73 o                         
  -3  -5   1       1421.70       1575.79        10.73 o                         
  -2  -5   1          1.43          1.56         0.73 o                         
  -1  -5   1        496.63        511.78         4.31 o                         
   0  -5   1        602.72        622.43         5.39 o                         
   1  -5   1        595.60        714.82         7.64 o                         
   2  -5   1        111.28        125.82         3.44 o                         
   3  -5   1        319.07        320.34         4.02 o                         
   4  -5   1         10.61         11.60         1.26 o                         
   5  -5   1        114.53        112.89         3.20 o                         
   6  -5   1       1173.31       1144.48        13.29 o                         
   7  -5   1        316.37        290.48         4.97 o                         
   8  -5   1         35.12         38.83         3.47 o                         
   9  -5   1          0.61         -0.20         2.85 o                         
  10  -5   1          6.38          4.45         2.99 o                         
  11  -5   1          2.46          6.63         4.29 o                         
  12  -5   1          8.97        121.95        52.37 o                         
  13  -5   1         11.52         75.04        32.28 o                         
  14  -5   1         19.94        165.77        55.27 o                         
 -16  -4   1          7.52          8.94         3.46 o                         
 -15  -4   1          0.02         -1.55         3.67 o                         
 -14  -4   1         68.63         71.21         5.05 o                         
 -13  -4   1         12.43         14.97         2.93 o                         
 -12  -4   1         51.77         57.45         3.34 o                         
 -11  -4   1         47.76         40.19         3.13 o                         
 -10  -4   1         57.57         57.32         3.12 o                         
  -9  -4   1        182.58        172.48         4.29 o                         
  -8  -4   1       2150.48       2125.27        17.31 o                         
  -7  -4   1       1175.71       1200.40        10.46 o                         
  -6  -4   1        554.84        636.65         5.36 o                         
  -5  -4   1        207.42        262.99         2.73 o                         
  -4  -4   1         72.82        106.91         1.42 o                         
  -3  -4   1          3.45          1.07         0.75 o                         
  -2  -4   1          0.14          1.56         0.66 o                         
  -1  -4   1         90.60         68.34         1.89 o                         
   0  -4   1        244.59        226.77         3.57 o                         
   1  -4   1       1705.44       1794.39        14.55 o                         
   2  -4   1       2052.95       2223.29        18.28 o                         
   3  -4   1        716.26        798.00         5.78 o                         
   4  -4   1         13.98         15.18         0.75 o                         
   5  -4   1          6.58          9.50         1.38 o                         
   6  -4   1       1148.35       1153.01        13.23 o                         
   7  -4   1         30.52         40.14         3.30 o                         
   8  -4   1          0.54          2.94         2.67 o                         
   9  -4   1          5.35          8.55         3.15 o                         
  10  -4   1          0.81          4.52         3.21 o                         
  11  -4   1          2.97          6.78         3.41 o                         
  12  -4   1         19.36         13.95         3.98 o                         
  13  -4   1         92.95        131.87        33.61 o                         
  14  -4   1         65.76        179.64        57.87 o                         
  15  -4   1         40.48        243.53        75.40 o                         
 -16  -3   1          3.75          5.17         3.29 o                         
 -15  -3   1         35.42         39.80         3.75 o                         
 -14  -3   1         13.13         14.35         3.65 o                         
 -13  -3   1          0.25          0.91         2.75 o                         
 -12  -3   1         45.41         47.28         2.63 o                         
 -11  -3   1         26.66         25.12         2.26 o                         
 -10  -3   1         67.92         64.99         2.24 o                         
  -9  -3   1        369.49        360.18         4.61 o                         
  -8  -3   1         73.27         57.99         1.91 o                         
  -7  -3   1        203.00        218.43         4.16 o                         
  -6  -3   1         19.38         19.29         1.45 o                         
  -4  -3   1         24.71         23.54         0.86 o                         
  -3  -3   1        244.42        238.40         2.15 o                         
  -2  -3   1       4162.04       4280.28        17.36 o                         
  -1  -3   1         24.93         27.84         0.81 o                         
   0  -3   1        305.12        305.49        12.32 o                         
   1  -3   1         87.04        115.71         1.57 o                         
   2  -3   1        617.40        630.63         7.28 o                         
   3  -3   1        107.84         98.28         1.95 o                         
   4  -3   1        100.21        113.22         2.26 o                         
   5  -3   1         19.32         19.47         1.80 o                         
   6  -3   1        383.25        369.15         7.87 o                         
   7  -3   1        175.04        211.49        19.26 o                         
   8  -3   1        746.29        748.09        11.30 o                         
   9  -3   1        222.98        268.52         7.04 o                         
  10  -3   1        339.23        344.30         7.20 o                         
  11  -3   1         60.52         65.45         4.29 o                         
  12  -3   1         69.38         86.03        23.61 o                         
  13  -3   1         64.31         54.60         5.15 o                         
  14  -3   1        147.04        181.09        43.11 o                         
  15  -3   1         91.27        183.34        46.62 o                         
 -16  -2   1        148.88        150.36         7.89 o                         
 -15  -2   1        111.07        139.31         4.71 o                         
 -14  -2   1          5.06          3.65         3.28 o                         
 -13  -2   1         42.60         44.55         2.75 o                         
 -12  -2   1         84.40         77.13         2.87 o                         
 -11  -2   1         69.37         70.62         2.52 o                         
 -10  -2   1         27.37         31.99         2.06 o                         
  -9  -2   1        326.70        327.10         4.77 o                         
  -8  -2   1       2027.63       1909.30        15.10 o                         
  -7  -2   1        976.42        959.32         8.04 o                         
  -6  -2   1        288.24        265.71         3.48 o                         
  -5  -2   1        183.67        199.91         2.77 o                         
  -4  -2   1         15.24          8.43         0.87 o                         
  -3  -2   1       1830.24       1928.90        11.02 o                         
  -2  -2   1          2.88          0.83         0.56 o                         
  -1  -2   1       1053.18       1021.29         5.98 o                         
   0  -2   1        347.43        371.44         6.34 o                         
   1  -2   1       1250.93       1336.66         7.03 o                         
   2  -2   1       2899.34       3266.94        15.55 o                         
   3  -2   1         72.82        107.17         1.78 o                         
   4  -2   1        537.42        604.87         9.48 o                         
   5  -2   1          0.30          0.80         1.55 o                         
   6  -2   1         52.16         66.37         3.81 o                         
   7  -2   1         20.13         21.58         4.03 o                         
   8  -2   1        214.24        223.09        13.46 o                         
   9  -2   1        141.30        125.59         4.84 o                         
  10  -2   1        112.27        122.61         5.07 o                         
  11  -2   1        133.91        157.75         7.31 o                         
  12  -2   1          2.42         26.25         8.77 o                         
  13  -2   1          0.91         59.82        25.35 o                         
  14  -2   1        181.73        189.85        20.27 o                         
  15  -2   1          5.96        123.06        47.02 o                         
 -16  -1   1         77.65        125.57        27.23 o                         
 -15  -1   1          0.02         -1.60         3.84 o                         
 -14  -1   1          0.79         -1.33         3.10 o                         
 -13  -1   1        126.23        128.93         3.63 o                         
 -12  -1   1         53.41         43.82         2.57 o                         
 -11  -1   1        242.14        210.57         4.02 o                         
 -10  -1   1         18.40         20.86         2.58 o                         
  -9  -1   1          8.49         63.57        25.61 o                         
  -8  -1   1         13.22         21.79         2.12 o                         
  -7  -1   1       1475.51       1518.84        15.53 o                         
  -6  -1   1       2504.50       2766.29        37.30 o                         
  -5  -1   1         61.47         73.03         2.03 o                         
  -4  -1   1          1.26          6.95         0.91 o                         
  -3  -1   1        269.25        291.39         4.84 o                         
  -2  -1   1         70.28         97.89         1.46 o                         
  -1  -1   1       3468.35       3509.74        15.96 o                         
   0  -1   1        114.39        116.65         2.92 o                         
   1  -1   1        267.19        288.54         2.68 o                         
   2  -1   1       1330.08       1478.47        11.96 o                         
   3  -1   1        326.77        369.92         4.78 o                         
   4  -1   1         22.82         32.74         1.83 o                         
   5  -1   1         30.02         52.71         3.09 o                         
   6  -1   1        129.24        134.49         3.34 o                         
   7  -1   1          0.33          0.40         1.90 o                         
   8  -1   1         43.16         46.59         3.10 o                         
   9  -1   1        676.01        630.30        11.62 o                         
  10  -1   1         27.40         58.95         3.97 o                         
  11  -1   1        158.38        154.94         4.94 o                         
  12  -1   1         65.79         71.48        12.67 o                         
  13  -1   1          1.77          1.81         3.10 o                         
  14  -1   1         27.55         95.03        27.50 o                         
  15  -1   1        469.58        544.96        52.61 o                         
  16  -1   1          9.76         24.37         5.69 o                         
 -16   0   1         72.24         72.80         5.58 o                         
 -15   0   1         46.62         49.01         4.98 o                         
 -14   0   1        107.09        130.63         6.66 o                         
 -13   0   1         83.62         76.02         3.49 o                         
 -12   0   1        186.79        192.44         5.16 o                         
 -11   0   1         42.76         68.77         3.92 o                         
 -10   0   1         66.70        104.47         4.05 o                         
  -9   0   1         98.23        103.57         3.91 o                         
  -8   0   1         60.58         55.77         3.19 o                         
  -7   0   1          0.03          1.30         1.76 o                         
  -6   0   1         17.84         17.16         4.23 o                         
  -5   0   1         58.62         35.41         2.20 o                         
  -4   0   1        298.31        320.55         3.92 o                         
  -3   0   1        657.75        685.02         8.93 o                         
  -2   0   1       1194.54       1205.14        10.49 o                         
  -1   0   1        144.83        126.42         1.14 o                         
   1   0   1        658.14        585.39         4.34 o                         
   2   0   1        764.66        822.94         9.67 o                         
   3   0   1        121.36        132.71         2.93 o                         
   4   0   1        139.08        169.97         3.26 o                         
   5   0   1       2296.41       2751.36        33.93 o                         
   6   0   1        513.11        517.49         5.80 o                         
   7   0   1         94.50         86.43         3.18 o                         
   8   0   1        107.57        109.77         4.59 o                         
   9   0   1        284.35        288.15         5.84 o                         
  10   0   1        234.89        214.73         6.11 o                         
  11   0   1        142.85        132.10        10.02 o                         
  12   0   1        213.41        217.83         8.75 o                         
  13   0   1         38.25         50.35         4.36 o                         
  14   0   1         45.10         24.10         7.09 o                         
  15   0   1         11.10         33.31        10.02 o                         
  16   0   1         28.09         30.27         5.39 o                         
 -16   1   1         73.37         68.99         6.22 o                         
 -15   1   1         54.27         54.72         5.37 o                         
 -14   1   1         38.23         41.47         3.80 o                         
 -13   1   1         31.05         25.32         3.20 o                         
 -12   1   1         27.65         33.30         7.88 o                         
 -11   1   1         36.06         40.61         4.87 o                         
 -10   1   1         70.27         66.22         3.16 o                         
  -9   1   1         53.07         31.78         4.21 o                         
  -8   1   1        118.64        118.66         3.43 o                         
  -7   1   1          1.16          3.19         1.44 o                         
  -6   1   1         37.39         35.15         2.68 o                         
  -5   1   1       3271.01       3794.16        39.64 o                         
  -4   1   1       3109.34       3353.74        22.17 o                         
  -3   1   1       1616.24       1665.17        12.13 o                         
  -2   1   1       1433.99       1569.36        11.72 o                         
  -1   1   1       4465.61       4885.29        48.46 o                         
   1   1   1        717.47        670.34         6.56 o                         
   2   1   1         43.59         45.12         1.75 o                         
   3   1   1        319.07        365.86         4.13 o                         
   4   1   1        236.60        241.30         3.45 o                         
   5   1   1       1964.30       2220.39        19.61 o                         
   6   1   1        169.79        204.66         5.54 o                         
   7   1   1          1.46          2.34         1.45 o                         
   8   1   1        298.52        278.82         3.90 o                         
   9   1   1         49.93         39.14         2.58 o                         
  10   1   1         81.78         57.11         2.29 o                         
  11   1   1          0.13          3.56         2.15 o                         
  12   1   1         73.65         66.71         3.15 o                         
  13   1   1         53.03         46.47         2.92 o                         
  14   1   1         62.29         43.23         4.07 o                         
  15   1   1        339.82        321.95        11.66 o                         
  16   1   1         18.21         17.31         4.77 o                         
 -16   2   1         39.74         45.22         5.60 o                         
 -15   2   1        205.57        222.14        13.67 o                         
 -14   2   1         30.28         33.70         4.23 o                         
 -13   2   1        136.90        107.87         6.34 o                         
 -12   2   1         74.14         73.12         4.73 o                         
 -11   2   1        206.84        180.51         9.86 o                         
 -10   2   1        228.71        154.44         5.30 o                         
  -9   2   1          5.22          7.72         3.30 o                         
  -8   2   1        108.31         98.51        11.39 o                         
  -7   2   1         60.78         60.89         2.14 o                         
  -6   2   1        326.94        341.16         4.50 o                         
  -5   2   1         50.24         55.67         1.76 o                         
  -4   2   1       1168.40       1299.63         9.79 o                         
  -3   2   1      12069.07      13089.73        77.42 o                         
  -2   2   1      21162.35      22903.63       166.48 o                         
  -1   2   1       1961.88       1903.81        11.29 o                         
   0   2   1       1203.18       1311.02        10.37 o                         
   1   2   1       3635.20       3767.48        27.32 o                         
   2   2   1        571.48        549.66         5.70 o                         
   3   2   1         33.62         34.34         0.97 o                         
   4   2   1        190.16        186.08         2.14 o                         
   5   2   1        293.03        266.35         3.47 o                         
   6   2   1        568.44        622.83         6.58 o                         
   7   2   1        618.36        649.96        12.56 o                         
   8   2   1          0.43          0.21         1.30 o                         
   9   2   1          9.72         17.41         1.87 o                         
  10   2   1         61.92         54.49         2.09 o                         
  11   2   1         25.87         29.53         2.34 o                         
  12   2   1         20.20         19.15         2.46 o                         
  13   2   1        150.19        172.93         9.78 o                         
  14   2   1         51.22        141.10        37.41 o                         
  15   2   1         26.91         24.23         3.97 o                         
  16   2   1         13.63         18.56         4.98 o                         
 -15   3   1        180.02        276.34        13.34 o                         
 -14   3   1         10.96          3.16         4.94 o                         
 -13   3   1          0.60         -2.07         4.54 o                         
 -12   3   1        113.60        137.27        10.88 o                         
 -11   3   1         96.93         75.70        10.39 o                         
 -10   3   1         44.86         52.13        11.04 o                         
  -9   3   1        487.52        484.31        68.54 o                         
  -8   3   1         35.72         27.87         3.15 o                         
  -7   3   1        414.96        412.78         9.13 o                         
  -6   3   1         66.49         69.35         2.14 o                         
  -5   3   1         41.94         68.66         6.55 o                         
  -4   3   1       1002.33       1063.49        10.69 o                         
  -3   3   1        165.18        195.17         7.20 o                         
  -2   3   1          0.53          4.18         0.69 o                         
  -1   3   1        479.27        436.44         5.51 o                         
   0   3   1       2599.20       2594.23        20.67 o                         
   1   3   1        655.37        689.34         6.31 o                         
   2   3   1        246.08        252.94         2.59 o                         
   3   3   1       5688.92       5934.02        43.80 o                         
   4   3   1        633.25        641.19         5.58 o                         
   5   3   1          2.05         15.66         2.26 o                         
   6   3   1          1.40          1.11         1.28 o                         
   7   3   1         53.67         78.07         2.37 o                         
   8   3   1        793.49        736.71         7.80 o                         
   9   3   1        393.49        361.73         6.95 o                         
  10   3   1         82.39         73.10         2.72 o                         
  11   3   1         20.76         15.78         2.07 o                         
  12   3   1        166.07        159.10         3.91 o                         
  13   3   1         85.29         51.38         2.77 o                         
  14   3   1         89.74         99.30         6.21 o                         
  15   3   1          4.19         81.43        32.26 o                         
  16   3   1         43.73         60.01         5.57 o                         
 -15   4   1          0.02         31.07        15.70 o                         
 -14   4   1         99.62        157.39        13.79 o                         
 -13   4   1         59.93         63.91         9.66 o                         
 -12   4   1        148.85        149.39         7.30 o                         
 -11   4   1         10.38         31.64        16.37 o                         
 -10   4   1         97.52         80.89        15.65 o                         
  -9   4   1         19.79         14.95         3.04 o                         
  -8   4   1        421.05        412.72        10.34 o                         
  -7   4   1       1837.35       1761.44        17.38 o                         
  -6   4   1        303.46        350.89        12.56 o                         
  -5   4   1        601.06        575.54         8.72 o                         
  -4   4   1        223.98        216.64         5.30 o                         
  -3   4   1          6.43          8.65         0.98 o                         
  -2   4   1       1235.80       1532.11        12.33 o                         
  -1   4   1        581.68        631.35         6.01 o                         
   0   4   1       2771.74       2781.31        21.35 o                         
   1   4   1        716.06        844.34         9.18 o                         
   2   4   1        630.02        698.88         8.20 o                         
   3   4   1        162.80        166.38         1.78 o                         
   4   4   1       2877.74       3194.88        14.97 o                         
   5   4   1        590.77        662.16         4.64 o                         
   6   4   1        695.33        726.15         6.31 o                         
   7   4   1        193.19        200.82         4.93 o                         
   8   4   1          6.79          5.35         1.39 o                         
   9   4   1        355.62        328.75         4.87 o                         
  10   4   1         99.76        105.27         2.74 o                         
  11   4   1         20.23         20.80         1.99 o                         
  12   4   1         26.35         23.52         2.45 o                         
  13   4   1          9.12          7.10         2.28 o                         
  14   4   1        222.78        269.94         6.55 o                         
  15   4   1          2.61          4.31         2.93 o                         
  16   4   1         65.64         58.79         5.26 o                         
 -14   5   1          1.36          4.49         4.14 o                         
 -13   5   1         23.96         25.66         5.28 o                         
 -12   5   1        285.66        299.05        10.60 o                         
 -11   5   1          9.21         18.32         6.42 o                         
 -10   5   1        111.02        127.35         7.09 o                         
  -9   5   1         58.41         53.50         5.71 o                         
  -8   5   1        407.36        397.10         9.09 o                         
  -7   5   1       1534.21       1459.56        18.27 o                         
  -6   5   1        142.34        161.60         3.70 o                         
  -5   5   1         30.27         51.76         1.65 o                         
  -4   5   1         96.19        125.47         2.68 o                         
  -3   5   1        141.56        147.69         2.44 o                         
  -2   5   1       1175.94       1277.81        12.75 o                         
  -1   5   1       3578.05       3864.99        49.44 o                         
   0   5   1       1233.42       1351.68        10.79 o                         
   1   5   1        860.46        931.21        10.87 o                         
   2   5   1       1663.89       1706.03        12.04 o                         
   3   5   1         33.79         40.50         1.83 o                         
   4   5   1       2946.22       3254.17        29.04 o                         
   5   5   1        302.41        327.20         4.91 o                         
   6   5   1        107.25        100.81         2.51 o                         
   7   5   1         22.37         26.12         1.33 o                         
   8   5   1         11.10         21.38         6.15 o                         
   9   5   1       2626.88       2440.41        18.16 o                         
  10   5   1         20.04         17.61         2.11 o                         
  11   5   1          9.03          7.55         2.00 o                         
  12   5   1        176.48        172.22         5.08 o                         
  13   5   1        455.56        487.80         8.00 o                         
  14   5   1          1.99          0.36         3.12 o                         
  15   5   1         10.17          6.54         3.15 o                         
  16   5   1         46.62         46.04         4.12 o                         
 -14   6   1         22.41         26.53         4.96 o                         
 -13   6   1         11.34         13.97         4.51 o                         
 -12   6   1         41.14         70.83        12.28 o                         
 -11   6   1        121.94        116.16         6.42 o                         
 -10   6   1        168.51        188.26         7.83 o                         
  -9   6   1        300.53        298.05         9.06 o                         
  -8   6   1        238.38        233.11         5.69 o                         
  -7   6   1        126.26        132.17         4.40 o                         
  -6   6   1       3844.01       3867.19        28.47 o                         
  -5   6   1        628.07        639.17         9.44 o                         
  -4   6   1        131.68        136.11         2.62 o                         
  -3   6   1          1.60          1.19         1.07 o                         
  -2   6   1        366.78        424.99         4.46 o                         
  -1   6   1        933.71       1180.76        10.22 o                         
   0   6   1        260.98        262.34         6.26 o                         
   1   6   1        157.84        128.83         3.18 o                         
   2   6   1         15.35         18.60         1.22 o                         
   3   6   1        517.23        588.33         9.13 o                         
   4   6   1        975.65       1161.06         8.70 o                         
   5   6   1        517.46        551.36         5.53 o                         
   6   6   1        100.55        107.68         2.19 o                         
   7   6   1        835.69        856.12        10.38 o                         
   8   6   1        806.65        782.39        11.01 o                         
   9   6   1        126.63        138.34         4.60 o                         
  10   6   1         40.39         47.22         5.39 o                         
  11   6   1        233.48        205.90         4.71 o                         
  12   6   1         10.15          5.41         1.73 o                         
  13   6   1         75.22         65.22         4.56 o                         
  14   6   1         77.07         68.06         3.50 o                         
  15   6   1        133.76        133.16         5.25 o                         
  16   6   1         14.74          8.04         3.78 o                         
 -13   7   1        210.03        201.09        14.34 o                         
 -12   7   1        109.86        141.28        27.77 o                         
 -11   7   1        213.56        234.45         6.31 o                         
 -10   7   1         14.92         19.23         3.44 o                         
  -9   7   1         37.40         37.32         4.25 o                         
  -8   7   1         14.47         15.96         2.35 o                         
  -7   7   1         80.96         81.71         5.80 o                         
  -6   7   1        482.11        464.84         5.42 o                         
  -5   7   1        167.94        165.77         2.80 o                         
  -4   7   1          0.09         -1.05         1.32 o                         
  -3   7   1         16.72         13.83         1.38 o                         
  -2   7   1        184.18        167.08         3.39 o                         
  -1   7   1        367.96        374.31         5.52 o                         
   0   7   1        760.39        797.89         7.27 o                         
   1   7   1        218.64        223.73         3.17 o                         
   2   7   1        222.49        168.91         3.90 o                         
   3   7   1        362.32        425.39         3.96 o                         
   4   7   1         55.65         66.98         1.93 o                         
   5   7   1        181.96        150.70         2.86 o                         
   6   7   1         61.15         63.16         2.48 o                         
   7   7   1        129.43        128.96         3.01 o                         
   8   7   1        369.55        358.98         5.82 o                         
   9   7   1        155.41        115.45         3.80 o                         
  10   7   1          0.27         -0.40         1.44 o                         
  11   7   1          7.90          7.72         1.83 o                         
  12   7   1         95.95        102.83         5.24 o                         
  13   7   1          4.78          4.88         2.55 o                         
  14   7   1          0.11          4.60         3.63 o                         
  15   7   1          2.05          6.40         3.86 o                         
  16   7   1         87.91         99.04         5.52 o                         
 -13   8   1        179.46        195.14         7.47 o                         
 -12   8   1         30.20         25.59         5.50 o                         
 -11   8   1          0.94          1.99         4.29 o                         
 -10   8   1          1.11          4.39         4.10 o                         
  -9   8   1         33.78         34.60         4.25 o                         
  -8   8   1          7.60          8.50         2.19 o                         
  -7   8   1         88.72         79.50         3.81 o                         
  -6   8   1        218.10        215.58         3.69 o                         
  -5   8   1       1080.39       1060.64         9.87 o                         
  -4   8   1        141.26        112.27         3.46 o                         
  -3   8   1         88.88         73.32         2.91 o                         
  -2   8   1        120.50        114.98         3.93 o                         
  -1   8   1        272.79        304.65         4.87 o                         
   0   8   1        118.06        117.84         2.68 o                         
   1   8   1       1925.49       1991.85        14.16 o                         
   2   8   1       1750.59       1720.42        12.60 o                         
   3   8   1       1084.25       1082.48         7.39 o                         
   4   8   1        287.94        317.15         4.11 o                         
   5   8   1         51.14         53.03         3.26 o                         
   6   8   1         23.93         28.97         1.89 o                         
   7   8   1          1.83          5.96         1.35 o                         
   8   8   1        982.37        888.37        11.58 o                         
   9   8   1         38.76         29.63         2.28 o                         
  10   8   1         14.22         16.45         1.97 o                         
  11   8   1        169.41        164.02         7.00 o                         
  12   8   1         48.39         49.54         4.01 o                         
  13   8   1          2.11          0.52         3.55 o                         
  14   8   1         15.06         21.04         4.27 o                         
  15   8   1          0.70          0.66         3.83 o                         
  16   8   1         32.87         34.59         5.82 o                         
 -12   9   1         19.30         24.95        11.92 o                         
 -11   9   1          0.69         11.26         5.83 o                         
 -10   9   1         53.45         44.12         5.26 o                         
  -9   9   1         26.35         25.18         4.25 o                         
  -8   9   1         55.62         56.56         4.59 o                         
  -7   9   1          8.60          5.73         2.64 o                         
  -6   9   1        200.12        203.41         4.85 o                         
  -5   9   1          8.80          9.52         1.96 o                         
  -4   9   1        598.83        566.68         7.34 o                         
  -3   9   1        759.28        640.69         8.77 o                         
  -2   9   1          9.89          9.57         2.01 o                         
  -1   9   1         44.05         55.80         2.04 o                         
   0   9   1         38.23         40.36         1.99 o                         
   1   9   1        277.74        284.98         4.99 o                         
   2   9   1       3200.49       3076.60        20.20 o                         
   3   9   1        693.58        659.72         6.34 o                         
   4   9   1          2.24          4.18         0.94 o                         
   5   9   1        110.37        107.19         2.82 o                         
   6   9   1        650.13        639.92         9.16 o                         
   7   9   1        792.91        711.44         6.75 o                         
   8   9   1        220.95        184.59         3.43 o                         
   9   9   1        288.77        239.97         4.25 o                         
  10   9   1        126.32        122.01         3.79 o                         
  11   9   1        108.14         93.37         5.46 o                         
  12   9   1         17.43         16.07         3.05 o                         
  13   9   1         61.77         71.68         5.30 o                         
  14   9   1          1.27          0.79         3.36 o                         
  15   9   1         47.79         50.19         4.52 o                         
  16   9   1        127.94        141.70         7.19 o                         
 -11  10   1         95.22         85.25         6.17 o                         
 -10  10   1         35.94         58.30         5.50 o                         
  -9  10   1          4.23          4.89         4.07 o                         
  -8  10   1        337.74        356.78         9.10 o                         
  -7  10   1        182.86        219.33         8.70 o                         
  -6  10   1        115.31        119.52         4.31 o                         
  -5  10   1        123.02        116.18         4.10 o                         
  -4  10   1         60.03         63.82         3.21 o                         
  -3  10   1        323.29        234.64         7.09 o                         
  -2  10   1         84.78        100.74         3.26 o                         
  -1  10   1          7.31          1.18         1.41 o                         
   0  10   1          7.37         11.31         5.08 o                         
   1  10   1        192.07        192.37         7.87 o                         
   2  10   1       1247.49       1224.46        11.87 o                         
   3  10   1       3016.34       2822.24        21.82 o                         
   4  10   1        452.78        420.53        10.23 o                         
   5  10   1         50.22         46.58         2.29 o                         
   6  10   1         21.63         20.01         1.93 o                         
   7  10   1        122.12         92.40         2.76 o                         
   8  10   1        954.68        807.16         7.91 o                         
   9  10   1          0.42          3.62         2.19 o                         
  10  10   1          8.56          5.95         2.25 o                         
  11  10   1         47.03         49.21         3.12 o                         
  12  10   1        165.62        157.14         4.95 o                         
  13  10   1          8.12          8.83         3.14 o                         
  14  10   1          0.40          1.77         3.35 o                         
  15  10   1         21.50         15.18         4.43 o                         
 -10  11   1        140.33        172.59         7.49 o                         
  -9  11   1         77.99         71.59         5.57 o                         
  -8  11   1        107.70        106.78         6.30 o                         
  -7  11   1         13.77         17.04         3.83 o                         
  -6  11   1         60.88         66.38         3.74 o                         
  -5  11   1        126.40        123.24         3.75 o                         
  -4  11   1         37.86         34.53         2.97 o                         
  -3  11   1         10.54          9.84         2.64 o                         
  -2  11   1        590.48        488.50         8.72 o                         
  -1  11   1         23.74         20.63         1.64 o                         
   0  11   1        134.94        160.94         6.70 o                         
   1  11   1         36.43         30.50         2.82 o                         
   2  11   1        107.73        111.08         3.94 o                         
   3  11   1        425.06        395.75         6.05 o                         
   4  11   1          0.07          0.92         0.99 o                         
   5  11   1        168.86        140.54         3.15 o                         
   6  11   1          2.62          3.53         1.82 o                         
   7  11   1        287.02        263.37         4.87 o                         
   8  11   1         64.09         50.52         2.95 o                         
   9  11   1         20.74         14.85         2.34 o                         
  10  11   1          0.45         -0.61         2.38 o                         
  11  11   1        181.16        193.75         5.13 o                         
  12  11   1         78.03         84.45         4.11 o                         
  13  11   1         33.66         29.14         3.50 o                         
  14  11   1          4.75          5.85         3.35 o                         
  15  11   1         86.96         90.24         5.45 o                         
  -9  12   1         87.79         78.18         5.79 o                         
  -8  12   1         30.78         47.59        10.36 o                         
  -7  12   1         36.89         37.00         5.94 o                         
  -6  12   1         29.82         39.07         3.76 o                         
  -5  12   1        142.03        149.87         4.87 o                         
  -4  12   1         13.72         11.63         2.78 o                         
  -3  12   1         63.18         67.51         3.75 o                         
  -2  12   1          2.04         -1.05         3.16 o                         
  -1  12   1          1.74         -0.28         4.16 o                         
   0  12   1          1.97          4.03         2.33 o                         
   1  12   1          0.89          2.52         1.99 o                         
   2  12   1          0.46          1.80         2.71 o                         
   3  12   1        204.99        198.05         4.18 o                         
   4  12   1         98.07         84.17         2.61 o                         
   5  12   1         19.40         23.84         2.71 o                         
   6  12   1         97.56         97.56         3.01 o                         
   7  12   1         41.16         34.29         2.83 o                         
   8  12   1         41.94         41.85         3.07 o                         
   9  12   1         87.95         81.69         3.81 o                         
  10  12   1         41.21         35.60         3.62 o                         
  11  12   1        156.82        170.05         5.14 o                         
  12  12   1        282.59        301.55         6.48 o                         
  13  12   1         64.64         50.90         4.14 o                         
  14  12   1        135.93        159.38         5.92 o                         
  -8  13   1         11.31         12.56         4.32 o                         
  -7  13   1         83.18         69.55         5.39 o                         
  -6  13   1         17.06         20.44         4.50 o                         
  -5  13   1         96.40        102.13         6.88 o                         
  -4  13   1          7.52          6.40         2.87 o                         
  -3  13   1        322.94        328.63         9.51 o                         
  -2  13   1        211.12        231.53         6.13 o                         
  -1  13   1         79.41         65.89         6.52 o                         
   0  13   1          3.98          5.84         2.24 o                         
   1  13   1          8.91          6.52         2.11 o                         
   2  13   1         79.74         86.01         3.92 o                         
   3  13   1         20.31         15.65         3.30 o                         
   4  13   1          0.65          2.42         1.98 o                         
   5  13   1         51.62         57.53         4.75 o                         
   6  13   1        235.59        239.12         5.34 o                         
   7  13   1         26.31         33.86         3.05 o                         
   8  13   1          7.73          5.74         2.62 o                         
   9  13   1          0.03          3.34         3.35 o                         
  10  13   1        264.33        261.08         6.03 o                         
  11  13   1        432.68        452.11         7.61 o                         
  12  13   1          9.38         12.25         3.78 o                         
  13  13   1        150.09        165.56         5.87 o                         
  -7  14   1         31.72         37.74        12.34 o                         
  -6  14   1         32.07         28.20         6.22 o                         
  -5  14   1        704.58        726.70        18.85 o                         
  -4  14   1        216.79        233.89        10.90 o                         
  -3  14   1          1.84          0.89         3.25 o                         
  -2  14   1        755.45        768.37        17.59 o                         
  -1  14   1        401.45        363.19        12.35 o                         
   0  14   1          0.55          2.59         3.07 o                         
   1  14   1         54.32         74.92         5.12 o                         
   2  14   1         12.38         11.23         3.02 o                         
   3  14   1          0.03          2.13         2.94 o                         
   4  14   1         83.08         83.84         5.13 o                         
   5  14   1         58.90         59.24        11.83 o                         
   6  14   1         48.58         53.39         5.32 o                         
   7  14   1         89.67         95.38         6.20 o                         
   8  14   1          1.29          2.83         3.43 o                         
   9  14   1         56.54         61.12         5.72 o                         
  10  14   1          5.02          7.24         4.48 o                         
  11  14   1        205.15        232.46         8.36 o                         
  12  14   1        140.61        167.72         5.95 o                         
  -5  15   1          8.10         10.00         5.74 o                         
  -4  15   1        121.21        133.51         8.44 o                         
  -3  15   1         70.85         58.61         5.48 o                         
  -2  15   1         19.94         20.48         4.46 o                         
  -1  15   1         10.86          8.65         4.43 o                         
   0  15   1          8.20          8.28         4.85 o                         
   1  15   1        269.24        266.86         6.52 o                         
   2  15   1        179.98        171.71         6.43 o                         
   3  15   1         87.24         89.02         4.69 o                         
   4  15   1         13.45         24.29         5.38 o                         
   5  15   1          0.49         85.86        32.52 o                         
   6  15   1         49.00        122.98        38.16 o                         
   7  15   1         57.08         80.70         5.93 o                         
   8  15   1          1.45         -2.88         5.08 o                         
   9  15   1          0.22          4.48         5.47 o                         
  10  15   1         19.20         35.46         5.71 o                         
  11  15   1         27.07         31.67         8.42 o                         
  -3  16   1         67.81         68.65         6.24 o                         
  -2  16   1         50.66         46.38         5.38 o                         
  -1  16   1         29.42         23.86         4.65 o                         
   0  16   1         17.83         12.87         5.19 o                         
   1  16   1         42.87         28.02         5.70 o                         
   2  16   1         28.23         11.98         6.46 o                         
   3  16   1         11.41         15.61         9.48 o                         
   4  16   1          0.11         17.30         9.12 o                         
   5  16   1         95.58        118.09        24.51 o                         
   6  16   1        115.86        158.08        26.75 o                         
   7  16   1         20.11         73.68        27.36 o                         
   8  16   1         13.46         88.49        30.19 o                         
   9  16   1          5.31        110.50        43.20 o                         
  10  16   1         63.07         82.26         6.66 o                         
   0  17   1          5.82          0.51         4.81 o                         
   1  17   1         26.18         22.46         5.80 o                         
   2  17   1         55.31         49.95         6.08 o                         
   3  17   1         34.56         35.21         6.05 o                         
   4  17   1          6.56         11.40         5.35 o                         
   5  17   1          1.07          5.90         5.36 o                         
   6  17   1         34.86         22.36         6.98 o                         
   7  17   1         21.21         13.57         5.63 o                         
  -6 -16   2          1.28          1.36         4.94 o                         
  -5 -16   2         28.89         25.57         4.34 o                         
  -4 -16   2         32.34         28.84         5.16 o                         
  -3 -16   2         63.69         63.09         5.90 o                         
  -2 -16   2          0.12          0.62         3.87 o                         
  -1 -16   2          0.10          0.23         5.34 o                         
  -9 -15   2         48.59         36.27         6.99 o                         
  -8 -15   2         72.56         68.78        10.91 o                         
  -7 -15   2         28.11         43.23         6.63 o                         
  -6 -15   2         61.46         62.88         5.10 o                         
  -5 -15   2         21.88         13.12         3.89 o                         
  -4 -15   2         19.66         19.03         3.80 o                         
  -3 -15   2          0.01          1.03         3.58 o                         
  -2 -15   2          5.61          0.81         3.60 o                         
  -1 -15   2         34.39         39.81         4.14 o                         
   0 -15   2         37.84         48.49         4.47 o                         
   1 -15   2         74.61         74.90         5.62 o                         
   2 -15   2        124.34        123.71         5.71 o                         
 -11 -14   2         61.44         68.85         7.41 o                         
 -10 -14   2         49.60         47.35         8.33 o                         
  -9 -14   2         31.80         30.03         5.31 o                         
  -8 -14   2         34.19         27.80         4.16 o                         
  -7 -14   2          0.61          3.76         4.02 o                         
  -6 -14   2          8.02         12.82         4.14 o                         
  -5 -14   2          6.75          4.66         3.80 o                         
  -4 -14   2        100.47        111.19         6.95 o                         
  -3 -14   2         10.22          5.60         3.47 o                         
  -2 -14   2         54.94         51.48         4.13 o                         
  -1 -14   2        274.90        295.86         6.60 o                         
   0 -14   2         14.43         13.81         3.20 o                         
   1 -14   2         32.24         37.76         3.64 o                         
   2 -14   2         88.64         91.81         4.61 o                         
   3 -14   2         84.02         92.43         5.19 o                         
   4 -14   2        292.58        293.86         7.77 o                         
   5 -14   2         40.59         36.96         6.03 o                         
 -12 -13   2         42.18         54.28         5.35 o                         
 -11 -13   2        130.41        146.98         7.82 o                         
 -10 -13   2        193.04        208.14         7.03 o                         
  -9 -13   2         40.69         45.30         4.99 o                         
  -8 -13   2          0.04         -1.82         3.09 o                         
  -7 -13   2          7.17         13.72         5.84 o                         
  -6 -13   2         15.73         35.62         6.52 o                         
  -5 -13   2        259.67        255.64         8.69 o                         
  -4 -13   2         32.37         28.75         9.22 o                         
  -3 -13   2         32.64         26.40         3.26 o                         
  -2 -13   2         32.91         34.88         4.20 o                         
  -1 -13   2        120.69        130.53         4.76 o                         
   0 -13   2        128.55        140.76         4.53 o                         
   1 -13   2          2.77          5.38         2.98 o                         
   2 -13   2         51.30         51.35         3.93 o                         
   3 -13   2         72.50         78.54         4.81 o                         
   4 -13   2         33.52         36.95         4.26 o                         
   5 -13   2        870.98        889.77        16.40 o                         
   6 -13   2         44.56         50.24         5.57 o                         
 -13 -12   2          4.09          2.97         4.58 o                         
 -12 -12   2        141.35        142.33         7.17 o                         
 -11 -12   2        190.19        195.78         6.27 o                         
 -10 -12   2        184.60        202.04        10.83 o                         
  -9 -12   2         40.76         56.85         4.32 o                         
  -8 -12   2        199.15        243.65        15.30 o                         
  -7 -12   2          9.17         37.40        12.04 o                         
  -6 -12   2          7.58         16.78         4.62 o                         
  -5 -12   2          2.33         13.71         2.83 o                         
  -4 -12   2          0.83          6.64         4.09 o                         
  -3 -12   2        198.83        192.51         5.34 o                         
  -2 -12   2          5.86          3.93         2.18 o                         
  -1 -12   2          0.68         -1.99         2.61 o                         
   0 -12   2        160.35        166.21         4.45 o                         
   1 -12   2         19.39         17.35         2.67 o                         
   2 -12   2         51.12         51.68         3.53 o                         
   3 -12   2        213.52        211.19         5.43 o                         
   4 -12   2         88.17         89.50         4.85 o                         
   5 -12   2         19.51         20.31         4.33 o                         
   6 -12   2         26.46         30.69         4.56 o                         
   7 -12   2         78.00         90.57         6.12 o                         
   8 -12   2          1.37          0.50         4.92 o                         
 -14 -11   2         18.52         21.98         5.57 o                         
 -13 -11   2         22.19         21.66         4.14 o                         
 -12 -11   2          0.01          3.61         3.98 o                         
 -11 -11   2        117.28        125.34         4.93 o                         
 -10 -11   2         72.60        134.99        22.38 o                         
  -9 -11   2         44.02         50.54         2.77 o                         
  -8 -11   2         64.14        102.13        18.37 o                         
  -7 -11   2         84.86        109.92        17.64 o                         
  -6 -11   2         78.91        114.62        15.35 o                         
  -5 -11   2         67.15         88.82        10.00 o                         
  -4 -11   2        295.02        307.78         7.30 o                         
  -3 -11   2         14.83         10.75         1.55 o                         
  -2 -11   2         23.63         21.10         1.72 o                         
  -1 -11   2        135.21        131.05         3.40 o                         
   0 -11   2        452.81        449.78         6.64 o                         
   1 -11   2        242.07        231.42         4.70 o                         
   2 -11   2          2.95          4.18         2.60 o                         
   3 -11   2         14.40         12.08         2.08 o                         
   4 -11   2         49.01         47.78         3.33 o                         
   5 -11   2          9.23          6.13         2.78 o                         
   6 -11   2         23.34         24.01         4.05 o                         
   7 -11   2          0.51          1.38         4.16 o                         
   8 -11   2          5.03          9.56         4.59 o                         
   9 -11   2          0.18         -1.19         5.13 o                         
 -14 -10   2          3.40          8.98         4.31 o                         
 -13 -10   2          3.69          4.32         4.26 o                         
 -12 -10   2         94.03         97.73         4.67 o                         
 -11 -10   2          0.33         13.62         4.93 o                         
 -10 -10   2         27.21         22.71         3.41 o                         
  -9 -10   2        217.15        273.83        13.61 o                         
  -8 -10   2          0.30         44.21        16.38 o                         
  -7 -10   2         24.03         61.68        17.64 o                         
  -6 -10   2          5.95         39.67        13.02 o                         
  -5 -10   2         38.14         31.00         2.29 o                         
  -4 -10   2        151.34        134.90         5.20 o                         
  -3 -10   2        278.07        240.56         5.05 o                         
  -2 -10   2        257.06        252.45         3.49 o                         
  -1 -10   2        464.48        433.63         4.33 o                         
   0 -10   2         11.30          8.43         2.03 o                         
   1 -10   2         72.54         60.04         3.02 o                         
   2 -10   2         61.13         62.10         2.51 o                         
   3 -10   2          0.54          2.22         1.90 o                         
   4 -10   2         10.31          9.15         1.76 o                         
   5 -10   2         45.42         43.82         2.87 o                         
   6 -10   2        121.30        124.08         4.68 o                         
   7 -10   2         43.03         49.36         4.13 o                         
   8 -10   2        270.82        281.61        12.96 o                         
   9 -10   2          5.08          8.90         4.08 o                         
  10 -10   2          9.07         13.62         5.40 o                         
 -15  -9   2         11.17         16.72         4.34 o                         
 -14  -9   2          1.30          5.88         4.22 o                         
 -13  -9   2         11.28         14.37         3.28 o                         
 -12  -9   2          8.24          7.13         2.77 o                         
 -11  -9   2         35.70         40.14         3.12 o                         
 -10  -9   2          2.57          1.10         2.63 o                         
  -9  -9   2        390.33        372.85         5.88 o                         
  -8  -9   2        453.93        392.74         6.01 o                         
  -7  -9   2        172.67        150.63         6.98 o                         
  -6  -9   2        130.02        110.28         3.39 o                         
  -5  -9   2        209.03        225.27        13.61 o                         
  -4  -9   2        160.72        167.48        14.20 o                         
  -3  -9   2       1298.58       1280.97         9.56 o                         
  -2  -9   2        292.91        282.71         4.04 o                         
  -1  -9   2         94.58         88.39         2.51 o                         
   0  -9   2        200.83        193.03         3.51 o                         
   1  -9   2         25.89         24.87         1.84 o                         
   2  -9   2          0.82          2.28         2.16 o                         
   3  -9   2        586.29        497.71         6.98 o                         
   4  -9   2         60.59         54.89         2.78 o                         
   5  -9   2         70.67         65.42         2.72 o                         
   6  -9   2        182.40        189.32         5.28 o                         
   7  -9   2          3.10          2.62         2.96 o                         
   8  -9   2         10.06          6.64         3.36 o                         
   9  -9   2         61.92         64.62        11.39 o                         
  10  -9   2         25.78         34.64         4.58 o                         
  11  -9   2          0.01          1.46         4.46 o                         
 -15  -8   2         10.98         15.33         4.31 o                         
 -14  -8   2         12.54         53.64        22.20 o                         
 -13  -8   2          3.04          6.78         3.00 o                         
 -12  -8   2         34.11         34.55         3.10 o                         
 -11  -8   2          3.42          2.71         2.13 o                         
 -10  -8   2          2.39          2.79         1.91 o                         
  -9  -8   2         15.23         27.97         1.90 o                         
  -8  -8   2        200.65        143.21         2.74 o                         
  -7  -8   2        272.37        191.69         3.92 o                         
  -6  -8   2        196.03        189.53         4.93 o                         
  -5  -8   2       1115.78       1026.58         8.28 o                         
  -4  -8   2        737.52        714.47         9.43 o                         
  -3  -8   2        487.38        467.86        14.41 o                         
  -2  -8   2       3716.20       3569.75        33.93 o                         
  -1  -8   2       1255.94       1227.68         8.94 o                         
   0  -8   2          3.22          2.85         1.33 o                         
   1  -8   2          0.48         -0.85         1.38 o                         
   2  -8   2         47.67         44.65         2.10 o                         
   3  -8   2          1.82          4.26         1.94 o                         
   4  -8   2        645.58        606.63         9.88 o                         
   5  -8   2          8.73          8.62         1.90 o                         
   6  -8   2          3.09          3.45         2.61 o                         
   7  -8   2          2.13          0.59         2.76 o                         
   8  -8   2        175.97        184.49         5.37 o                         
   9  -8   2        261.52        253.38         7.87 o                         
  10  -8   2          0.67          1.55         4.28 o                         
  11  -8   2         23.46         27.18         4.86 o                         
  12  -8   2         43.42         35.06         5.35 o                         
 -16  -7   2         44.37         57.74         5.15 o                         
 -15  -7   2          0.33         -0.45         4.58 o                         
 -14  -7   2          7.21         11.04         3.94 o                         
 -13  -7   2          6.33          6.29         2.12 o                         
 -12  -7   2         61.56         69.42         2.60 o                         
 -11  -7   2          4.97          6.05         1.71 o                         
 -10  -7   2        122.97        125.12         6.01 o                         
  -9  -7   2          2.91          2.81         1.31 o                         
  -8  -7   2        477.30        452.72         7.39 o                         
  -7  -7   2         21.70         29.05         1.67 o                         
  -6  -7   2         90.23         75.86         2.29 o                         
  -5  -7   2        160.55        183.76         3.95 o                         
  -4  -7   2        442.68        419.55         6.11 o                         
  -3  -7   2        515.19        514.06         7.53 o                         
  -2  -7   2       1048.45       1003.99         8.66 o                         
  -1  -7   2        228.57        209.00         3.45 o                         
   0  -7   2        678.29        737.38         6.06 o                         
   1  -7   2        367.77        373.83         4.58 o                         
   2  -7   2         85.14        100.34         2.19 o                         
   3  -7   2          1.71          1.19         1.71 o                         
   4  -7   2         59.04         52.99         2.49 o                         
   5  -7   2        172.09        163.91         3.53 o                         
   6  -7   2         65.64         71.91         3.74 o                         
   7  -7   2         39.51         40.61         3.25 o                         
   8  -7   2        214.55        230.91         6.22 o                         
   9  -7   2         67.99        109.89        28.07 o                         
  10  -7   2         55.21         51.42         5.11 o                         
  11  -7   2         35.90         44.43         4.75 o                         
  12  -7   2          1.78          3.38         4.73 o                         
  13  -7   2         34.08         46.80         7.81 o                         
 -16  -6   2          2.36         -0.10         4.24 o                         
 -15  -6   2         91.02         86.51         6.86 o                         
 -14  -6   2         25.72         21.58         2.72 o                         
 -13  -6   2         41.63         40.10         2.79 o                         
 -12  -6   2         17.92         18.58         2.13 o                         
 -11  -6   2         22.73         20.12         2.01 o                         
 -10  -6   2        151.78        149.30         3.92 o                         
  -9  -6   2          0.32          0.85         1.48 o                         
  -8  -6   2          9.44          5.88         1.24 o                         
  -7  -6   2        226.82        205.10         2.94 o                         
  -6  -6   2         20.92         15.38         3.66 o                         
  -5  -6   2         21.44         14.55         1.37 o                         
  -4  -6   2         69.02         68.17         2.30 o                         
  -3  -6   2         29.40         36.27         3.06 o                         
  -2  -6   2         30.40         38.64         1.94 o                         
  -1  -6   2          0.49          2.10         1.09 o                         
   0  -6   2        711.08        729.18         5.68 o                         
   1  -6   2         14.18         15.61         1.24 o                         
   2  -6   2         46.12         56.24         1.89 o                         
   3  -6   2        479.03        513.12         6.64 o                         
   4  -6   2          2.11          8.02         4.50 o                         
   5  -6   2         32.77         39.82         1.95 o                         
   6  -6   2       1978.92       2005.35        15.22 o                         
   7  -6   2        130.13        124.62         4.63 o                         
   8  -6   2         26.34         21.50         3.36 o                         
   9  -6   2        109.68        100.21         6.14 o                         
  10  -6   2         48.77         44.05         5.27 o                         
  11  -6   2          0.03         -1.68         4.39 o                         
  12  -6   2         17.78        103.60        40.50 o                         
  13  -6   2         10.23         22.99         5.76 o                         
 -16  -5   2         30.15         10.92         4.96 o                         
 -15  -5   2         10.06         10.96         3.15 o                         
 -14  -5   2        131.59        132.26         4.54 o                         
 -13  -5   2         82.42         92.05         3.80 o                         
 -12  -5   2        115.56        105.47         3.78 o                         
 -11  -5   2        130.70        126.31         3.75 o                         
 -10  -5   2          0.23         -0.69         1.87 o                         
  -9  -5   2        255.10        236.33         4.19 o                         
  -8  -5   2         21.28         15.98         1.38 o                         
  -7  -5   2        903.08        851.71         8.17 o                         
  -6  -5   2        100.05        108.18         1.62 o                         
  -5  -5   2        460.66        426.52         3.75 o                         
  -4  -5   2       2190.39       2412.92        17.98 o                         
  -3  -5   2        170.03        199.81         6.16 o                         
  -2  -5   2        114.54        138.73         2.30 o                         
  -1  -5   2        218.27        189.49         2.21 o                         
   0  -5   2        260.47        312.29         8.16 o                         
   1  -5   2       1605.60       1676.22        13.68 o                         
   2  -5   2       1324.33       1330.94         9.16 o                         
   3  -5   2        832.93        916.23         7.39 o                         
   4  -5   2       1150.87       1210.06         9.62 o                         
   5  -5   2        323.80        374.21         8.22 o                         
   6  -5   2         85.14         79.52         3.05 o                         
   7  -5   2        516.71        524.22        11.80 o                         
   8  -5   2          3.95          7.60         1.56 o                         
   9  -5   2        212.44        201.59         6.15 o                         
  10  -5   2        215.88        234.52         6.24 o                         
  11  -5   2        141.74        113.02         4.67 o                         
  12  -5   2         14.74          9.55         4.23 o                         
  13  -5   2          0.21         -4.02         4.98 o                         
  14  -5   2          0.16         59.86        23.57 o                         
 -16  -4   2         34.85         21.31         3.92 o                         
 -15  -4   2         26.20         19.12         3.53 o                         
 -14  -4   2        542.01        515.28         8.15 o                         
 -13  -4   2         17.64         12.46         2.98 o                         
 -12  -4   2         16.76         14.81         2.81 o                         
 -11  -4   2         17.64         19.59         2.73 o                         
 -10  -4   2         16.78         14.35         2.24 o                         
  -9  -4   2       1859.62       1780.71        13.88 o                         
  -8  -4   2         99.51         97.28         2.91 o                         
  -7  -4   2        238.37        231.37         3.36 o                         
  -6  -4   2         24.20         27.99         1.21 o                         
  -5  -4   2          6.25          4.76         0.70 o                         
  -4  -4   2         20.44          7.38         0.90 o                         
  -3  -4   2        137.42        161.82         3.05 o                         
  -2  -4   2         17.18         17.89         0.91 o                         
  -1  -4   2        286.43        300.53         2.33 o                         
   0  -4   2        427.98        511.06         3.72 o                         
   1  -4   2        212.21        241.83         3.38 o                         
   2  -4   2        441.79        616.01         6.60 o                         
   3  -4   2         17.08         22.35         2.85 o                         
   4  -4   2       1217.91       1232.07         8.15 o                         
   5  -4   2         99.08         98.88         2.10 o                         
   6  -4   2        631.59        621.34         9.51 o                         
   7  -4   2       1250.07       1255.21        34.04 o                         
   8  -4   2         16.86         13.87         3.46 o                         
   9  -4   2         75.22         63.27         4.11 o                         
  10  -4   2         73.96         63.17         4.36 o                         
  11  -4   2        180.84        188.97         6.64 o                         
  12  -4   2        410.43        477.02        75.41 o                         
  13  -4   2         85.77         68.90         5.28 o                         
  14  -4   2         19.81         60.47        33.24 o                         
 -16  -3   2          1.33          0.03         4.13 o                         
 -15  -3   2          4.33          0.56         3.91 o                         
 -14  -3   2          1.32         -2.42         3.29 o                         
 -13  -3   2         90.80         81.43         3.88 o                         
 -12  -3   2        349.45        357.10         6.98 o                         
 -11  -3   2         62.36         60.30         3.28 o                         
 -10  -3   2         13.21         11.11         2.04 o                         
  -9  -3   2        584.65        568.03         6.45 o                         
  -8  -3   2       2540.09       2361.40        17.25 o                         
  -7  -3   2        115.99        111.69         4.27 o                         
  -6  -3   2        542.47        571.34         5.53 o                         
  -5  -3   2        156.86        124.48         2.46 o                         
  -4  -3   2        131.99        144.69         1.70 o                         
  -3  -3   2       6007.74       6446.92        25.32 o                         
  -2  -3   2         13.52         12.06         0.63 o                         
  -1  -3   2        292.82        318.34         2.25 o                         
   0  -3   2          6.79          9.54         0.87 o                         
   1  -3   2       4119.51       4345.74        27.65 o                         
   2  -3   2       1244.34       1417.40        10.93 o                         
   3  -3   2        519.33        520.95         4.65 o                         
   4  -3   2        705.32        731.92         6.39 o                         
   5  -3   2        157.98        167.55         2.67 o                         
   6  -3   2          0.34          1.36         1.51 o                         
   7  -3   2          9.61         13.57         3.98 o                         
   8  -3   2        204.67        208.30        16.44 o                         
   9  -3   2         28.63         48.18        17.92 o                         
  10  -3   2         35.91         80.25        24.62 o                         
  11  -3   2        127.21        129.16         5.84 o                         
  12  -3   2         24.97         91.63        40.80 o                         
  13  -3   2          1.04         -0.75         5.08 o                         
  14  -3   2         17.56          6.63         4.71 o                         
  15  -3   2         35.57         50.23         7.23 o                         
 -16  -2   2         29.63         20.33         4.18 o                         
 -15  -2   2          0.00         -0.86         3.87 o                         
 -14  -2   2        281.84        292.05         8.22 o                         
 -13  -2   2        162.81        173.14         4.83 o                         
 -12  -2   2         78.79         74.57         3.14 o                         
 -11  -2   2        117.25        123.15         3.22 o                         
 -10  -2   2        128.07        120.49         3.01 o                         
  -9  -2   2         60.55         63.63         2.24 o                         
  -8  -2   2       1079.66       1045.82         8.93 o                         
  -7  -2   2         21.47         15.26         1.18 o                         
  -6  -2   2         12.13         13.10         1.47 o                         
  -5  -2   2          0.83          0.65         1.26 o                         
  -4  -2   2          1.45          0.83         0.86 o                         
  -3  -2   2        246.94        238.97         2.00 o                         
  -2  -2   2         25.79         46.48         1.97 o                         
  -1  -2   2       9034.78       9335.88        48.88 o                         
   0  -2   2       1737.25       1687.72        15.88 o                         
   1  -2   2       1163.95       1204.00         7.38 o                         
   2  -2   2         51.17         57.83         0.95 o                         
   3  -2   2        566.40        526.84         3.14 o                         
   4  -2   2         75.59         71.73         4.93 o                         
   5  -2   2        341.64        392.74         4.03 o                         
   6  -2   2        104.87         77.16         2.16 o                         
   7  -2   2         12.53          8.59         1.79 o                         
   8  -2   2         63.75         58.36         2.98 o                         
   9  -2   2        272.90        276.01        13.03 o                         
  10  -2   2         31.72         20.14         2.87 o                         
  11  -2   2         90.96        135.25        34.48 o                         
  12  -2   2          5.66         83.24        41.95 o                         
  13  -2   2        192.42        244.23        41.76 o                         
  14  -2   2         28.54        163.81        54.93 o                         
  15  -2   2         69.74         51.58         6.89 o                         
 -16  -1   2         35.12         39.47         4.97 o                         
 -15  -1   2         36.61         39.82         4.13 o                         
 -14  -1   2         85.19        111.10         4.72 o                         
 -13  -1   2         41.11         42.87         2.75 o                         
 -12  -1   2        130.02        129.99         3.73 o                         
 -11  -1   2         79.04         77.02         2.80 o                         
 -10  -1   2         22.18         19.14         1.93 o                         
  -9  -1   2        278.70        301.10         5.47 o                         
  -8  -1   2        733.04        727.28         8.67 o                         
  -7  -1   2        208.28        197.23         3.65 o                         
  -6  -1   2        161.30        181.10         3.21 o                         
  -5  -1   2        737.07        784.97         7.83 o                         
  -4  -1   2       1002.28       1092.66        11.14 o                         
  -3  -1   2        427.28        416.93         3.96 o                         
  -2  -1   2        894.95        924.19         5.76 o                         
  -1  -1   2        152.89        166.45         1.24 o                         
   0  -1   2          2.94          1.70         0.48 o                         
   1  -1   2       4172.00       4605.67        34.24 o                         
   2  -1   2        197.16        232.24         1.78 o                         
   3  -1   2        160.21        158.78         1.43 o                         
   4  -1   2        120.79        133.03         1.89 o                         
   5  -1   2       3266.45       3653.03        22.97 o                         
   6  -1   2       2109.21       2258.01        15.55 o                         
   7  -1   2        566.86        594.41         6.17 o                         
   8  -1   2         61.98         57.84         2.50 o                         
   9  -1   2         71.58         81.75        13.99 o                         
  10  -1   2        166.24        139.47         6.86 o                         
  11  -1   2        190.71        173.67         6.40 o                         
  12  -1   2         61.90         49.23         4.68 o                         
  13  -1   2         55.78        111.25        39.45 o                         
  14  -1   2         84.01        180.18        40.99 o                         
  15  -1   2         23.77        176.60        54.29 o                         
  16  -1   2        567.22        679.47        41.36 o                         
 -16   0   2          1.09         -2.87         4.39 o                         
 -15   0   2        304.40        316.78         8.26 o                         
 -14   0   2         10.67         11.47         3.34 o                         
 -13   0   2         17.39         19.27         2.55 o                         
 -12   0   2        216.58        212.37         5.24 o                         
 -11   0   2        417.58        406.22         7.00 o                         
 -10   0   2         92.91        114.85         3.81 o                         
  -9   0   2        226.08        202.52         4.82 o                         
  -8   0   2          5.98          1.73         1.86 o                         
  -7   0   2         17.21         22.71         1.88 o                         
  -6   0   2         13.52         21.85         1.96 o                         
  -5   0   2         30.77         29.62         1.57 o                         
  -4   0   2        363.35        374.74         7.22 o                         
  -3   0   2       1033.87       1074.16         9.42 o                         
  -2   0   2       1094.92       1123.23        10.39 o                         
  -1   0   2       7400.92       7235.71        40.13 o                         
   0   0   2       3839.90       4477.65        24.25 o                         
   1   0   2       1377.22       1441.98         9.57 o                         
   2   0   2       1813.29       1826.14        13.20 o                         
   3   0   2       2316.06       2491.05        19.43 o                         
   4   0   2        450.44        557.25         3.74 o                         
   5   0   2         10.08          4.07         1.04 o                         
   6   0   2        888.66        902.29         7.13 o                         
   7   0   2         26.10         24.16         1.95 o                         
   8   0   2         22.54         20.64         2.00 o                         
   9   0   2        377.37        350.06         8.39 o                         
  10   0   2        147.16        132.72         4.81 o                         
  11   0   2         20.19         15.99         3.66 o                         
  12   0   2         82.58         82.38         7.20 o                         
  13   0   2         43.98         76.32        28.36 o                         
  14   0   2         41.54        117.55        42.65 o                         
  15   0   2        177.72        262.56        34.42 o                         
  16   0   2        116.73         94.53        10.53 o                         
 -16   1   2         30.19         28.47         5.24 o                         
 -15   1   2         29.16         29.44         5.31 o                         
 -14   1   2          2.03          1.39         2.73 o                         
 -13   1   2         35.44         36.48         4.47 o                         
 -12   1   2         10.87         11.55         2.83 o                         
 -11   1   2         98.42         99.61         3.87 o                         
 -10   1   2          1.02         22.38         8.17 o                         
  -9   1   2       1483.96       1445.98        33.52 o                         
  -8   1   2         51.43         59.39         3.32 o                         
  -7   1   2        164.91        190.41         6.93 o                         
  -6   1   2        354.42        360.69         5.82 o                         
  -5   1   2        249.52        314.97         5.87 o                         
  -4   1   2       1444.59       1647.51        44.03 o                         
  -3   1   2        666.04        735.98        17.02 o                         
  -2   1   2        290.80        310.67         4.80 o                         
  -1   1   2        194.18        231.05         2.16 o                         
   0   1   2          3.76          1.33         0.38 o                         
   1   1   2        683.86        580.39         3.46 o                         
   2   1   2         23.96         26.11         0.82 o                         
   3   1   2        103.99        110.40         3.48 o                         
   4   1   2        433.13        482.32         3.77 o                         
   5   1   2       1688.85       1802.29        13.77 o                         
   6   1   2       2478.92       2651.72        19.07 o                         
   7   1   2        603.64        569.64         6.56 o                         
   8   1   2        370.02        354.48         4.76 o                         
   9   1   2         77.32         61.19         2.74 o                         
  10   1   2         40.55         19.92         2.47 o                         
  11   1   2          0.05          3.55         2.25 o                         
  12   1   2         73.84         73.73         6.21 o                         
  13   1   2        323.97        333.21        10.16 o                         
  14   1   2        193.81        194.26         5.65 o                         
  15   1   2        352.17        348.01         9.87 o                         
  16   1   2         25.51         39.04        12.37 o                         
 -16   2   2        186.12        198.68         6.69 o                         
 -15   2   2         14.13         12.36         4.50 o                         
 -14   2   2        261.60        270.92         7.82 o                         
 -13   2   2         28.73         37.27         8.29 o                         
 -12   2   2        111.11        120.57         4.86 o                         
 -11   2   2         30.16         37.51         4.34 o                         
 -10   2   2          1.34          0.92         1.87 o                         
  -9   2   2          4.64          5.58         1.89 o                         
  -8   2   2        589.39        573.22         7.25 o                         
  -7   2   2        334.17        326.56         6.40 o                         
  -6   2   2        790.18        808.60         9.81 o                         
  -5   2   2        319.39        397.70         8.49 o                         
  -4   2   2       3647.66       3914.40        14.40 o                         
  -3   2   2        407.82        398.87         3.44 o                         
  -2   2   2       1803.24       2080.85        32.66 o                         
  -1   2   2       7443.93       7658.99        70.97 o                         
   0   2   2        115.99        123.58         7.77 o                         
   1   2   2       5497.02       5949.45        50.83 o                         
   2   2   2          9.55          8.01         0.57 o                         
   3   2   2        487.38        469.76         6.59 o                         
   4   2   2        551.05        581.47         5.76 o                         
   5   2   2        186.56        190.99         3.94 o                         
   6   2   2         25.27         35.59         1.66 o                         
   7   2   2         76.30         76.99         2.67 o                         
   8   2   2        809.72        792.59        11.05 o                         
   9   2   2         10.71         12.20         1.75 o                         
  10   2   2        344.73        395.32        16.30 o                         
  11   2   2         84.33         93.51        15.02 o                         
  12   2   2        131.44        127.57         7.32 o                         
  13   2   2         14.24         11.77         2.62 o                         
  14   2   2        159.25        192.65         7.02 o                         
  15   2   2        101.15        120.38        12.80 o                         
  16   2   2          1.26          6.01         5.13 o                         
 -15   3   2        120.14        125.25         7.11 o                         
 -14   3   2         16.03         14.65         3.79 o                         
 -13   3   2         39.23         60.36         8.31 o                         
 -12   3   2          3.65          5.65         3.19 o                         
 -11   3   2          0.50          2.55         1.59 o                         
 -10   3   2         28.48         20.38         4.12 o                         
  -9   3   2         42.70         30.90         4.91 o                         
  -8   3   2        650.23        637.26        11.72 o                         
  -7   3   2         59.95         67.49         2.32 o                         
  -6   3   2       1362.63       1360.54        11.01 o                         
  -5   3   2         40.92         34.98         2.44 o                         
  -4   3   2       2583.32       2647.80        18.98 o                         
  -3   3   2       3286.12       3597.64        25.97 o                         
  -2   3   2       8714.13       9142.79        53.51 o                         
  -1   3   2        217.66        236.16         3.09 o                         
   0   3   2       1610.45       1762.92        12.12 o                         
   1   3   2       3608.34       3843.05        19.77 o                         
   2   3   2        290.73        265.03         6.18 o                         
   3   3   2        778.00        803.52         6.44 o                         
   4   3   2         50.88         64.65         2.38 o                         
   5   3   2         37.27         27.81         1.59 o                         
   6   3   2        212.93        225.63         5.56 o                         
   7   3   2          1.54          0.87         1.10 o                         
   8   3   2        426.11        385.13         4.74 o                         
   9   3   2          5.99          5.18         0.97 o                         
  10   3   2         11.78          9.18         1.42 o                         
  11   3   2        120.74        110.07         3.28 o                         
  12   3   2         57.74         65.33         3.35 o                         
  13   3   2         34.90         84.72        27.69 o                         
  14   3   2        275.12        317.80        26.51 o                         
  15   3   2          2.73         15.17         4.56 o                         
  16   3   2         30.92         26.00         5.07 o                         
 -15   4   2        108.93        109.18         5.67 o                         
 -14   4   2          8.09         11.10         4.17 o                         
 -13   4   2        134.70        142.04         5.73 o                         
 -12   4   2          7.56          9.84         3.97 o                         
 -11   4   2         97.83        101.34        12.29 o                         
 -10   4   2          3.09          3.74         3.65 o                         
  -9   4   2          5.33          5.47         1.94 o                         
  -8   4   2         15.74         13.57         2.04 o                         
  -7   4   2        568.99        576.60        10.84 o                         
  -6   4   2       1230.47       1287.78        13.42 o                         
  -5   4   2       2518.44       2883.58        24.73 o                         
  -4   4   2       5416.15       5858.88        39.05 o                         
  -3   4   2        369.82        345.40         3.71 o                         
  -2   4   2         51.76         79.05         2.49 o                         
  -1   4   2         28.93         47.62         1.00 o                         
   0   4   2       3772.22       3938.05        25.31 o                         
   1   4   2         47.99         46.83         1.77 o                         
   2   4   2        109.73        111.95         1.45 o                         
   3   4   2       1651.45       1705.98        11.17 o                         
   4   4   2        461.91        447.48         3.09 o                         
   5   4   2        665.13        681.65         5.11 o                         
   6   4   2        124.71        143.85        16.23 o                         
   7   4   2          1.05          1.20         1.02 o                         
   8   4   2          6.45          6.25         1.45 o                         
   9   4   2       1199.29       1162.40        10.24 o                         
  10   4   2          7.04          6.63         2.19 o                         
  11   4   2        188.78        183.11         4.99 o                         
  12   4   2         78.32         70.63         3.50 o                         
  13   4   2         61.78         63.70         5.86 o                         
  14   4   2         58.66        128.38        25.79 o                         
  15   4   2          2.57          1.74         3.54 o                         
  16   4   2          0.01         -3.03         4.44 o                         
 -15   5   2         35.56         38.93         4.45 o                         
 -14   5   2          0.04          8.34         4.28 o                         
 -13   5   2         42.64         50.30         4.62 o                         
 -12   5   2        176.33        161.85         8.10 o                         
 -11   5   2        251.66        222.37        19.32 o                         
 -10   5   2         34.10         31.11         4.91 o                         
  -9   5   2         35.47         35.33         6.92 o                         
  -8   5   2          9.92         13.73         4.04 o                         
  -7   5   2        155.47        165.76         4.47 o                         
  -6   5   2       1284.92       1331.56        11.69 o                         
  -5   5   2         92.60         90.85         2.28 o                         
  -4   5   2        399.48        405.49         6.52 o                         
  -3   5   2        552.22        604.28         7.90 o                         
  -2   5   2       1372.27       1373.13        11.63 o                         
  -1   5   2        388.61        379.29         3.15 o                         
   0   5   2       1017.20       1038.32         9.43 o                         
   1   5   2       2337.63       2514.62        20.63 o                         
   2   5   2         62.71         49.49         1.02 o                         
   3   5   2         59.69         99.80         1.45 o                         
   4   5   2         14.82         50.55         4.57 o                         
   5   5   2        131.40        166.83         3.04 o                         
   6   5   2          0.97          5.52         1.14 o                         
   7   5   2         63.30         66.74         3.28 o                         
   8   5   2        207.57        201.82         5.45 o                         
   9   5   2       1284.13       1215.03        15.99 o                         
  10   5   2         21.73         41.83        10.68 o                         
  11   5   2          3.42          5.87         1.25 o                         
  12   5   2         52.61         48.97         2.87 o                         
  13   5   2          1.74          1.81         2.52 o                         
  14   5   2          6.08          6.05         3.01 o                         
  15   5   2         30.15         38.76         3.51 o                         
  16   5   2         32.45         32.35         4.87 o                         
 -14   6   2         75.21         67.76         6.27 o                         
 -13   6   2          5.87         34.65        16.02 o                         
 -12   6   2         18.57         28.89         8.32 o                         
 -11   6   2         20.60         25.28         5.68 o                         
 -10   6   2         25.79         38.43        13.43 o                         
  -9   6   2          0.01         -0.05         3.28 o                         
  -8   6   2        272.60        284.47         9.45 o                         
  -7   6   2         39.52         37.43         6.15 o                         
  -6   6   2         52.74         52.88         2.92 o                         
  -5   6   2        527.07        500.62         6.10 o                         
  -4   6   2        307.31        329.49         7.46 o                         
  -3   6   2        389.95        426.04         7.27 o                         
  -2   6   2          1.14         15.66         2.67 o                         
  -1   6   2        287.47        332.82         4.59 o                         
   0   6   2          0.08          4.59         1.37 o                         
   1   6   2       1344.60       1499.49        15.13 o                         
   2   6   2       1343.60       1448.64        12.49 o                         
   3   6   2        238.11        293.36         3.67 o                         
   4   6   2       1986.46       2040.84        15.97 o                         
   5   6   2          3.22         11.51         1.25 o                         
   6   6   2         48.80         40.16         1.32 o                         
   7   6   2        366.64        338.77         4.06 o                         
   8   6   2         18.14         15.46         2.10 o                         
   9   6   2        381.10        348.45         4.90 o                         
  10   6   2        195.32        179.99         7.10 o                         
  11   6   2         71.89         60.15         3.00 o                         
  12   6   2         40.15         40.67         4.02 o                         
  13   6   2         14.50         15.43         2.70 o                         
  14   6   2        354.31        363.63         6.50 o                         
  15   6   2          1.92          0.87         3.10 o                         
  16   6   2          0.67         -0.18         4.35 o                         
 -14   7   2         11.00         13.35         4.28 o                         
 -13   7   2         87.31         96.68         7.98 o                         
 -12   7   2         66.82         99.89        10.49 o                         
 -11   7   2         48.00         60.86        21.73 o                         
 -10   7   2         59.15         68.91        11.27 o                         
  -9   7   2         13.22         11.02         3.84 o                         
  -8   7   2         74.27         84.03         8.20 o                         
  -7   7   2          2.56          6.95         2.23 o                         
  -6   7   2        289.35        263.79         4.98 o                         
  -5   7   2        244.81        243.04         3.71 o                         
  -4   7   2       1072.51       1092.91        11.67 o                         
  -3   7   2        573.60        601.29         6.17 o                         
  -2   7   2          4.53         10.80         4.78 o                         
  -1   7   2        161.51        155.39         3.46 o                         
   0   7   2        402.59        449.69         6.47 o                         
   1   7   2         17.74         24.23         1.81 o                         
   2   7   2        243.44        220.54         3.06 o                         
   3   7   2        285.54        273.17         3.54 o                         
   4   7   2        981.29       1047.39         7.52 o                         
   5   7   2        178.38        184.93         2.88 o                         
   6   7   2          9.28          9.42         1.22 o                         
   7   7   2         97.94         74.64         2.69 o                         
   8   7   2         30.32         37.45         2.32 o                         
   9   7   2         11.54          9.37         1.89 o                         
  10   7   2        411.50        380.28         6.94 o                         
  11   7   2        121.42        114.89         3.47 o                         
  12   7   2        212.13        204.68         5.05 o                         
  13   7   2        224.75        213.05         6.22 o                         
  14   7   2         78.67         82.06         4.23 o                         
  15   7   2          4.92          2.34         3.83 o                         
  16   7   2          0.70          0.06         4.46 o                         
 -13   8   2        190.34        237.38        11.95 o                         
 -12   8   2         48.63         57.98         6.27 o                         
 -11   8   2          0.22         20.64        15.89 o                         
 -10   8   2        178.71        174.54         8.23 o                         
  -9   8   2        117.94        121.43         6.33 o                         
  -8   8   2        253.16        268.28         9.07 o                         
  -7   8   2          7.24          5.14         2.00 o                         
  -6   8   2          8.95         14.97         1.53 o                         
  -5   8   2         16.92         19.36         2.29 o                         
  -4   8   2        204.83        229.42         3.70 o                         
  -3   8   2        247.29        225.76         5.14 o                         
  -2   8   2         14.99          7.30         1.40 o                         
  -1   8   2         13.38          9.60         1.09 o                         
   0   8   2        650.27        689.25         6.51 o                         
   1   8   2          6.05         12.80         1.64 o                         
   2   8   2       1147.86       1144.31        12.98 o                         
   3   8   2          0.37         -0.10         0.69 o                         
   4   8   2        339.81        351.82         3.84 o                         
   5   8   2        644.25        678.42         6.60 o                         
   6   8   2         63.65         62.27         2.07 o                         
   7   8   2         15.77         11.66         1.18 o                         
   8   8   2        251.26        210.54         4.03 o                         
   9   8   2         80.47         64.69         3.11 o                         
  10   8   2        179.80        156.96         5.59 o                         
  11   8   2         15.55         13.04         2.76 o                         
  12   8   2         56.15         54.05         3.60 o                         
  13   8   2          0.03          2.70         3.10 o                         
  14   8   2          3.14          2.41         3.36 o                         
  15   8   2         19.64         16.09         3.92 o                         
  16   8   2         10.88          8.99         4.60 o                         
 -12   9   2          3.87         -0.28         4.98 o                         
 -11   9   2          2.77         56.79        32.28 o                         
 -10   9   2         38.55         51.34         6.20 o                         
  -9   9   2        152.57        170.73         7.37 o                         
  -8   9   2        180.82        182.59         7.04 o                         
  -7   9   2         24.76         21.99         3.71 o                         
  -6   9   2          2.57          4.04         1.68 o                         
  -5   9   2         51.83         44.40         2.45 o                         
  -4   9   2        126.04        110.02         4.33 o                         
  -3   9   2        121.98        107.98         3.52 o                         
  -2   9   2        159.17        148.99         3.32 o                         
  -1   9   2          0.97          0.58         1.16 o                         
   0   9   2          7.14         11.45         1.65 o                         
   1   9   2        401.54        434.63         6.33 o                         
   2   9   2        768.53        692.82        11.67 o                         
   3   9   2         86.87         93.53         2.51 o                         
   4   9   2        934.93        870.10         8.01 o                         
   5   9   2        226.99        201.16         3.61 o                         
   6   9   2        101.61        101.98         2.78 o                         
   7   9   2        296.33        196.16         3.79 o                         
   8   9   2         23.15         25.15         2.24 o                         
   9   9   2         13.77         15.10         2.42 o                         
  10   9   2          5.58          7.99         2.34 o                         
  11   9   2         11.28         12.47         2.54 o                         
  12   9   2          0.07          0.21         2.75 o                         
  13   9   2         68.67         77.62         3.83 o                         
  14   9   2         70.92         61.98         4.21 o                         
  15   9   2         42.95         41.48         4.61 o                         
  16   9   2         65.46         61.81         4.73 o                         
 -11  10   2          8.00          5.50         4.77 o                         
 -10  10   2         88.17         90.93         6.40 o                         
  -9  10   2        160.09        164.49         6.89 o                         
  -8  10   2         29.94         27.23         4.21 o                         
  -7  10   2          1.08         -0.92         3.59 o                         
  -6  10   2         36.56         35.01         2.59 o                         
  -5  10   2          0.11         -0.32         2.01 o                         
  -4  10   2         87.07         84.69         3.44 o                         
  -3  10   2        131.85         85.07         2.96 o                         
  -2  10   2        137.07        127.24         3.29 o                         
  -1  10   2        612.63        640.67        11.78 o                         
   0  10   2        731.21        713.23        11.92 o                         
   1  10   2        769.93        766.43        12.03 o                         
   2  10   2         17.07         21.67         6.21 o                         
   3  10   2         13.45         14.47         1.33 o                         
   4  10   2        444.83        382.89         5.30 o                         
   5  10   2        189.11        156.25         3.38 o                         
   6  10   2          4.73          5.10         1.74 o                         
   7  10   2          2.11          1.96         2.08 o                         
   8  10   2        455.69        448.67         7.23 o                         
   9  10   2         50.89         60.55         3.32 o                         
  10  10   2         61.77         49.64         2.95 o                         
  11  10   2          2.59          4.04         2.52 o                         
  12  10   2          3.60          3.51         2.71 o                         
  13  10   2         19.19         27.39         3.06 o                         
  14  10   2         16.61         14.84         3.57 o                         
  15  10   2        126.32        138.73         5.71 o                         
 -11  11   2          1.13          6.68         4.80 o                         
 -10  11   2          6.80          3.69         4.71 o                         
  -9  11   2          5.16          5.80         4.30 o                         
  -8  11   2        144.93        140.39         6.46 o                         
  -7  11   2         45.74         50.23         4.96 o                         
  -6  11   2         67.91         77.87         3.82 o                         
  -5  11   2         57.78         60.70         2.95 o                         
  -4  11   2         17.04         20.04         2.59 o                         
  -3  11   2          8.05          4.00         2.36 o                         
  -2  11   2         14.41          9.56         2.57 o                         
  -1  11   2        266.24        223.98         4.31 o                         
   0  11   2         17.40         16.49         1.77 o                         
   1  11   2         15.52         16.86         2.32 o                         
   2  11   2        176.29        196.35        10.03 o                         
   3  11   2       1464.23       1390.85        10.82 o                         
   4  11   2          6.42          5.94         2.40 o                         
   5  11   2        172.15        161.84         3.86 o                         
   6  11   2         50.21         46.20         2.50 o                         
   7  11   2        485.31        436.25         6.13 o                         
   8  11   2         92.50         88.00         3.43 o                         
   9  11   2        293.68        280.35         6.12 o                         
  10  11   2          7.73          6.52         2.91 o                         
  11  11   2         38.85         36.14         3.49 o                         
  12  11   2         78.47         81.24         4.23 o                         
  13  11   2         71.88         74.32         4.17 o                         
  14  11   2         55.84         59.34         4.39 o                         
  15  11   2         38.22         47.24         4.33 o                         
 -10  12   2          9.02         11.12         4.86 o                         
  -9  12   2        158.27        149.15         7.08 o                         
  -8  12   2         45.37         62.48         5.52 o                         
  -7  12   2         10.15         22.06         6.56 o                         
  -6  12   2         25.62         24.32         4.03 o                         
  -5  12   2         24.54         24.49         3.20 o                         
  -4  12   2         33.02         29.34         2.68 o                         
  -3  12   2         10.88          8.46         2.61 o                         
  -2  12   2         15.70         11.24         2.75 o                         
  -1  12   2        164.31        147.74         3.59 o                         
   0  12   2        288.98        278.51         9.04 o                         
   1  12   2         46.35         35.78         3.09 o                         
   2  12   2         29.12         31.01         3.53 o                         
   3  12   2         66.84         62.51         2.53 o                         
   4  12   2        257.54        265.83         6.53 o                         
   5  12   2         62.10         48.14         2.61 o                         
   6  12   2          5.53          5.14         2.43 o                         
   7  12   2          5.28          6.88         2.87 o                         
   8  12   2         10.27         14.29         2.88 o                         
   9  12   2        229.13        207.73         4.53 o                         
  10  12   2          0.27          1.41         3.36 o                         
  11  12   2          5.63         13.40         3.45 o                         
  12  12   2         98.42        107.40         4.98 o                         
  13  12   2         17.14         18.50         3.57 o                         
  14  12   2         17.56         15.04         3.86 o                         
  -8  13   2         10.76         12.08         4.63 o                         
  -7  13   2        171.50        201.32         7.47 o                         
  -6  13   2          2.92         -2.47         4.19 o                         
  -5  13   2          9.22          9.25         3.23 o                         
  -4  13   2         69.52         67.68         3.43 o                         
  -3  13   2         19.56         21.73         3.16 o                         
  -2  13   2         11.16          7.67         3.17 o                         
  -1  13   2          5.02          1.54         2.62 o                         
   0  13   2        314.69        334.85         6.85 o                         
   1  13   2         47.33         44.96         2.91 o                         
   2  13   2          7.82          7.49         2.80 o                         
   3  13   2          4.26          4.84         2.01 o                         
   4  13   2        116.73        113.53         5.33 o                         
   5  13   2          1.54          7.49         3.99 o                         
   6  13   2         29.76         21.27         3.08 o                         
   7  13   2         95.46         83.15         4.77 o                         
   8  13   2         23.77         20.66         3.16 o                         
   9  13   2          2.28          0.20         3.41 o                         
  10  13   2        160.45        161.28         5.28 o                         
  11  13   2        129.25        124.84         4.84 o                         
  12  13   2         16.63         17.08         3.90 o                         
  13  13   2        205.19        213.24         5.98 o                         
  14  13   2        218.06        245.43         7.99 o                         
  -7  14   2         27.61         29.28         4.85 o                         
  -6  14   2          0.08          2.00         4.56 o                         
  -5  14   2        549.03        550.65        12.16 o                         
  -4  14   2          0.73          0.27         3.21 o                         
  -3  14   2          0.06         -2.19         3.03 o                         
  -2  14   2          9.28         10.78         3.18 o                         
  -1  14   2         87.45         85.96         4.22 o                         
   0  14   2          0.02          0.23         3.04 o                         
   1  14   2         17.53         23.15         2.96 o                         
   2  14   2         24.12         21.47         2.99 o                         
   3  14   2        160.39        187.03        19.97 o                         
   4  14   2         26.41         32.72         4.84 o                         
   5  14   2        143.45        138.82         6.49 o                         
   6  14   2        123.71        156.64        13.87 o                         
   7  14   2          4.84         11.73         4.85 o                         
   8  14   2          2.40          1.91         2.76 o                         
   9  14   2        163.28        175.69         8.02 o                         
  10  14   2        186.83        182.69         5.67 o                         
  11  14   2         12.23         10.52         3.94 o                         
  12  14   2        376.34        419.52         8.29 o                         
  13  14   2         65.28         66.54         4.49 o                         
  -6  15   2        275.00        311.42        21.38 o                         
  -5  15   2        186.82        177.50        10.49 o                         
  -4  15   2        202.22        205.55         9.81 o                         
  -3  15   2         20.79         17.54         3.70 o                         
  -2  15   2          3.04          5.21         3.65 o                         
  -1  15   2          0.35          0.00         3.28 o                         
   0  15   2         88.23         84.39         4.74 o                         
   1  15   2        213.72        233.99        10.23 o                         
   2  15   2          1.53          1.74         2.21 o                         
   3  15   2         84.90         80.32         5.66 o                         
   4  15   2         54.40        153.91        47.54 o                         
   5  15   2          0.75          6.77         4.75 o                         
   6  15   2          0.03          6.54         4.38 o                         
   7  15   2          4.61          9.59         4.51 o                         
   8  15   2          3.13          3.57         4.53 o                         
   9  15   2         60.71         59.75         5.31 o                         
  10  15   2        330.09        319.66         8.58 o                         
  11  15   2          1.56          1.38         5.39 o                         
  12  15   2        127.87        140.78         7.04 o                         
  -4  16   2        503.51        511.03        13.40 o                         
  -3  16   2         73.87         73.77         7.25 o                         
  -2  16   2        324.98        316.35        17.95 o                         
  -1  16   2         14.17         12.78         4.48 o                         
   0  16   2         92.85         80.90         7.79 o                         
   1  16   2          3.69          6.40         2.65 o                         
   2  16   2          1.61          5.85         4.87 o                         
   3  16   2          3.94          2.91         3.35 o                         
   4  16   2          1.55          8.62         4.35 o                         
   5  16   2         53.31        139.52        43.51 o                         
   6  16   2         15.27        104.14        38.57 o                         
   7  16   2          9.02          8.73         4.88 o                         
   8  16   2         14.81          6.57         4.85 o                         
   9  16   2          3.50          1.37         5.18 o                         
  10  16   2          4.97          7.36         5.39 o                         
  -1  17   2         45.59         48.83         4.32 o                         
   0  17   2          8.77          1.60         4.86 o                         
   1  17   2          7.28          6.60         5.36 o                         
   2  17   2        194.78        187.89         8.85 o                         
   3  17   2         30.07         35.46         5.56 o                         
   4  17   2          0.01         12.23         8.38 o                         
   5  17   2          4.01         72.11        29.54 o                         
   6  17   2         19.89         75.78        31.45 o                         
   7  17   2         36.41        103.56        36.35 o                         
   8  17   2         11.24        100.28        40.54 o                         
  -7 -15   3          6.00         -2.86         6.92 o                         
  -6 -15   3         10.49          5.93         3.71 o                         
  -5 -15   3          1.23          2.19         3.74 o                         
  -4 -15   3          5.23          4.29         3.69 o                         
  -3 -15   3         17.10         15.14         4.36 o                         
  -2 -15   3          0.70          0.38         3.60 o                         
  -1 -15   3         25.03         28.69         4.08 o                         
   0 -15   3          1.09         -1.13         3.81 o                         
   1 -15   3          3.15          1.38         4.31 o                         
 -10 -14   3          4.39          7.11         5.01 o                         
  -9 -14   3         97.22        102.68         6.19 o                         
  -8 -14   3          4.23          1.59         4.86 o                         
  -7 -14   3          3.45          8.65         3.55 o                         
  -6 -14   3          2.31          1.22         3.90 o                         
  -5 -14   3          7.58          8.75         3.57 o                         
  -4 -14   3         62.92         62.01         4.73 o                         
  -3 -14   3         84.25         72.90         4.46 o                         
  -2 -14   3         91.01         80.53         4.11 o                         
  -1 -14   3         49.80         56.34         4.14 o                         
   0 -14   3          0.02         -0.74         3.34 o                         
   1 -14   3          3.34          5.84         3.65 o                         
   2 -14   3          1.50          2.05         3.78 o                         
   3 -14   3          8.63          6.02         3.91 o                         
 -11 -13   3         15.09         20.88         4.31 o                         
 -10 -13   3         22.64         19.86         5.44 o                         
  -9 -13   3         62.15         63.11         7.59 o                         
  -8 -13   3         66.49         72.76         9.38 o                         
  -7 -13   3         46.86         46.74         6.52 o                         
  -6 -13   3         12.80         10.02         3.71 o                         
  -5 -13   3         26.88         31.41         3.79 o                         
  -4 -13   3          0.01         -3.05         3.05 o                         
  -3 -13   3         51.36         51.12         5.05 o                         
  -2 -13   3         98.51         89.54         4.38 o                         
  -1 -13   3          5.42          9.03         3.04 o                         
   0 -13   3         61.66         57.60         3.60 o                         
   1 -13   3         11.80          7.92         3.00 o                         
   2 -13   3         69.70         62.60         4.11 o                         
   3 -13   3         26.42         31.22         4.04 o                         
   4 -13   3         62.85         62.15         4.78 o                         
   5 -13   3        228.04        224.85         8.07 o                         
 -12 -12   3          1.68          5.94         4.43 o                         
 -11 -12   3        217.21        233.38         6.83 o                         
 -10 -12   3         43.97         56.34         4.55 o                         
  -9 -12   3         95.57         99.42         8.67 o                         
  -8 -12   3          1.39          1.20         3.08 o                         
  -7 -12   3         66.25         86.34        10.97 o                         
  -6 -12   3        137.46        126.34         7.95 o                         
  -5 -12   3          0.36          1.84         2.64 o                         
  -4 -12   3        104.96        106.43         6.20 o                         
  -3 -12   3          0.84         -0.32         2.55 o                         
  -2 -12   3         60.75         65.59         3.34 o                         
  -1 -12   3          0.36         -0.41         2.52 o                         
   0 -12   3         59.12         69.36         4.11 o                         
   1 -12   3         55.50         55.13         3.16 o                         
   2 -12   3         19.79         23.93         3.22 o                         
   3 -12   3         12.93         10.58         3.15 o                         
   4 -12   3        188.29        187.41         6.15 o                         
   5 -12   3         19.36         14.21         4.26 o                         
   6 -12   3          1.90          0.22         4.28 o                         
   7 -12   3         25.39         30.20         5.39 o                         
 -13 -11   3          6.16          6.55         4.79 o                         
 -12 -11   3         12.56         15.34         3.75 o                         
 -11 -11   3         33.83         64.84        14.25 o                         
 -10 -11   3         11.13         19.07         3.60 o                         
  -9 -11   3         32.91         37.95         3.75 o                         
  -8 -11   3          1.69          1.90         2.85 o                         
  -7 -11   3         71.65         75.18        12.69 o                         
  -6 -11   3         14.73         16.96         3.86 o                         
  -5 -11   3        139.41        136.29         5.86 o                         
  -4 -11   3         33.60         32.95         2.83 o                         
  -3 -11   3          1.93          2.44         2.76 o                         
  -2 -11   3          3.42          1.17         1.83 o                         
  -1 -11   3         63.40         60.90         3.36 o                         
   0 -11   3        121.78        119.08         3.73 o                         
   1 -11   3         48.05         48.76         2.99 o                         
   2 -11   3         85.69         88.89         3.56 o                         
   3 -11   3         15.13         21.79         3.01 o                         
   4 -11   3         10.61         15.60         3.49 o                         
   5 -11   3          1.73          2.34         3.66 o                         
   6 -11   3         69.89         63.91         5.15 o                         
   7 -11   3          7.26          7.41         4.18 o                         
   8 -11   3         20.22         22.33         4.98 o                         
 -14 -10   3         58.10        109.21        25.47 o                         
 -13 -10   3          6.04         64.19        30.20 o                         
 -12 -10   3          0.97          0.54         3.82 o                         
 -11 -10   3          3.25          4.49         3.75 o                         
 -10 -10   3        504.53        584.37         7.89 o                         
  -9 -10   3         17.50         29.02         3.21 o                         
  -8 -10   3          0.07          7.00         2.87 o                         
  -7 -10   3          2.20          4.08         2.11 o                         
  -6 -10   3         25.83         34.55         8.07 o                         
  -5 -10   3          9.83         11.98         2.69 o                         
  -4 -10   3          1.92          3.51         1.79 o                         
  -3 -10   3         67.46         59.40         4.19 o                         
  -2 -10   3         41.85         41.21         2.24 o                         
  -1 -10   3        118.11        120.01         3.33 o                         
   0 -10   3        263.89        245.13         5.93 o                         
   1 -10   3        186.84        166.61         4.25 o                         
   2 -10   3        392.04        367.15         5.72 o                         
   3 -10   3         35.50         41.86         3.09 o                         
   4 -10   3          6.12          6.63         2.75 o                         
   5 -10   3          2.65          3.97         3.42 o                         
   6 -10   3        154.20        151.94         5.86 o                         
   7 -10   3         39.75         38.72         4.01 o                         
   8 -10   3        196.51        201.45         8.89 o                         
   9 -10   3         72.63         80.63         7.90 o                         
 -15  -9   3         29.29         34.30         7.79 o                         
 -14  -9   3         42.43         55.25         5.05 o                         
 -13  -9   3         65.90        105.37         4.92 o                         
 -12  -9   3        359.91        432.26        11.98 o                         
 -11  -9   3         45.43         47.06         3.95 o                         
 -10  -9   3         22.32         40.60         4.19 o                         
  -9  -9   3        148.37        151.21         4.82 o                         
  -8  -9   3        904.68        839.91        13.38 o                         
  -7  -9   3        129.69        123.85         3.46 o                         
  -6  -9   3          1.04         12.22         5.96 o                         
  -5  -9   3          0.88          1.04         1.66 o                         
  -4  -9   3        364.84        357.98         7.07 o                         
  -3  -9   3       1826.83       1790.46        15.90 o                         
  -2  -9   3       1765.45       1714.45        12.94 o                         
  -1  -9   3         97.34         90.32         4.18 o                         
   0  -9   3          7.84          8.28         1.66 o                         
   1  -9   3          3.61          5.25         2.21 o                         
   2  -9   3        106.71         98.50         3.32 o                         
   3  -9   3        115.36         87.27         3.49 o                         
   4  -9   3          0.52         -0.52         1.84 o                         
   5  -9   3         88.12         82.29         2.72 o                         
   6  -9   3         22.21         24.63         2.69 o                         
   7  -9   3          0.01         -2.62         2.62 o                         
   8  -9   3         21.67         28.54         3.60 o                         
   9  -9   3         53.16         56.10         4.72 o                         
  10  -9   3         64.80         65.41         6.46 o                         
 -15  -8   3         32.29         40.05         5.17 o                         
 -14  -8   3         26.34         18.89         4.36 o                         
 -13  -8   3          0.41          3.92         3.15 o                         
 -12  -8   3          5.22         11.99         3.25 o                         
 -11  -8   3          3.16          4.21         2.37 o                         
 -10  -8   3        138.61        189.83        16.75 o                         
  -9  -8   3         28.08         66.66        15.92 o                         
  -8  -8   3          9.92         74.34        22.44 o                         
  -7  -8   3        158.02        137.26         4.14 o                         
  -6  -8   3         25.08         33.37         3.01 o                         
  -5  -8   3        236.28        252.27         5.47 o                         
  -4  -8   3        315.18        301.57         4.85 o                         
  -3  -8   3         57.89         65.23         6.09 o                         
  -2  -8   3       2838.40       2733.27        20.64 o                         
  -1  -8   3       1142.32       1109.94         8.93 o                         
   0  -8   3          8.59          7.61         1.96 o                         
   1  -8   3         55.66         56.62         2.39 o                         
   2  -8   3         14.53         12.57         2.08 o                         
   3  -8   3        302.31        267.57         3.76 o                         
   4  -8   3        472.29        444.41         5.56 o                         
   5  -8   3         34.17         31.90         2.56 o                         
   6  -8   3         61.78         63.96         4.52 o                         
   7  -8   3         45.05         43.41         3.20 o                         
   8  -8   3         83.92         80.23         4.23 o                         
   9  -8   3        237.69        233.64        14.84 o                         
  10  -8   3        132.34        134.13        13.36 o                         
  11  -8   3         40.61         50.53         5.64 o                         
 -16  -7   3         71.96        172.28        54.32 o                         
 -15  -7   3          5.47          4.29         4.61 o                         
 -14  -7   3         60.48         59.99         4.14 o                         
 -13  -7   3         17.07         20.02         3.32 o                         
 -12  -7   3        147.16        133.57         4.79 o                         
 -11  -7   3        506.52        489.75         9.48 o                         
 -10  -7   3          0.66          0.46         1.95 o                         
  -9  -7   3          7.79         13.00         1.96 o                         
  -8  -7   3         23.74         21.86         2.26 o                         
  -7  -7   3        862.71        832.88        12.75 o                         
  -6  -7   3       1624.74       1495.74        12.16 o                         
  -5  -7   3       1421.72       1384.87        18.16 o                         
  -4  -7   3        392.67        387.26         8.12 o                         
  -3  -7   3        202.52        190.48         4.94 o                         
  -2  -7   3         19.24         23.28         2.11 o                         
  -1  -7   3        330.07        328.71         4.53 o                         
   0  -7   3          1.07         10.28         3.75 o                         
   1  -7   3         25.85         19.72         1.73 o                         
   2  -7   3         57.69         59.62         2.49 o                         
   3  -7   3        467.92        438.56         5.19 o                         
   4  -7   3          0.79          1.13         1.83 o                         
   5  -7   3        183.61        188.59         4.20 o                         
   6  -7   3        253.31        270.21         5.13 o                         
   7  -7   3         15.15         14.39         2.68 o                         
   8  -7   3         25.71         28.74         5.00 o                         
   9  -7   3          0.06         -0.34         3.54 o                         
  10  -7   3         23.13         30.45         4.28 o                         
  11  -7   3          2.62          2.40         4.44 o                         
  12  -7   3         52.40         47.76         5.78 o                         
 -16  -6   3         50.66         60.61         5.01 o                         
 -15  -6   3          7.18          8.75         4.05 o                         
 -14  -6   3          8.16         11.49         3.02 o                         
 -13  -6   3         10.75          7.51         2.83 o                         
 -12  -6   3          3.28          4.72         1.83 o                         
 -11  -6   3         12.79         10.32         1.76 o                         
 -10  -6   3          1.05          1.92         1.53 o                         
  -9  -6   3         67.12         74.96         2.04 o                         
  -8  -6   3        306.54        270.26         3.88 o                         
  -7  -6   3        627.33        622.98         8.95 o                         
  -6  -6   3          1.59          1.12         1.25 o                         
  -5  -6   3       1425.19       1389.01        12.10 o                         
  -4  -6   3        355.90        365.17         6.23 o                         
  -3  -6   3        513.17        525.90         6.08 o                         
  -2  -6   3         41.35         34.54         1.92 o                         
  -1  -6   3        498.42        466.17         6.02 o                         
   0  -6   3          0.41          0.67         1.33 o                         
   1  -6   3        332.81        353.02         4.69 o                         
   2  -6   3          1.03          2.91         1.05 o                         
   3  -6   3          6.44          7.30         1.44 o                         
   4  -6   3         28.87         21.75         1.87 o                         
   5  -6   3        307.14        295.31         4.10 o                         
   6  -6   3        306.23        307.56         7.37 o                         
   7  -6   3         22.42         21.31         2.68 o                         
   8  -6   3         36.16         35.60         3.39 o                         
   9  -6   3          0.09          0.24         3.38 o                         
  10  -6   3         18.94         20.23         4.33 o                         
  11  -6   3        182.98        160.76         7.93 o                         
  12  -6   3         49.03         67.13         7.19 o                         
  13  -6   3        170.13        120.03        22.89 o                         
 -16  -5   3          2.96         78.51        30.55 o                         
 -15  -5   3          2.65          4.88         3.44 o                         
 -14  -5   3          1.23          2.00         2.88 o                         
 -13  -5   3        135.09        139.55         3.95 o                         
 -12  -5   3          0.40         -0.70         1.96 o                         
 -11  -5   3        143.81        141.22         3.27 o                         
 -10  -5   3         11.67         14.46         1.56 o                         
  -9  -5   3        112.74         98.44         2.92 o                         
  -8  -5   3        357.16        342.08         3.83 o                         
  -7  -5   3        317.57        310.20         3.44 o                         
  -6  -5   3         14.19         18.03         1.95 o                         
  -5  -5   3         22.23         18.68         1.21 o                         
  -4  -5   3        543.47        604.42         6.48 o                         
  -3  -5   3        448.19        464.32         3.77 o                         
  -2  -5   3        378.13        353.83         3.36 o                         
  -1  -5   3        285.23        283.74         3.08 o                         
   0  -5   3        197.97        232.25         3.61 o                         
   1  -5   3       1948.75       2234.84        14.98 o                         
   2  -5   3         21.45         29.74         1.83 o                         
   3  -5   3        145.36        154.41         2.91 o                         
   4  -5   3         48.79         41.52         2.87 o                         
   5  -5   3        460.52        452.83         7.33 o                         
   6  -5   3       1081.26       1101.94        18.95 o                         
   7  -5   3        213.35        218.34         6.00 o                         
   8  -5   3        158.43        166.10         5.28 o                         
   9  -5   3         54.85        101.98        24.41 o                         
  10  -5   3          3.27          6.28         4.16 o                         
  11  -5   3         14.21         16.67         4.72 o                         
  12  -5   3         31.25         37.90         5.75 o                         
  13  -5   3         31.32         34.17         9.19 o                         
 -16  -4   3         63.20        109.23        21.89 o                         
 -15  -4   3          4.82          6.02         3.13 o                         
 -14  -4   3        189.65        205.43         5.25 o                         
 -13  -4   3         17.12         21.46         3.00 o                         
 -12  -4   3        163.30        159.79         4.46 o                         
 -11  -4   3          7.03          8.35         2.29 o                         
 -10  -4   3         89.20         76.19         3.31 o                         
  -9  -4   3       2411.33       2249.55        16.36 o                         
  -8  -4   3        226.73        231.49         2.99 o                         
  -7  -4   3        639.31        596.77         5.67 o                         
  -6  -4   3         69.58         69.46         1.58 o                         
  -5  -4   3         86.32         69.54         2.26 o                         
  -4  -4   3        454.23        537.44         4.43 o                         
  -3  -4   3        403.19        477.29         4.64 o                         
  -2  -4   3       1460.23       1509.60         9.87 o                         
  -1  -4   3        264.21        271.95         3.30 o                         
   0  -4   3        901.60        975.69         8.13 o                         
   1  -4   3        438.77        506.85         5.63 o                         
   2  -4   3         76.95        106.66         1.94 o                         
   3  -4   3       1118.45       1182.96         8.78 o                         
   4  -4   3        241.83        274.34         3.72 o                         
   5  -4   3        126.38        134.41         3.31 o                         
   6  -4   3         28.28         33.55         7.03 o                         
   7  -4   3       2125.18       2033.52        16.25 o                         
   8  -4   3         61.77         79.93        16.95 o                         
   9  -4   3         23.71         83.41        34.53 o                         
  10  -4   3         12.72          6.99         3.85 o                         
  11  -4   3         73.25         63.18         4.37 o                         
  12  -4   3        515.83        509.72        13.92 o                         
  13  -4   3        154.28        160.23         8.24 o                         
  14  -4   3         16.29         37.46         7.26 o                         
 -16  -3   3         42.58         74.35        20.99 o                         
 -15  -3   3          0.03         -3.27         3.27 o                         
 -14  -3   3         59.65         71.62         4.37 o                         
 -13  -3   3         19.38         27.81         3.17 o                         
 -12  -3   3         67.68         67.49         3.48 o                         
 -11  -3   3        120.80        120.13         3.89 o                         
 -10  -3   3         66.68         67.69         2.80 o                         
  -9  -3   3          2.06          3.63         2.09 o                         
  -8  -3   3        384.81        345.88         4.68 o                         
  -7  -3   3         82.80         93.27         2.13 o                         
  -6  -3   3        273.73        268.89         2.91 o                         
  -5  -3   3         87.40        106.92         2.03 o                         
  -4  -3   3        380.64        450.48         4.08 o                         
  -3  -3   3       3389.90       3591.71        16.76 o                         
  -2  -3   3       2679.88       2810.05        11.52 o                         
  -1  -3   3        621.25        683.98         5.42 o                         
   0  -3   3       4786.56       5126.84        32.13 o                         
   1  -3   3       1417.34       1569.57         9.73 o                         
   2  -3   3        753.91        817.59         4.74 o                         
   3  -3   3         50.26         50.53         1.28 o                         
   4  -3   3          9.01          9.94         0.90 o                         
   5  -3   3         88.53        101.46         5.42 o                         
   6  -3   3         42.43         44.50         2.05 o                         
   7  -3   3       1886.31       1947.14        24.14 o                         
   8  -3   3       2009.80       2044.18        23.17 o                         
   9  -3   3        109.10        163.15        28.33 o                         
  10  -3   3         51.65         48.05         4.04 o                         
  11  -3   3         22.10         18.08         4.06 o                         
  12  -3   3         47.16         67.44         5.46 o                         
  13  -3   3         52.74         46.95         5.20 o                         
  14  -3   3         81.33        109.13         7.55 o                         
 -16  -2   3         98.72         91.45         5.43 o                         
 -15  -2   3         10.33          3.44         4.03 o                         
 -14  -2   3         42.51         43.68         3.77 o                         
 -13  -2   3         11.73         17.95         2.96 o                         
 -12  -2   3          0.18         -0.55         2.24 o                         
 -11  -2   3          5.19          4.44         2.10 o                         
 -10  -2   3        106.84        109.52         4.04 o                         
  -9  -2   3         18.20         14.71         2.01 o                         
  -8  -2   3       1350.39       1309.76        13.51 o                         
  -7  -2   3        539.52        530.38         6.24 o                         
  -6  -2   3         39.81         36.69         1.83 o                         
  -5  -2   3        203.77        199.88         2.63 o                         
  -4  -2   3        392.28        412.10         3.57 o                         
  -3  -2   3        298.87        341.00         2.54 o                         
  -2  -2   3        648.47        723.55         3.47 o                         
  -1  -2   3        337.71        307.66         2.33 o                         
   0  -2   3        359.39        409.60         2.75 o                         
   1  -2   3         35.02         23.07         0.72 o                         
   2  -2   3          7.52          8.08         0.69 o                         
   3  -2   3        152.28        173.22         1.93 o                         
   4  -2   3        293.39        267.21         2.90 o                         
   5  -2   3          4.21          3.52         1.27 o                         
   6  -2   3         18.38         23.04         1.69 o                         
   7  -2   3        440.54        432.36        14.55 o                         
   8  -2   3         50.28         48.97         2.54 o                         
   9  -2   3        362.66        346.61         5.76 o                         
  10  -2   3         86.92         81.49         3.88 o                         
  11  -2   3         40.39         33.25         4.63 o                         
  12  -2   3         45.88         36.92         6.03 o                         
  13  -2   3         62.64         57.78         5.86 o                         
  14  -2   3         37.14        146.06        37.80 o                         
  15  -2   3        135.00        163.96         9.54 o                         
 -16  -1   3         43.81         39.43         4.58 o                         
 -15  -1   3         21.37          8.12         3.98 o                         
 -14  -1   3        168.15        165.46         5.19 o                         
 -13  -1   3         93.67        101.88         5.47 o                         
 -12  -1   3          9.03          7.35         2.08 o                         
 -11  -1   3         29.24         31.01         2.23 o                         
 -10  -1   3        410.73        378.22         6.31 o                         
  -9  -1   3         12.54         19.62         2.06 o                         
  -8  -1   3        143.41        157.98         3.91 o                         
  -7  -1   3         31.39         36.25         1.59 o                         
  -6  -1   3        603.71        685.87         8.09 o                         
  -5  -1   3        570.65        597.85        10.88 o                         
  -4  -1   3         15.12         16.65         1.11 o                         
  -3  -1   3          0.77          1.15         0.53 o                         
  -2  -1   3       3389.16       3349.10        15.82 o                         
  -1  -1   3       1098.34       1106.68         5.82 o                         
   0  -1   3        107.22        127.43         2.70 o                         
   1  -1   3        405.22        376.41         2.15 o                         
   2  -1   3       1572.95       1705.06         9.78 o                         
   3  -1   3        348.25        361.58         2.88 o                         
   4  -1   3         58.29         61.62         3.47 o                         
   5  -1   3        710.66        797.97         9.94 o                         
   6  -1   3        333.67        317.62         5.15 o                         
   7  -1   3          0.38          3.13         1.55 o                         
   8  -1   3         92.63         99.33        12.09 o                         
   9  -1   3          6.47         31.45        16.48 o                         
  10  -1   3        350.16        309.24        23.33 o                         
  11  -1   3        119.75        154.60        28.72 o                         
  12  -1   3         29.02         28.19         3.11 o                         
  13  -1   3         19.31         37.30         5.04 o                         
  14  -1   3        103.34        102.70         7.67 o                         
  15  -1   3        556.05        535.32        15.44 o                         
 -16   0   3         56.37         55.72         4.94 o                         
 -15   0   3        153.71        164.02         6.61 o                         
 -14   0   3        111.03        101.92         4.77 o                         
 -13   0   3         79.79         82.84         3.44 o                         
 -12   0   3         46.65         49.00         2.98 o                         
 -11   0   3          0.54          6.49         2.27 o                         
 -10   0   3          2.33          3.61         2.15 o                         
  -9   0   3         51.90         45.41         3.55 o                         
  -8   0   3         16.18         17.78         2.09 o                         
  -7   0   3        134.01        117.97         3.18 o                         
  -6   0   3          1.59         -0.08         1.28 o                         
  -5   0   3        119.16        151.93         9.59 o                         
  -4   0   3        522.45        556.09         6.36 o                         
  -3   0   3       1997.90       2079.16        14.19 o                         
  -2   0   3         24.82         43.08         1.66 o                         
  -1   0   3         12.81         12.86         1.78 o                         
   0   0   3      36574.96      37642.60       152.57 o                         
   1   0   3        138.15        114.11         1.17 o                         
   2   0   3          3.15          2.95         0.48 o                         
   3   0   3       1017.52       1038.26         5.61 o                         
   4   0   3         79.07         80.90         1.84 o                         
   5   0   3        569.14        670.09         6.76 o                         
   6   0   3        480.91        500.92         4.75 o                         
   7   0   3         83.66         81.76         2.94 o                         
   8   0   3        371.99        343.96         8.37 o                         
   9   0   3         37.92         30.90         2.77 o                         
  10   0   3        334.04        290.34        20.17 o                         
  11   0   3        290.34        287.94        24.17 o                         
  12   0   3        144.68        161.41        27.84 o                         
  13   0   3        111.85         60.96         5.04 o                         
  14   0   3         17.05        174.54        56.65 o                         
  15   0   3          3.89         -1.27         4.60 o                         
  16   0   3         30.92         38.67         5.89 o                         
 -16   1   3        114.19        104.05         7.42 o                         
 -15   1   3        238.30        269.64        16.12 o                         
 -14   1   3          2.29          2.09         3.27 o                         
 -13   1   3         20.83         18.50         3.48 o                         
 -12   1   3          0.03         -2.10         2.73 o                         
 -11   1   3          3.04          5.20         2.73 o                         
 -10   1   3        146.98         90.59         3.76 o                         
  -9   1   3        103.02        104.67         5.10 o                         
  -8   1   3         72.99         74.15         3.08 o                         
  -7   1   3        510.08        538.88        11.33 o                         
  -6   1   3        691.14        771.53        12.96 o                         
  -5   1   3       4796.82       5495.26        57.99 o                         
  -4   1   3          1.59          2.47         0.86 o                         
  -3   1   3         90.17         85.61         1.40 o                         
  -2   1   3          3.82          8.76         0.55 o                         
  -1   1   3        892.36        906.85         8.82 o                         
   0   1   3       3928.26       4202.16        23.53 o                         
   1   1   3       2554.10       2611.97        11.74 o                         
   2   1   3        646.61        740.08         8.42 o                         
   3   1   3       5143.61       5372.61        46.47 o                         
   4   1   3       1290.98       1368.83        12.19 o                         
   5   1   3        157.93        150.24         2.67 o                         
   6   1   3       2087.53       2280.81        19.73 o                         
   7   1   3         38.32         37.41         1.61 o                         
   8   1   3        183.80        169.85         3.40 o                         
   9   1   3        292.15        255.09         5.92 o                         
  10   1   3          8.17          7.21         1.78 o                         
  11   1   3         18.99          8.18         1.62 o                         
  12   1   3         24.27         22.84         2.92 o                         
  13   1   3        114.06        131.52         7.95 o                         
  14   1   3        304.37        378.49        35.66 o                         
  15   1   3         41.99         30.60         5.02 o                         
  16   1   3        119.60        140.91         6.92 o                         
 -16   2   3          8.99         10.08         4.77 o                         
 -15   2   3        260.42        266.28         9.27 o                         
 -14   2   3         13.18          9.19         3.83 o                         
 -13   2   3        187.83        198.64         8.65 o                         
 -12   2   3        144.29        181.65        12.11 o                         
 -11   2   3         63.49         67.42         4.67 o                         
 -10   2   3         84.18         73.37         4.26 o                         
  -9   2   3         35.47         29.03         2.35 o                         
  -8   2   3         60.55         53.93         3.08 o                         
  -7   2   3        156.84        156.45         4.14 o                         
  -6   2   3         31.32         29.23         2.57 o                         
  -5   2   3        188.77        175.68         4.46 o                         
  -4   2   3         48.46         66.73         2.48 o                         
  -3   2   3        167.81        196.35         1.86 o                         
  -2   2   3       1389.99       1583.32         8.70 o                         
  -1   2   3         26.58         29.74         0.80 o                         
   0   2   3       3111.38       3171.04        15.58 o                         
   1   2   3      21780.66      22583.98        99.35 o                         
   2   2   3         72.23         73.08         1.08 o                         
   3   2   3        547.37        562.76         5.51 o                         
   4   2   3        357.14        360.61         5.10 o                         
   5   2   3        642.43        663.77         6.26 o                         
   6   2   3       1899.82       2055.64        18.11 o                         
   7   2   3         73.77         76.33         3.13 o                         
   8   2   3        258.00        255.57         6.09 o                         
   9   2   3         47.41         45.17         2.25 o                         
  10   2   3         24.32         35.82         2.54 o                         
  11   2   3        164.60        151.13         3.67 o                         
  12   2   3         21.99         29.93         2.34 o                         
  13   2   3         41.84         37.76         4.70 o                         
  14   2   3        174.34        150.27         6.63 o                         
  15   2   3        141.29        144.86         6.94 o                         
  16   2   3         23.03         22.97         5.94 o                         
 -15   3   3          9.03          8.96         5.20 o                         
 -14   3   3         50.16         39.28         4.06 o                         
 -13   3   3         94.98        106.27         4.81 o                         
 -12   3   3        417.00        447.06        15.54 o                         
 -11   3   3        341.52        365.86        12.10 o                         
 -10   3   3        111.43        132.70         5.82 o                         
  -9   3   3        373.48        306.78         7.63 o                         
  -8   3   3          0.03          5.73         2.87 o                         
  -7   3   3        134.46        143.29        15.54 o                         
  -6   3   3         77.49         85.75         8.52 o                         
  -5   3   3        162.14        210.09         5.91 o                         
  -4   3   3        296.20        348.03        27.16 o                         
  -3   3   3         48.02         65.61         3.51 o                         
  -2   3   3       2598.32       2699.04        13.88 o                         
  -1   3   3        789.77        843.06        14.57 o                         
   0   3   3        147.66        154.22         3.27 o                         
   1   3   3         57.33         59.48         1.07 o                         
   2   3   3         40.62         35.37         1.42 o                         
   3   3   3       3660.66       3670.44        21.32 o                         
   4   3   3       1019.21        992.25         6.54 o                         
   5   3   3        287.33        317.24         3.85 o                         
   6   3   3       1209.54       1262.55         9.42 o                         
   7   3   3          1.99          5.86         1.03 o                         
   8   3   3        394.41        375.96         5.41 o                         
   9   3   3         12.44         14.60         1.45 o                         
  10   3   3        315.79        308.18        13.81 o                         
  11   3   3        687.26        644.61         8.69 o                         
  12   3   3        689.86        668.17         8.29 o                         
  13   3   3         17.48         29.60         5.06 o                         
  14   3   3        104.26        139.00        18.59 o                         
  15   3   3          0.25          0.27         4.13 o                         
  16   3   3         75.35        102.12        14.32 o                         
 -15   4   3          9.82         13.51         5.40 o                         
 -14   4   3        293.79        313.88         8.26 o                         
 -13   4   3          2.15          3.26         3.36 o                         
 -12   4   3         21.25         15.91         3.45 o                         
 -11   4   3         97.60        110.23         4.64 o                         
 -10   4   3        303.56        333.58        18.03 o                         
  -9   4   3         26.43         55.22        15.53 o                         
  -8   4   3         68.06         65.70         3.82 o                         
  -7   4   3          3.13          4.82         2.17 o                         
  -6   4   3        380.88        420.18         7.04 o                         
  -5   4   3         19.23         20.41         2.63 o                         
  -4   4   3         81.20         70.98         3.51 o                         
  -3   4   3         73.00        103.64         3.58 o                         
  -2   4   3          1.08         18.89         5.33 o                         
  -1   4   3       1065.63       1098.79         9.07 o                         
   0   4   3       2306.08       2343.85        27.99 o                         
   1   4   3        232.80        274.96         6.62 o                         
   2   4   3        443.80        448.18         5.09 o                         
   3   4   3        592.99        617.72         4.86 o                         
   4   4   3        503.59        563.76         3.69 o                         
   5   4   3         48.21         31.72         1.97 o                         
   6   4   3        148.37        129.35         2.72 o                         
   7   4   3        640.77        612.30        11.86 o                         
   8   4   3          6.67         20.53         8.92 o                         
   9   4   3       1079.81       1052.19        17.96 o                         
  10   4   3        171.20        152.11         3.21 o                         
  11   4   3          4.89          6.88         1.73 o                         
  12   4   3        240.02        267.16        18.39 o                         
  13   4   3         83.27         97.63         4.25 o                         
  14   4   3        166.90        154.96         6.63 o                         
  15   4   3         96.18        109.20         8.64 o                         
  16   4   3          4.30          1.29         4.25 o                         
 -15   5   3          1.54          0.32         4.53 o                         
 -14   5   3         27.01         25.40         4.22 o                         
 -13   5   3          4.42          2.06         3.73 o                         
 -12   5   3         43.11         62.12        11.31 o                         
 -11   5   3        307.02        304.67        12.91 o                         
 -10   5   3        180.53        184.24        21.24 o                         
  -9   5   3         23.18         32.20         4.16 o                         
  -8   5   3         85.05         84.71         3.57 o                         
  -7   5   3        705.23        698.64        41.56 o                         
  -6   5   3         70.36         70.70         8.65 o                         
  -5   5   3       3278.06       3346.12        17.54 o                         
  -4   5   3       1908.48       1931.33         7.75 o                         
  -3   5   3        551.24        588.96         6.26 o                         
  -2   5   3       1534.94       1826.90        13.53 o                         
  -1   5   3       1329.39       1391.67         8.41 o                         
   0   5   3        362.37        385.49         4.96 o                         
   1   5   3        131.96        147.47         5.08 o                         
   2   5   3        130.29        134.39         2.50 o                         
   3   5   3        814.57        865.00         6.77 o                         
   4   5   3       1759.39       1966.75        15.04 o                         
   5   5   3        217.68        242.34         2.43 o                         
   6   5   3        209.96        215.91         2.88 o                         
   7   5   3        776.40        769.46        10.01 o                         
   8   5   3        980.33        914.85         8.45 o                         
   9   5   3        448.76        430.80         7.64 o                         
  10   5   3        138.71        128.56         4.30 o                         
  11   5   3        102.40         87.77         6.61 o                         
  12   5   3         37.85         34.75         3.04 o                         
  13   5   3         29.23         32.82         3.06 o                         
  14   5   3          1.96          6.11         2.83 o                         
  15   5   3          8.95          3.94         3.46 o                         
  16   5   3          5.32          1.21         4.58 o                         
 -14   6   3          5.29          2.89         3.72 o                         
 -13   6   3         13.93         14.17         4.31 o                         
 -12   6   3        109.54        133.07         6.56 o                         
 -11   6   3        142.49        156.21         9.37 o                         
 -10   6   3         24.54         48.76        12.43 o                         
  -9   6   3        165.09        162.08         7.87 o                         
  -8   6   3        507.69        487.39        32.77 o                         
  -7   6   3       2215.94       2238.24        19.31 o                         
  -6   6   3       6087.70       5939.74        30.91 o                         
  -5   6   3          4.65          5.47         1.54 o                         
  -4   6   3        182.69        187.53         2.68 o                         
  -3   6   3        334.33        383.77         4.81 o                         
  -2   6   3        198.52        178.71         3.55 o                         
  -1   6   3       2319.12       2853.57        49.75 o                         
   0   6   3        247.18        262.01        12.73 o                         
   1   6   3        457.70        514.91         3.69 o                         
   2   6   3        298.12        314.41         3.67 o                         
   3   6   3       1174.27       1397.64        20.13 o                         
   4   6   3         68.95         96.11         2.40 o                         
   5   6   3        125.23        134.65         2.20 o                         
   6   6   3        303.82        269.79         3.95 o                         
   7   6   3        365.83        344.60         4.33 o                         
   8   6   3         21.88         19.29         3.12 o                         
   9   6   3        260.50        239.54         7.17 o                         
  10   6   3        306.85        309.01         5.84 o                         
  11   6   3         16.80         17.72         2.45 o                         
  12   6   3          4.88          4.36         2.60 o                         
  13   6   3          9.54          6.99         2.59 o                         
  14   6   3        215.14        207.80         5.51 o                         
  15   6   3        165.54        158.25         6.23 o                         
  16   6   3         94.71        112.41         7.97 o                         
 -14   7   3         13.17          7.35         4.03 o                         
 -13   7   3         50.88         38.13         4.31 o                         
 -12   7   3         39.07         43.61         4.55 o                         
 -11   7   3        250.63        307.47        26.54 o                         
 -10   7   3          1.61          2.59         4.17 o                         
  -9   7   3          1.02          4.88         3.28 o                         
  -8   7   3          9.95         14.26         2.71 o                         
  -7   7   3        101.29         96.15         3.77 o                         
  -6   7   3        112.99        103.32         2.68 o                         
  -5   7   3         88.81         89.48         2.96 o                         
  -4   7   3        130.07        118.32         2.74 o                         
  -3   7   3        202.88        220.76         6.15 o                         
  -2   7   3        686.69        627.63         8.94 o                         
  -1   7   3        899.86        985.23        16.41 o                         
   0   7   3        552.97        642.72         6.47 o                         
   1   7   3          3.41          6.42         1.14 o                         
   2   7   3         32.31         17.35         1.01 o                         
   3   7   3         64.29         54.69         1.76 o                         
   4   7   3         30.28         35.53         1.49 o                         
   5   7   3        338.52        392.83         8.86 o                         
   6   7   3        364.19        360.79         5.64 o                         
   7   7   3        186.20        173.59         8.68 o                         
   8   7   3         27.68         29.14         1.65 o                         
   9   7   3         53.63         48.51         3.53 o                         
  10   7   3        359.34        323.51         7.17 o                         
  11   7   3        258.54        233.93         4.20 o                         
  12   7   3         71.05         76.71         4.99 o                         
  13   7   3        110.48        110.12         5.48 o                         
  14   7   3        133.70        132.31         5.62 o                         
  15   7   3         15.65         11.34         4.57 o                         
  16   7   3         37.82         36.35         5.39 o                         
 -13   8   3          0.01         -0.06         4.63 o                         
 -12   8   3          0.02          9.36         7.73 o                         
 -11   8   3         31.25         42.72         4.90 o                         
 -10   8   3        121.43        161.67        25.50 o                         
  -9   8   3         40.05         50.96         4.55 o                         
  -8   8   3         63.92         50.92         8.93 o                         
  -7   8   3         81.45         83.53         4.25 o                         
  -6   8   3        118.58         87.19         3.28 o                         
  -5   8   3        734.42        687.43         7.39 o                         
  -4   8   3          7.39          7.96         1.81 o                         
  -3   8   3          0.61          0.86         1.16 o                         
  -2   8   3         92.91         73.62         3.35 o                         
  -1   8   3        656.32        715.99        11.49 o                         
   0   8   3        197.41        209.50         3.11 o                         
   1   8   3       1524.93       1628.00         9.93 o                         
   2   8   3        919.34        858.86        17.74 o                         
   3   8   3         97.12         69.86         2.17 o                         
   4   8   3        152.27        165.33         2.94 o                         
   5   8   3          5.97         11.46         1.86 o                         
   6   8   3         43.42         39.62         1.97 o                         
   7   8   3         71.87         77.21         2.65 o                         
   8   8   3          0.39          1.72         2.15 o                         
   9   8   3          1.20          2.82         2.32 o                         
  10   8   3          1.78          3.12         1.49 o                         
  11   8   3        155.57        152.92         5.46 o                         
  12   8   3         34.25         31.42         3.30 o                         
  13   8   3          1.57         -0.43         3.15 o                         
  14   8   3          4.73          2.22         3.52 o                         
  15   8   3         19.08         18.91         3.80 o                         
  16   8   3          1.62          2.33         4.47 o                         
 -12   9   3         55.58         70.83         6.80 o                         
 -11   9   3         11.63         15.85         4.51 o                         
 -10   9   3          0.22          2.45         3.92 o                         
  -9   9   3         83.09        165.00        44.90 o                         
  -8   9   3        329.60        334.71        48.16 o                         
  -7   9   3         27.75         39.91         4.83 o                         
  -6   9   3        193.41        193.36         4.58 o                         
  -5   9   3        239.41        223.48         4.23 o                         
  -4   9   3        184.03        174.18         6.02 o                         
  -3   9   3        348.95        384.45        13.84 o                         
  -2   9   3         51.98         64.41        11.71 o                         
  -1   9   3         63.75         45.02         2.10 o                         
   0   9   3         11.87         13.16         1.57 o                         
   1   9   3        292.08        304.74         7.22 o                         
   2   9   3        223.82        234.63         4.11 o                         
   3   9   3          5.93          4.02         1.07 o                         
   4   9   3        759.75        747.84         8.33 o                         
   5   9   3          2.91          4.07         2.05 o                         
   6   9   3          0.02          2.70         1.92 o                         
   7   9   3        159.06        147.86         3.07 o                         
   8   9   3        684.99        576.01         6.70 o                         
   9   9   3       1154.71       1066.46         9.85 o                         
  10   9   3        140.17        150.94         4.07 o                         
  11   9   3         63.93         65.34         3.52 o                         
  12   9   3          7.84         10.08         2.89 o                         
  13   9   3        207.68        238.68         8.22 o                         
  14   9   3          0.16         -0.97         3.60 o                         
  15   9   3          7.32          9.30         3.84 o                         
  16   9   3         72.72         84.68         6.07 o                         
 -12  10   3         93.97         79.90         6.91 o                         
 -11  10   3         77.95         65.98         6.71 o                         
 -10  10   3         61.24         63.08         5.90 o                         
  -9  10   3         69.01         71.59         5.25 o                         
  -8  10   3         59.90         66.05         6.02 o                         
  -7  10   3          2.49          3.60         2.77 o                         
  -6  10   3        193.61        187.16         5.66 o                         
  -5  10   3          7.35          5.96         2.32 o                         
  -4  10   3          2.75          5.83         1.70 o                         
  -3  10   3         54.75         50.83         6.25 o                         
  -2  10   3          0.47          3.78         1.88 o                         
  -1  10   3         44.44         73.88         2.88 o                         
   0  10   3          3.90          6.55         1.62 o                         
   1  10   3        411.48        390.92         5.87 o                         
   2  10   3        788.64        762.13         7.58 o                         
   3  10   3       1379.92       1329.36        11.24 o                         
   4  10   3         22.47         24.83         2.52 o                         
   5  10   3         14.61         15.22         2.39 o                         
   6  10   3        603.41        493.57         6.75 o                         
   7  10   3        883.64        763.68         8.91 o                         
   8  10   3         84.71         59.90         3.19 o                         
   9  10   3          0.13          1.84         2.18 o                         
  10  10   3          5.29          5.72         2.29 o                         
  11  10   3         19.69         22.87         2.69 o                         
  12  10   3         65.82         69.20         3.38 o                         
  13  10   3          0.05         -0.30         2.66 o                         
  14  10   3          4.61          5.49         3.00 o                         
  15  10   3          0.00         -2.92         3.55 o                         
 -11  11   3        140.65        183.50        12.83 o                         
 -10  11   3          2.73          4.85         4.56 o                         
  -9  11   3          3.10          5.00         4.22 o                         
  -8  11   3          3.61          5.09         4.28 o                         
  -7  11   3          7.96          9.13         4.65 o                         
  -6  11   3         26.57         35.84         6.08 o                         
  -5  11   3        139.38        142.39         5.98 o                         
  -4  11   3         39.44         40.13         2.41 o                         
  -3  11   3         32.57         21.67         3.20 o                         
  -2  11   3        154.73        114.60         3.60 o                         
  -1  11   3        191.28        216.52         8.85 o                         
   0  11   3        177.33        181.51         5.61 o                         
   1  11   3        110.65        114.36         3.66 o                         
   2  11   3          2.77          2.40         1.81 o                         
   3  11   3         44.85         34.18         2.00 o                         
   4  11   3          1.03          3.13         1.08 o                         
   5  11   3         78.76         54.04         3.14 o                         
   6  11   3          0.81          2.09         2.51 o                         
   7  11   3        118.18        128.97         4.76 o                         
   8  11   3        264.10        282.38         5.00 o                         
   9  11   3        123.27        112.56         4.17 o                         
  10  11   3         18.51         22.96         3.09 o                         
  11  11   3        130.96        137.43         4.28 o                         
  12  11   3         20.49         14.70         2.79 o                         
  13  11   3         37.85         30.49         3.43 o                         
  14  11   3          4.40          6.96         3.43 o                         
  15  11   3          3.53          4.56         3.56 o                         
 -10  12   3         40.73         47.48         5.17 o                         
  -9  12   3          9.67          8.98         4.57 o                         
  -8  12   3          3.02         13.47         8.47 o                         
  -7  12   3         31.40         42.36         5.04 o                         
  -6  12   3         13.04         10.81         3.75 o                         
  -5  12   3        184.00        172.28         6.06 o                         
  -4  12   3        171.41        170.65         7.78 o                         
  -3  12   3        413.39        427.86         8.27 o                         
  -2  12   3        343.15        335.28         7.05 o                         
  -1  12   3          0.59          4.30         3.77 o                         
   0  12   3          3.77          7.23         2.44 o                         
   1  12   3          3.42          3.49         2.08 o                         
   2  12   3          6.43          3.66         2.09 o                         
   3  12   3        110.12         91.18         2.34 o                         
   4  12   3        919.26        867.55        10.64 o                         
   5  12   3         25.21         22.50         2.67 o                         
   6  12   3         15.42         18.89         3.09 o                         
   7  12   3         75.79         64.70         3.51 o                         
   8  12   3          9.27          8.19         2.60 o                         
   9  12   3          2.24          4.71         3.05 o                         
  10  12   3          2.64          2.29         3.03 o                         
  11  12   3        120.44        132.84         4.82 o                         
  12  12   3         78.21         79.19         4.33 o                         
  13  12   3         88.47         84.21         4.48 o                         
  14  12   3        231.00        246.75         6.89 o                         
  -9  13   3         22.55         23.88         5.26 o                         
  -8  13   3         22.42         25.14         4.87 o                         
  -7  13   3          3.40          5.58         4.59 o                         
  -6  13   3          4.01          4.46         4.17 o                         
  -5  13   3         22.80         27.46         3.78 o                         
  -4  13   3        129.06        140.15         8.24 o                         
  -3  13   3         80.01         89.66         4.39 o                         
  -2  13   3          0.17         -1.77         2.90 o                         
  -1  13   3         29.99         31.31         2.71 o                         
   0  13   3          7.14          6.83         2.51 o                         
   1  13   3         93.93         93.99         3.83 o                         
   2  13   3         56.44         57.08         2.84 o                         
   3  13   3        413.00        384.54         4.68 o                         
   4  13   3        440.66        427.89         8.23 o                         
   5  13   3        179.42        154.67         4.66 o                         
   6  13   3        607.78        560.80         8.78 o                         
   7  13   3         32.26         28.31         3.73 o                         
   8  13   3          0.59         -1.30         2.95 o                         
   9  13   3          1.80          0.71         3.65 o                         
  10  13   3          9.35          5.60         3.67 o                         
  11  13   3        221.38        220.98         6.00 o                         
  12  13   3         64.13         65.59         4.36 o                         
  13  13   3        136.28        151.19         5.53 o                         
  14  13   3         25.35         25.78         4.23 o                         
  -8  14   3         31.19         41.52         4.76 o                         
  -7  14   3         14.34         24.14         8.48 o                         
  -6  14   3         35.50         39.05         5.45 o                         
  -5  14   3          5.70          8.34         4.10 o                         
  -4  14   3         26.90         20.52         3.67 o                         
  -3  14   3          0.56          0.40         2.99 o                         
  -2  14   3        129.98        112.77         5.10 o                         
  -1  14   3          7.61          2.76         2.83 o                         
   0  14   3          3.48          3.36         2.33 o                         
   1  14   3        227.90        207.35         4.59 o                         
   2  14   3         73.59         60.62         3.00 o                         
   3  14   3         27.09         33.43         2.68 o                         
   4  14   3          0.80          1.81         3.56 o                         
   5  14   3          1.21          5.24         3.54 o                         
   6  14   3          3.90          9.07         3.11 o                         
   7  14   3         11.78          7.18         2.38 o                         
   8  14   3         10.73         12.42         3.42 o                         
   9  14   3         43.77         36.34         4.61 o                         
  10  14   3        229.02        233.38         7.70 o                         
  11  14   3         12.84         13.47         3.95 o                         
  12  14   3        262.54        271.54         6.97 o                         
  13  14   3         10.30          9.14         4.95 o                         
  -6  15   3         26.74         42.57         6.16 o                         
  -5  15   3         61.68         56.40         5.54 o                         
  -4  15   3          7.66          8.72         4.31 o                         
  -3  15   3         47.21         32.50         4.02 o                         
  -2  15   3        176.36        189.35         5.74 o                         
  -1  15   3         40.46         32.71         4.62 o                         
   0  15   3         65.31         79.98         7.70 o                         
   1  15   3          6.81          9.60         2.38 o                         
   2  15   3          9.16         11.28         2.31 o                         
   3  15   3         25.86         32.13         4.24 o                         
   4  15   3         72.81         88.94         5.32 o                         
   5  15   3         53.70         62.22         4.94 o                         
   6  15   3          0.22         17.00         7.49 o                         
   7  15   3        271.16        289.02         7.78 o                         
   8  15   3          5.59          2.42         3.97 o                         
   9  15   3          0.18          1.02         4.48 o                         
  10  15   3         35.54         45.92         5.05 o                         
  11  15   3         66.56         72.57         5.28 o                         
  12  15   3        227.75        240.54         7.06 o                         
  -4  16   3         22.69         35.85         5.37 o                         
  -3  16   3         67.06         67.77         7.89 o                         
  -2  16   3          3.25          1.17         3.17 o                         
  -1  16   3        102.20        101.77         8.83 o                         
   0  16   3          2.84          2.03         2.72 o                         
   1  16   3          2.20          9.34         8.10 o                         
   2  16   3          6.40          7.91         3.66 o                         
   3  16   3         49.06         94.57        31.65 o                         
   4  16   3         30.30        111.36        39.40 o                         
   5  16   3          6.83          6.43         5.81 o                         
   6  16   3          3.37         16.03         4.63 o                         
   7  16   3        112.79        107.11         6.08 o                         
   8  16   3        114.83        155.05         6.20 o                         
   9  16   3        225.55        266.95         8.19 o                         
  10  16   3        322.34        357.44         9.21 o                         
  11  16   3          2.86         -1.43         5.44 o                         
  -2  17   3          0.19          0.54         3.88 o                         
  -1  17   3         93.87         89.01         4.88 o                         
   0  17   3         13.67          5.97         5.06 o                         
   1  17   3          5.37          0.35         4.52 o                         
   2  17   3          2.73          9.04         3.58 o                         
   3  17   3         33.79         38.32         4.66 o                         
   4  17   3          0.25          1.09         5.24 o                         
   5  17   3         24.96        132.88        51.03 o                         
   6  17   3          2.19          3.63         5.69 o                         
   7  17   3         23.99          9.77         5.36 o                         
   8  17   3          0.36          3.11         5.13 o                         
   9  17   3          7.97          6.98         5.40 o                         
   2  18   3         28.53         26.87         6.60 o                         
   3  18   3         26.36         40.29         8.25 o                         
   4  18   3          2.89         36.71        14.98 o                         
   5  18   3         91.09        141.55        27.36 o                         
   6  18   3         29.63        127.86        49.55 o                         
  -5 -15   4          6.36          1.99         3.85 o                         
  -4 -15   4         10.80         10.01         3.85 o                         
  -3 -15   4          9.64          4.29         3.76 o                         
  -2 -15   4          4.49          5.07         4.08 o                         
  -9 -14   4          3.14         10.08         9.03 o                         
  -8 -14   4          6.04          1.58         4.97 o                         
  -7 -14   4         31.48         33.22         5.55 o                         
  -6 -14   4          7.56          7.05         4.08 o                         
  -5 -14   4         37.85         40.15         4.15 o                         
  -4 -14   4          0.24         -1.74         3.69 o                         
  -3 -14   4          9.02          7.28         3.38 o                         
  -2 -14   4        101.91        109.86         4.79 o                         
  -1 -14   4         27.48         25.26         3.73 o                         
   0 -14   4         88.66         75.19         4.61 o                         
   1 -14   4        126.96        125.81         6.02 o                         
   2 -14   4         59.76         58.88         5.58 o                         
 -10 -13   4        122.98        141.82         8.89 o                         
  -9 -13   4         33.37         30.90         5.23 o                         
  -8 -13   4          2.84          3.19         3.74 o                         
  -7 -13   4          2.24          3.13         3.34 o                         
  -6 -13   4         35.54         30.31         3.68 o                         
  -5 -13   4          9.05          5.88         3.08 o                         
  -4 -13   4          3.30          0.97         3.35 o                         
  -3 -13   4         36.74         27.32         3.92 o                         
  -2 -13   4         16.91         13.65         3.33 o                         
  -1 -13   4         30.77         32.92         3.50 o                         
   0 -13   4          3.89          1.04         3.02 o                         
   1 -13   4          0.01         -0.46         2.84 o                         
   2 -13   4         34.65         36.92         4.12 o                         
   3 -13   4         12.94          9.07         3.95 o                         
   4 -13   4          1.46         -1.59         4.11 o                         
 -12 -12   4          0.51         -0.08         4.20 o                         
 -11 -12   4         18.59         29.95         4.48 o                         
 -10 -12   4         12.15         12.31         4.18 o                         
  -9 -12   4        167.09        178.39        12.50 o                         
  -8 -12   4         21.39         30.06         5.04 o                         
  -7 -12   4         35.43         33.17         4.04 o                         
  -6 -12   4        241.00        257.51        11.70 o                         
  -5 -12   4          1.17         -1.15         3.25 o                         
  -4 -12   4         54.92         53.60         3.51 o                         
  -3 -12   4          0.04         -0.43         2.99 o                         
  -2 -12   4         90.02         91.32         4.05 o                         
  -1 -12   4          4.61          7.16         2.38 o                         
   0 -12   4          0.75          0.76         2.53 o                         
   1 -12   4        112.53        117.12         4.18 o                         
   2 -12   4        163.15        167.69         5.27 o                         
   3 -12   4         66.78         74.66         4.78 o                         
   4 -12   4         31.28         26.72         4.15 o                         
   5 -12   4          8.43          6.26         4.09 o                         
   6 -12   4         27.98         21.14         5.19 o                         
 -13 -11   4          5.65         30.94        15.32 o                         
 -12 -11   4         75.58        103.89        14.57 o                         
 -11 -11   4        361.30        393.49        23.02 o                         
 -10 -11   4          4.17          6.48         3.77 o                         
  -9 -11   4         45.11         41.30         4.46 o                         
  -8 -11   4          5.93          8.68         3.19 o                         
  -7 -11   4          2.41          5.65         4.00 o                         
  -6 -11   4          0.55          4.53         2.67 o                         
  -5 -11   4         34.13         35.12         2.95 o                         
  -4 -11   4        196.42        198.20         5.03 o                         
  -3 -11   4          0.40          0.42         2.64 o                         
  -2 -11   4         12.87         13.70         2.40 o                         
  -1 -11   4         13.47         15.39         2.33 o                         
   0 -11   4          4.73          3.50         2.38 o                         
   1 -11   4         27.87         24.20         2.98 o                         
   2 -11   4         97.02         91.38         3.75 o                         
   3 -11   4         19.68         21.58         3.13 o                         
   4 -11   4         23.97         27.82         3.93 o                         
   5 -11   4         10.12         11.11         3.88 o                         
   6 -11   4         19.17         18.55         4.32 o                         
   7 -11   4          0.48         -0.72         4.46 o                         
   8 -11   4          0.67         -2.91         5.67 o                         
 -14 -10   4          0.37         -0.11         6.01 o                         
 -13 -10   4          3.52          0.94         3.86 o                         
 -12 -10   4         21.47         23.26         3.86 o                         
 -11 -10   4         80.55         92.96        12.12 o                         
 -10 -10   4         19.47         33.94        10.10 o                         
  -9 -10   4         57.26         44.17         3.45 o                         
  -8 -10   4         33.21         23.89         3.51 o                         
  -7 -10   4          3.95          4.48         3.69 o                         
  -6 -10   4         32.74         43.82         4.69 o                         
  -5 -10   4         17.91         21.90         2.71 o                         
  -4 -10   4          8.39         17.26         2.46 o                         
  -3 -10   4        100.45        101.36         3.76 o                         
  -2 -10   4         26.27         29.04         2.00 o                         
  -1 -10   4          0.90          2.06         1.91 o                         
   0 -10   4         20.73         20.41         2.49 o                         
   1 -10   4         62.14         60.43         3.18 o                         
   2 -10   4        283.46        255.93         5.29 o                         
   3 -10   4         52.74         54.75         3.34 o                         
   4 -10   4         15.95         19.82         3.20 o                         
   5 -10   4        118.08        117.89         5.55 o                         
   6 -10   4          4.71          6.71         3.88 o                         
   7 -10   4          2.10          1.95         3.54 o                         
   8 -10   4         29.37         27.14         4.74 o                         
   9 -10   4          8.23          8.78         4.61 o                         
 -14  -9   4         22.74         42.27         7.74 o                         
 -13  -9   4         26.38         39.86        11.34 o                         
 -12  -9   4         10.21          3.57         3.78 o                         
 -11  -9   4          4.31         10.86         3.42 o                         
 -10  -9   4          6.47          9.10         3.26 o                         
  -9  -9   4         45.42         43.42         3.43 o                         
  -8  -9   4         45.69         40.33         3.33 o                         
  -7  -9   4        143.16        115.67         4.71 o                         
  -6  -9   4          0.57          1.01         1.94 o                         
  -5  -9   4          2.47          2.14         2.04 o                         
  -4  -9   4         29.73         28.97         1.98 o                         
  -3  -9   4       1215.69       1151.84        10.82 o                         
  -2  -9   4         62.14         57.83         2.27 o                         
  -1  -9   4         38.62         37.57         2.18 o                         
   0  -9   4          8.53          7.09         1.63 o                         
   1  -9   4          5.86          3.86         2.17 o                         
   2  -9   4          0.46          0.53         2.25 o                         
   3  -9   4         68.01         72.36         4.20 o                         
   4  -9   4         25.74         27.96         3.06 o                         
   5  -9   4        194.28        195.15         4.71 o                         
   6  -9   4         27.56         32.08         3.26 o                         
   7  -9   4          0.01         -0.56         2.78 o                         
   8  -9   4          7.39          8.20         3.16 o                         
   9  -9   4          3.93          3.46         3.68 o                         
  10  -9   4          0.78          0.37         4.96 o                         
 -15  -8   4         12.35         68.42        21.99 o                         
 -14  -8   4         16.48         63.55        24.13 o                         
 -13  -8   4         60.96        100.03        20.59 o                         
 -12  -8   4        205.40        237.51        17.32 o                         
 -11  -8   4          3.83         41.16        14.84 o                         
 -10  -8   4         26.37         34.31         2.92 o                         
  -9  -8   4         15.83         37.79        12.61 o                         
  -8  -8   4         60.93         63.39         2.96 o                         
  -7  -8   4         52.07         51.75         2.91 o                         
  -6  -8   4        117.41         93.96         2.86 o                         
  -5  -8   4         29.34         28.39         2.75 o                         
  -4  -8   4        100.08        107.36         3.99 o                         
  -3  -8   4       1027.18        984.96        10.36 o                         
  -2  -8   4         51.83         42.84         2.62 o                         
  -1  -8   4         42.42         35.18         2.30 o                         
   0  -8   4         38.77         42.45         1.85 o                         
   1  -8   4        146.32        147.28         3.79 o                         
   2  -8   4         32.03         27.54         2.46 o                         
   3  -8   4        109.67        101.85         3.50 o                         
   4  -8   4        130.97        123.82         3.39 o                         
   5  -8   4        185.30        171.94         4.75 o                         
   6  -8   4        212.09        221.76         5.25 o                         
   7  -8   4         14.66         15.30         2.89 o                         
   8  -8   4          0.45          1.73         3.05 o                         
   9  -8   4         34.33         41.79         4.28 o                         
  10  -8   4        122.67        128.95         6.19 o                         
  11  -8   4         34.76         24.60         5.09 o                         
 -15  -7   4         90.29        160.40        34.68 o                         
 -14  -7   4         69.37        132.82        28.07 o                         
 -13  -7   4         12.82         64.83        22.10 o                         
 -12  -7   4         60.38         73.87         3.90 o                         
 -11  -7   4        277.15        289.74         5.79 o                         
 -10  -7   4         38.08         37.70         2.81 o                         
  -9  -7   4          2.77          6.79         2.81 o                         
  -8  -7   4         81.54         92.33         2.84 o                         
  -7  -7   4          0.05          5.89         1.63 o                         
  -6  -7   4         10.35         12.21         2.36 o                         
  -5  -7   4        333.45        370.80         6.79 o                         
  -4  -7   4        343.86        326.83         4.57 o                         
  -3  -7   4         19.40         16.84         2.14 o                         
  -2  -7   4        150.28        142.97         3.84 o                         
  -1  -7   4          0.32          0.29         1.62 o                         
   0  -7   4        252.79        230.95         4.15 o                         
   1  -7   4        153.18        146.91         3.37 o                         
   2  -7   4        105.69         98.91         3.09 o                         
   3  -7   4         12.33         14.21         1.84 o                         
   4  -7   4        156.58        138.87         3.93 o                         
   5  -7   4         73.67         69.85         3.95 o                         
   6  -7   4         39.13         42.79         3.06 o                         
   7  -7   4         35.74         41.43         3.19 o                         
   8  -7   4          7.46          5.66         3.32 o                         
   9  -7   4         66.28         67.25         6.09 o                         
  10  -7   4          0.00          5.56         4.31 o                         
  11  -7   4         46.85         43.91         6.17 o                         
  12  -7   4         36.53         39.96         5.75 o                         
 -16  -6   4         16.72         12.78         7.27 o                         
 -15  -6   4         74.56        112.13        21.94 o                         
 -14  -6   4          6.44          9.43         3.02 o                         
 -13  -6   4          6.17          6.54         2.91 o                         
 -12  -6   4        165.25        182.01         4.74 o                         
 -11  -6   4         25.24         26.63         2.82 o                         
 -10  -6   4          6.20          8.00         1.77 o                         
  -9  -6   4        120.10        120.48         3.55 o                         
  -8  -6   4        153.71        146.76         3.57 o                         
  -7  -6   4        168.16        158.71         3.46 o                         
  -6  -6   4        864.46        797.19         7.85 o                         
  -5  -6   4        526.98        538.17         6.19 o                         
  -4  -6   4         93.73         90.89         2.10 o                         
  -3  -6   4         21.72         21.72         1.51 o                         
  -2  -6   4         91.42         94.06         2.31 o                         
  -1  -6   4         31.42         29.21         1.91 o                         
   0  -6   4         96.02         99.56         2.65 o                         
   1  -6   4         31.25         30.73         1.74 o                         
   2  -6   4        248.81        250.05         3.95 o                         
   3  -6   4          0.36          1.45         1.65 o                         
   4  -6   4         22.04         24.11         2.45 o                         
   5  -6   4        329.06        326.94         4.38 o                         
   6  -6   4        171.74        168.99         4.39 o                         
   7  -6   4         31.15         30.21         3.67 o                         
   8  -6   4        140.85        136.38         4.57 o                         
   9  -6   4        208.35        229.58         8.52 o                         
  10  -6   4         97.05        104.09         6.23 o                         
  11  -6   4         23.70         23.34         5.50 o                         
  12  -6   4          1.50         -4.98         6.30 o                         
 -16  -5   4         18.99         36.32         5.22 o                         
 -15  -5   4         15.21         13.20         3.16 o                         
 -14  -5   4         38.08         38.22         3.85 o                         
 -13  -5   4          2.74          3.34         2.45 o                         
 -12  -5   4          0.01         -0.62         2.25 o                         
 -11  -5   4          2.22          1.21         2.10 o                         
 -10  -5   4          0.04          0.14         1.87 o                         
  -9  -5   4        354.55        344.80         5.65 o                         
  -8  -5   4       1864.49       1774.37        16.19 o                         
  -7  -5   4        979.33        953.17         9.25 o                         
  -6  -5   4         27.37         29.75         1.65 o                         
  -5  -5   4         83.37         93.73         2.32 o                         
  -4  -5   4          0.10          0.02         1.14 o                         
  -3  -5   4         16.02         11.48         1.11 o                         
  -2  -5   4          6.16         12.69         0.76 o                         
  -1  -5   4         83.54         77.69         1.83 o                         
   0  -5   4        660.33        648.93         5.38 o                         
   1  -5   4         39.27         30.44         1.45 o                         
   2  -5   4        161.40        176.59         3.18 o                         
   3  -5   4        149.64        158.35         3.30 o                         
   4  -5   4        272.66        282.87         5.83 o                         
   5  -5   4          0.26          0.20         1.19 o                         
   6  -5   4        575.11        558.60         6.74 o                         
   7  -5   4         12.63          9.46         2.82 o                         
   8  -5   4         15.79         14.22         2.88 o                         
   9  -5   4        101.05        116.27         5.09 o                         
  10  -5   4        107.73        101.47         4.94 o                         
  11  -5   4          9.53         11.88         5.52 o                         
  12  -5   4          9.69          7.31         6.92 o                         
  13  -5   4         15.42         11.07         7.51 o                         
 -16  -4   4         49.48        100.26        13.22 o                         
 -15  -4   4         45.46         47.78         3.95 o                         
 -14  -4   4          0.01          1.85         3.02 o                         
 -13  -4   4         24.94         21.79         3.01 o                         
 -12  -4   4          9.67         13.46         1.89 o                         
 -11  -4   4        157.81        170.35         6.09 o                         
 -10  -4   4          1.42          1.31         1.45 o                         
  -9  -4   4         14.51         11.30         1.98 o                         
  -8  -4   4       1028.73       1005.26         9.18 o                         
  -7  -4   4        385.10        373.56         6.06 o                         
  -6  -4   4        216.45        189.87         2.93 o                         
  -5  -4   4        176.36        168.74         2.80 o                         
  -4  -4   4        139.93        170.32         2.60 o                         
  -3  -4   4         72.05         81.16         1.35 o                         
  -2  -4   4         77.49         83.02         1.32 o                         
  -1  -4   4          5.53         12.22         0.89 o                         
   0  -4   4         92.59         82.52         1.63 o                         
   1  -4   4        799.24        801.58         6.21 o                         
   2  -4   4          1.34          1.46         0.88 o                         
   3  -4   4         79.86         73.44         1.97 o                         
   4  -4   4          9.74         15.74         1.51 o                         
   5  -4   4         76.03         75.50         1.97 o                         
   6  -4   4        221.33        219.68         4.16 o                         
   7  -4   4        163.68        160.31         4.34 o                         
   8  -4   4          6.11         13.54         3.90 o                         
   9  -4   4        349.92        324.78        13.02 o                         
  10  -4   4        230.69        247.97        17.12 o                         
  11  -4   4        169.67        161.76         9.60 o                         
  12  -4   4        111.71        105.11        14.84 o                         
  13  -4   4          1.02          0.63         6.09 o                         
  14  -4   4          1.60         -0.17         6.40 o                         
 -16  -3   4         10.58          9.42         3.74 o                         
 -15  -3   4         21.35         16.06         3.33 o                         
 -14  -3   4        241.68        229.99         5.56 o                         
 -13  -3   4        400.49        415.46         7.17 o                         
 -12  -3   4        110.69        108.19         4.07 o                         
 -11  -3   4         22.76         22.98         2.78 o                         
 -10  -3   4         11.48         11.40         2.39 o                         
  -9  -3   4       1163.30       1147.27        10.11 o                         
  -8  -3   4        487.53        479.95         6.59 o                         
  -7  -3   4         47.60         49.22         2.29 o                         
  -6  -3   4         98.90         98.38         2.62 o                         
  -5  -3   4        540.41        514.19         5.90 o                         
  -4  -3   4        455.10        473.91         3.99 o                         
  -3  -3   4          0.50          2.15         0.60 o                         
  -2  -3   4       1898.74       2149.86        11.58 o                         
  -1  -3   4        261.89        275.26         2.46 o                         
   0  -3   4        171.62        203.72         3.02 o                         
   1  -3   4        758.89        765.69         5.37 o                         
   2  -3   4       1251.14       1449.68         8.70 o                         
   3  -3   4          3.42          8.51         0.91 o                         
   4  -3   4         42.32         43.91         1.52 o                         
   5  -3   4        707.37        744.00         7.02 o                         
   6  -3   4        170.51        178.81         3.30 o                         
   7  -3   4        403.11        396.71         9.46 o                         
   8  -3   4        106.12         88.95         3.27 o                         
   9  -3   4         21.71         27.04         3.07 o                         
  10  -3   4        113.84        123.30        13.14 o                         
  11  -3   4         16.60         12.58         3.74 o                         
  12  -3   4         25.04          8.21         4.17 o                         
  13  -3   4         72.17         63.18        19.73 o                         
  14  -3   4         60.17         35.82         9.57 o                         
 -16  -2   4          7.65          2.51         3.75 o                         
 -15  -2   4          2.71          4.13         3.35 o                         
 -14  -2   4        136.20        154.40         4.93 o                         
 -13  -2   4         26.99         21.26         3.07 o                         
 -12  -2   4         50.75         45.99         2.95 o                         
 -11  -2   4         43.09         39.34         2.71 o                         
 -10  -2   4         90.39         90.22         3.14 o                         
  -9  -2   4         71.85         74.75         3.04 o                         
  -8  -2   4        434.47        439.58         9.23 o                         
  -7  -2   4        889.26        841.71        10.13 o                         
  -6  -2   4        140.71        134.81         2.96 o                         
  -5  -2   4         69.85         81.09         2.19 o                         
  -4  -2   4        938.54        994.77         7.35 o                         
  -3  -2   4       1526.63       1570.85         8.38 o                         
  -2  -2   4        261.57        277.98         2.02 o                         
  -1  -2   4        347.48        427.56         2.56 o                         
   0  -2   4       1542.29       1687.28         9.71 o                         
   1  -2   4       1477.74       1598.13         9.31 o                         
   2  -2   4        402.98        402.13         2.88 o                         
   3  -2   4          9.43          8.74         0.86 o                         
   4  -2   4        616.55        656.43         5.32 o                         
   5  -2   4        520.13        549.55         4.73 o                         
   6  -2   4         11.80         14.69         1.58 o                         
   7  -2   4       1140.96       1140.26        19.52 o                         
   8  -2   4         17.15         19.50         2.43 o                         
   9  -2   4         88.50        104.30        12.15 o                         
  10  -2   4         89.32        104.60        16.84 o                         
  11  -2   4         71.39         70.89         4.86 o                         
  12  -2   4        345.07        358.22        20.92 o                         
  13  -2   4         16.41         17.24         4.90 o                         
  14  -2   4          9.08          9.71         5.21 o                         
  15  -2   4          5.36          5.98         8.19 o                         
 -16  -1   4         80.94         64.26         4.69 o                         
 -15  -1   4          0.27          0.85         3.22 o                         
 -14  -1   4         47.19         43.06         3.69 o                         
 -13  -1   4        366.93        396.15         7.04 o                         
 -12  -1   4         89.51         85.09         3.58 o                         
 -11  -1   4        154.55        144.51         4.16 o                         
 -10  -1   4          0.06         -0.62         2.33 o                         
  -9  -1   4        273.02        284.21         5.86 o                         
  -8  -1   4       1179.96       1157.06        12.24 o                         
  -7  -1   4         36.78         34.43         2.54 o                         
  -6  -1   4        443.09        449.05         4.99 o                         
  -5  -1   4        105.11        124.46         4.82 o                         
  -4  -1   4       1541.43       1493.27         8.10 o                         
  -3  -1   4        761.75        818.07         4.54 o                         
  -2  -1   4        663.03        775.55         3.60 o                         
  -1  -1   4       2842.30       3265.35        12.99 o                         
   0  -1   4          2.38          2.56         0.70 o                         
   1  -1   4        150.46        134.33         1.24 o                         
   2  -1   4        417.35        398.32         2.68 o                         
   3  -1   4         47.62         57.27         1.44 o                         
   4  -1   4        845.09        825.85         6.15 o                         
   5  -1   4       1967.83       2016.07        19.32 o                         
   6  -1   4        336.91        365.35         3.78 o                         
   7  -1   4         99.01        105.21         3.15 o                         
   8  -1   4         53.21         45.21         2.60 o                         
   9  -1   4         47.80         37.24         2.89 o                         
  10  -1   4          0.13          0.91         2.47 o                         
  11  -1   4         45.88         41.64         2.71 o                         
  12  -1   4        177.42        189.88        25.46 o                         
  13  -1   4         11.82         20.73         5.49 o                         
  14  -1   4         50.11         53.76         6.53 o                         
  15  -1   4        127.80        122.07         7.32 o                         
 -16   0   4         54.51         52.91         4.54 o                         
 -15   0   4          1.49          1.73         3.65 o                         
 -14   0   4         91.02         85.82         4.26 o                         
 -13   0   4         14.52         14.18         2.99 o                         
 -12   0   4         29.68         28.69         2.49 o                         
 -11   0   4         42.02         54.21         2.92 o                         
 -10   0   4         44.11         40.54         2.65 o                         
  -9   0   4        307.76        298.30         6.88 o                         
  -8   0   4         18.33         14.54         1.81 o                         
  -7   0   4         75.62         67.69         2.83 o                         
  -6   0   4        605.08        666.05         6.20 o                         
  -5   0   4        176.63        164.45         2.28 o                         
  -4   0   4         52.98         35.46         0.86 o                         
  -3   0   4        233.15        279.19         2.95 o                         
  -2   0   4        144.14        191.89         1.72 o                         
  -1   0   4        859.06        898.09         9.91 o                         
   0   0   4         17.96         18.44         0.78 o                         
   1   0   4        191.70        194.58         1.64 o                         
   2   0   4       2122.77       2113.12        10.57 o                         
   3   0   4         19.84         13.60         0.75 o                         
   4   0   4        110.00        137.75         2.68 o                         
   5   0   4       1607.01       1686.82        11.84 o                         
   6   0   4          9.31          7.03         0.98 o                         
   7   0   4         96.96         99.56         5.33 o                         
   8   0   4        293.29        341.33        20.71 o                         
   9   0   4         40.01         29.82         1.75 o                         
  10   0   4        144.23        116.58         5.14 o                         
  11   0   4         61.05         66.17         5.18 o                         
  12   0   4         65.27         58.34         7.97 o                         
  13   0   4         23.84         41.92         5.13 o                         
  14   0   4         21.69         11.77         4.34 o                         
  15   0   4         12.83          8.09         4.96 o                         
 -16   1   4          2.01          3.85         4.88 o                         
 -15   1   4        264.03        266.01         6.80 o                         
 -14   1   4         33.81         36.82         3.72 o                         
 -13   1   4          8.50          7.50         3.38 o                         
 -12   1   4        211.39        226.90         8.13 o                         
 -11   1   4        107.80         91.78         3.91 o                         
 -10   1   4        772.78        729.51        13.04 o                         
  -9   1   4        198.00        201.35         7.01 o                         
  -8   1   4         25.53         28.44         2.20 o                         
  -7   1   4        249.28        255.80         3.88 o                         
  -6   1   4         66.39         68.81         1.86 o                         
  -5   1   4       5222.57       5677.10        31.66 o                         
  -4   1   4        816.85        985.57        14.67 o                         
  -3   1   4       1820.15       1812.88        12.11 o                         
  -2   1   4        164.59        186.86         1.80 o                         
  -1   1   4        167.90        170.13         3.10 o                         
   0   1   4      61659.36      64412.67       238.74 o                         
   1   1   4         78.88         53.11         0.94 o                         
   2   1   4        787.73        901.02         4.58 o                         
   3   1   4        588.53        609.20         4.45 o                         
   4   1   4        303.71        285.87         2.68 o                         
   5   1   4         75.21        102.34         1.68 o                         
   6   1   4        284.98        327.76         6.81 o                         
   7   1   4         85.10         94.03         2.88 o                         
   8   1   4         12.29         12.48         2.07 o                         
   9   1   4         83.98         94.03         3.55 o                         
  10   1   4         22.49         19.95         2.69 o                         
  11   1   4          0.76         -0.58         3.75 o                         
  12   1   4        168.43        160.81         7.23 o                         
  13   1   4        554.26        481.27        10.93 o                         
  14   1   4        226.26        197.26         7.19 o                         
  15   1   4         29.45         25.92         5.02 o                         
  16   1   4        161.10        130.80        11.13 o                         
 -16   2   4         51.53         59.23         5.51 o                         
 -15   2   4        237.36        262.36         8.15 o                         
 -14   2   4        374.56        423.11        14.30 o                         
 -13   2   4          0.04         -2.16         3.40 o                         
 -12   2   4          3.50          1.50         3.00 o                         
 -11   2   4         28.79         27.74         2.32 o                         
 -10   2   4          0.67          5.47         1.91 o                         
  -9   2   4        140.81        119.89         3.35 o                         
  -8   2   4        395.81        386.86         5.35 o                         
  -7   2   4         21.09         25.31         2.22 o                         
  -6   2   4         29.29         39.12         1.75 o                         
  -5   2   4       3522.65       3841.75        22.45 o                         
  -4   2   4         88.27         89.32         1.74 o                         
  -3   2   4         34.24         44.19         1.44 o                         
  -2   2   4        102.76         89.68         1.11 o                         
  -1   2   4       1515.15       1527.79         8.66 o                         
   0   2   4       2479.37       2557.25        12.38 o                         
   1   2   4       8748.23       9354.19        40.61 o                         
   2   2   4       3534.87       3769.76        16.89 o                         
   3   2   4       1242.67       1358.19         7.64 o                         
   4   2   4        116.10        139.29         1.77 o                         
   5   2   4         90.23         84.41         2.15 o                         
   6   2   4       3136.28       3318.05        28.73 o                         
   7   2   4         38.74         48.69         3.15 o                         
   8   2   4        131.41        124.35         3.56 o                         
   9   2   4        270.91        260.18         4.89 o                         
  10   2   4         52.39         46.55         2.98 o                         
  11   2   4          1.88          6.59         2.56 o                         
  12   2   4         40.57         36.03         2.93 o                         
  13   2   4        302.70        302.99         8.67 o                         
  14   2   4        185.79        168.73         6.98 o                         
  15   2   4          2.52         -1.48         4.53 o                         
  16   2   4         20.22         15.22         5.09 o                         
 -15   3   4        144.76        147.38         7.35 o                         
 -14   3   4         70.00         66.23         5.32 o                         
 -13   3   4          0.24          0.35         3.49 o                         
 -12   3   4          7.44         12.40         3.35 o                         
 -11   3   4         84.72         83.45         4.27 o                         
 -10   3   4         79.03         76.10         3.86 o                         
  -9   3   4        814.56        799.30        13.43 o                         
  -8   3   4        384.24        357.65         7.63 o                         
  -7   3   4         13.94         12.40         2.12 o                         
  -6   3   4          1.43          2.07         1.50 o                         
  -5   3   4        373.62        392.42         4.72 o                         
  -4   3   4        430.05        546.71         7.76 o                         
  -3   3   4        301.18        348.09         2.57 o                         
  -2   3   4        485.41        538.91         4.88 o                         
  -1   3   4        377.21        392.18         4.77 o                         
   0   3   4       1510.69       1551.33        16.64 o                         
   1   3   4      17330.57      18169.63        73.81 o                         
   2   3   4         45.57         32.86         0.95 o                         
   3   3   4        180.96        193.23         2.05 o                         
   4   3   4        164.71        192.17         2.74 o                         
   5   3   4        400.51        369.71         4.20 o                         
   6   3   4        178.26        188.99         2.86 o                         
   7   3   4         67.78         56.32         1.96 o                         
   8   3   4        703.69        667.22         6.22 o                         
   9   3   4         21.82         22.24         1.57 o                         
  10   3   4          0.71          1.98         1.39 o                         
  11   3   4        125.79        132.15         3.36 o                         
  12   3   4        272.20        244.50         6.29 o                         
  13   3   4        204.77        197.23         5.79 o                         
  14   3   4          6.67          4.17         4.23 o                         
  15   3   4          0.03         -4.32         4.62 o                         
  16   3   4        155.94        161.47         8.95 o                         
 -15   4   4         89.18        104.54         6.35 o                         
 -14   4   4        235.39        248.76         6.53 o                         
 -13   4   4         46.44         48.24         4.27 o                         
 -12   4   4          3.51          6.27         3.20 o                         
 -11   4   4         38.68         39.12         3.90 o                         
 -10   4   4         62.32         59.86         3.57 o                         
  -9   4   4         14.40         10.54         2.96 o                         
  -8   4   4         30.45         29.16         2.96 o                         
  -7   4   4        410.72        432.30        11.78 o                         
  -6   4   4          9.18         13.81         1.57 o                         
  -5   4   4        954.58       1126.78        19.56 o                         
  -4   4   4        614.52        783.91        20.00 o                         
  -3   4   4        797.61        806.16         5.43 o                         
  -2   4   4        190.35        224.43         2.47 o                         
  -1   4   4         26.91         29.66         1.00 o                         
   0   4   4        697.36        668.20         7.43 o                         
   1   4   4        651.10        702.78        11.96 o                         
   2   4   4          7.98         16.22         0.95 o                         
   3   4   4       1225.91       1266.27        12.34 o                         
   4   4   4          2.75          3.32         0.94 o                         
   5   4   4         23.99         20.97         1.27 o                         
   6   4   4         98.25         95.02         3.05 o                         
   7   4   4        443.02        452.95         5.14 o                         
   8   4   4          0.85          2.26         1.27 o                         
   9   4   4         80.29         89.54         3.45 o                         
  10   4   4        751.96        719.60         8.35 o                         
  11   4   4        363.40        341.05         6.06 o                         
  12   4   4         11.21         10.95         2.63 o                         
  13   4   4         12.91         11.59         3.17 o                         
  14   4   4        137.75        148.61         8.75 o                         
  15   4   4         67.58         61.16         5.51 o                         
  16   4   4         78.17        116.34        14.00 o                         
 -15   5   4        115.50        113.70         5.91 o                         
 -14   5   4          4.37          2.77         3.65 o                         
 -13   5   4        261.90        281.10         6.68 o                         
 -12   5   4        231.05        275.11         6.81 o                         
 -11   5   4          4.32          3.67         3.14 o                         
 -10   5   4         71.84         87.33         4.60 o                         
  -9   5   4         32.58         47.13         4.27 o                         
  -8   5   4        106.80        116.37         4.81 o                         
  -7   5   4       1546.96       1622.83        18.19 o                         
  -6   5   4          9.16          7.16         1.74 o                         
  -5   5   4       1117.75       1154.34        16.10 o                         
  -4   5   4        436.69        491.57         7.11 o                         
  -3   5   4         23.10         28.00         2.79 o                         
  -2   5   4       1177.89       1296.05         8.12 o                         
  -1   5   4        159.27        191.14         2.26 o                         
   0   5   4        507.59        507.33         5.47 o                         
   1   5   4        468.43        476.10         5.15 o                         
   2   5   4       2161.96       2093.69        16.22 o                         
   3   5   4        155.76        150.71         3.16 o                         
   4   5   4        108.18        136.69         2.18 o                         
   5   5   4         31.55         36.78         1.72 o                         
   6   5   4         99.20         79.66         2.05 o                         
   7   5   4          3.90          5.89         2.02 o                         
   8   5   4       1236.48       1220.60        10.48 o                         
   9   5   4       6315.30       6036.72        49.24 o                         
  10   5   4        115.90        115.39         3.43 o                         
  11   5   4         66.25         50.73         4.51 o                         
  12   5   4         12.53         11.66         2.67 o                         
  13   5   4          4.07          3.63         2.57 o                         
  14   5   4         88.01         79.41         4.67 o                         
  15   5   4         38.35         44.52        11.59 o                         
  16   5   4         11.80          8.47         4.31 o                         
 -14   6   4          3.63         -0.16         3.52 o                         
 -13   6   4         81.84         82.19         4.39 o                         
 -12   6   4         62.00         64.38         3.93 o                         
 -11   6   4          3.93          1.95         2.88 o                         
 -10   6   4          1.94          6.88         2.64 o                         
  -9   6   4         64.77         64.85         4.91 o                         
  -8   6   4        181.24        202.75        10.79 o                         
  -7   6   4        273.96        258.61         4.72 o                         
  -6   6   4       1530.24       1401.34        13.46 o                         
  -5   6   4        290.82        243.09         3.87 o                         
  -4   6   4         53.95         62.63         4.56 o                         
  -3   6   4        107.15        118.24         7.88 o                         
  -2   6   4        523.58        529.25        14.10 o                         
  -1   6   4       4966.95       5777.36        50.80 o                         
   0   6   4        451.51        478.87         5.96 o                         
   1   6   4         99.21        100.29         1.55 o                         
   2   6   4         46.84         68.27         1.99 o                         
   3   6   4        906.15        938.60        16.02 o                         
   4   6   4       2952.96       3022.64        26.85 o                         
   5   6   4         19.19         16.99         1.16 o                         
   6   6   4          4.82          5.27         1.12 o                         
   7   6   4         59.17         69.37         4.33 o                         
   8   6   4        181.39        193.84        14.25 o                         
   9   6   4         59.78         47.88         3.78 o                         
  10   6   4        145.35        152.40        13.62 o                         
  11   6   4         18.66         20.98         2.56 o                         
  12   6   4         31.39         22.77         3.23 o                         
  13   6   4        226.58        206.68         5.86 o                         
  14   6   4         31.73         33.21         3.70 o                         
  15   6   4        371.61        368.73         7.67 o                         
  16   6   4          4.91          2.60         5.75 o                         
 -14   7   4         14.59         11.76         4.15 o                         
 -13   7   4         56.90         67.47         4.51 o                         
 -12   7   4         66.01         55.92         3.87 o                         
 -11   7   4        520.01        578.70        13.20 o                         
 -10   7   4        200.15        216.40         8.59 o                         
  -9   7   4         31.30         39.97         3.06 o                         
  -8   7   4        430.56        436.79        14.13 o                         
  -7   7   4       1673.26       1664.93        18.21 o                         
  -6   7   4        530.20        485.12         6.16 o                         
  -5   7   4         85.04         92.97         6.22 o                         
  -4   7   4         38.86         46.20         2.06 o                         
  -3   7   4         32.70         42.24         5.68 o                         
  -2   7   4        287.22        314.50         4.17 o                         
  -1   7   4         12.23         16.57         1.26 o                         
   0   7   4        674.76        706.15         7.28 o                         
   1   7   4       1034.63       1038.13         7.52 o                         
   2   7   4        280.34        330.25         4.09 o                         
   3   7   4       1266.86       1320.00        24.32 o                         
   4   7   4        242.75        230.37         4.04 o                         
   5   7   4         10.75         19.98         1.71 o                         
   6   7   4          0.79          0.52         0.84 o                         
   7   7   4          4.15         11.76         3.75 o                         
   8   7   4        365.94        354.94         5.63 o                         
   9   7   4          7.34         17.13         7.67 o                         
  10   7   4       1505.35       1430.83        16.47 o                         
  11   7   4         60.72         60.88         3.68 o                         
  12   7   4         29.72         28.87         2.42 o                         
  13   7   4         10.59         11.52         2.86 o                         
  14   7   4         96.33        104.37         5.04 o                         
  15   7   4         12.23          8.89         4.23 o                         
  16   7   4         41.01         46.94         5.72 o                         
 -13   8   4         58.39         64.08         5.33 o                         
 -12   8   4         19.78         15.98         3.75 o                         
 -11   8   4         13.29         13.62         3.42 o                         
 -10   8   4        580.60        550.21         9.12 o                         
  -9   8   4        439.58        395.84         7.70 o                         
  -8   8   4        184.12        172.67         7.88 o                         
  -7   8   4        213.75        200.80        17.84 o                         
  -6   8   4         24.45         77.83        24.65 o                         
  -5   8   4        952.01        951.90        11.15 o                         
  -4   8   4        204.17        233.94        10.71 o                         
  -3   8   4         19.93         48.59        11.72 o                         
  -2   8   4         91.74         76.33         2.66 o                         
  -1   8   4         51.84         71.92         2.89 o                         
   0   8   4       1372.94       1525.93        11.74 o                         
   1   8   4          2.79          0.73         1.29 o                         
   2   8   4        158.93        150.34         4.22 o                         
   3   8   4        152.33        142.96         2.25 o                         
   4   8   4         40.06         42.96         1.67 o                         
   5   8   4         33.95         34.58         1.61 o                         
   6   8   4         39.53         45.30         2.77 o                         
   7   8   4        158.16        134.88         3.97 o                         
   8   8   4        121.99        113.05         4.27 o                         
   9   8   4        394.60        342.28         5.10 o                         
  10   8   4        216.93        214.25         8.88 o                         
  11   8   4        138.89        138.10         3.69 o                         
  12   8   4        184.15        179.05         4.83 o                         
  13   8   4          4.79          2.95         3.31 o                         
  14   8   4        163.87        161.84         6.56 o                         
  15   8   4          3.53          4.63         4.27 o                         
  16   8   4         50.35         54.02         5.20 o                         
 -13   9   4         15.52         14.30         5.63 o                         
 -12   9   4          2.38         -0.05         5.39 o                         
 -11   9   4         12.23         11.97         5.11 o                         
 -10   9   4         49.14         65.89         4.61 o                         
  -9   9   4        139.35        120.76         5.06 o                         
  -8   9   4          1.10          5.26         3.05 o                         
  -7   9   4          0.00          4.79         2.86 o                         
  -6   9   4         41.18         48.88         7.11 o                         
  -5   9   4         15.73         10.70         2.57 o                         
  -4   9   4        931.83        888.12         9.66 o                         
  -3   9   4        904.50        831.08        13.87 o                         
  -2   9   4         54.75         56.17         2.15 o                         
  -1   9   4          0.75          4.26         1.68 o                         
   0   9   4        191.47        193.11         3.19 o                         
   1   9   4         15.06         22.16         1.92 o                         
   2   9   4        598.94        598.94         9.73 o                         
   3   9   4         38.77         38.64         1.77 o                         
   4   9   4        205.06        188.93         3.49 o                         
   5   9   4        107.23        106.63         2.74 o                         
   6   9   4        169.08        206.90         3.75 o                         
   7   9   4          8.95         17.31         1.77 o                         
   8   9   4         94.52         89.65         3.23 o                         
   9   9   4          9.29          8.20         2.30 o                         
  10   9   4         62.14         65.47         3.30 o                         
  11   9   4         73.91         73.09         4.10 o                         
  12   9   4          2.56          5.01         3.43 o                         
  13   9   4         21.74         25.77         4.06 o                         
  14   9   4         51.90         46.94         4.37 o                         
  15   9   4         35.49         31.81         4.59 o                         
  16   9   4         87.34         88.40         5.90 o                         
 -12  10   4         60.40         56.12         7.09 o                         
 -11  10   4         26.59         35.37         5.93 o                         
 -10  10   4          8.87         11.80         4.64 o                         
  -9  10   4         36.11         48.01        12.99 o                         
  -8  10   4         81.93         83.67         4.48 o                         
  -7  10   4          7.74         10.34         2.55 o                         
  -6  10   4          0.34          0.00         1.65 o                         
  -5  10   4          1.57          2.78         1.29 o                         
  -4  10   4         47.33         46.89         3.57 o                         
  -3  10   4          2.62         43.41        16.72 o                         
  -2  10   4        501.79        539.74         9.10 o                         
  -1  10   4        372.44        444.19        16.08 o                         
   0  10   4         11.78         10.57         1.94 o                         
   1  10   4         43.06         42.74         2.23 o                         
   2  10   4        895.41        865.75        12.29 o                         
   3  10   4        281.85        254.53         9.64 o                         
   4  10   4        536.20        499.60         7.72 o                         
   5  10   4         53.85         48.89         2.50 o                         
   6  10   4          0.10          1.67         2.08 o                         
   7  10   4         24.11         23.69         2.24 o                         
   8  10   4        322.85        282.66         4.89 o                         
   9  10   4         25.06         22.36         2.45 o                         
  10  10   4          3.91          4.31         2.30 o                         
  11  10   4          0.01         -0.42         2.46 o                         
  12  10   4         97.15        108.71         4.37 o                         
  13  10   4        111.63        112.73         4.61 o                         
  14  10   4          7.09          4.71         3.45 o                         
  15  10   4          3.15          1.19         4.22 o                         
 -11  11   4         54.99         52.56         5.70 o                         
 -10  11   4         55.62         62.16         5.37 o                         
  -9  11   4         73.25         73.51         6.68 o                         
  -8  11   4        331.64        378.18        12.09 o                         
  -7  11   4        123.58        130.32         7.17 o                         
  -6  11   4        286.55        281.10         9.77 o                         
  -5  11   4          4.24          7.36         2.14 o                         
  -4  11   4          4.50          2.58         2.47 o                         
  -3  11   4        221.11        190.41         5.40 o                         
  -2  11   4       1107.31       1024.94        21.13 o                         
  -1  11   4        343.75        314.16        24.55 o                         
   0  11   4         57.40         54.56         2.91 o                         
   1  11   4        134.20        128.09         3.33 o                         
   2  11   4         93.79         82.35         2.71 o                         
   3  11   4       2419.88       2274.63        17.25 o                         
   4  11   4         22.90         21.58         3.13 o                         
   5  11   4        251.59        226.77         5.23 o                         
   6  11   4        682.72        589.28         8.64 o                         
   7  11   4        435.65        412.42         5.93 o                         
   8  11   4         26.94         19.42         2.06 o                         
   9  11   4          1.11          3.12         2.56 o                         
  10  11   4         16.33         12.78         2.58 o                         
  11  11   4         56.95         62.61         3.32 o                         
  12  11   4          1.28         -1.35         2.71 o                         
  13  11   4          9.97         12.17         3.09 o                         
  14  11   4         33.95         24.59         3.66 o                         
  15  11   4         35.38         28.16         4.30 o                         
 -10  12   4         16.23         17.60         4.69 o                         
  -9  12   4         14.32         22.32         4.61 o                         
  -8  12   4         51.81         52.39         5.22 o                         
  -7  12   4         78.79         99.40         5.80 o                         
  -6  12   4          7.02          8.25         3.56 o                         
  -5  12   4          0.18          2.36         3.27 o                         
  -4  12   4         31.97         33.53         3.28 o                         
  -3  12   4          0.22          2.64         3.12 o                         
  -2  12   4         87.67         62.75         3.40 o                         
  -1  12   4         28.09         29.98         2.53 o                         
   0  12   4        127.50        161.48         4.46 o                         
   1  12   4         35.34         33.05         2.28 o                         
   2  12   4        149.28        137.24         3.36 o                         
   3  12   4          0.02          0.05         1.60 o                         
   4  12   4         20.49         21.90         3.17 o                         
   5  12   4          5.64          7.83         1.94 o                         
   6  12   4          0.03          0.34         2.63 o                         
   7  12   4        109.57        112.29         3.67 o                         
   8  12   4         11.88         11.67         2.24 o                         
   9  12   4        313.04        278.40         5.94 o                         
  10  12   4          0.78         -0.70         2.88 o                         
  11  12   4         12.57         11.71         3.11 o                         
  12  12   4         20.69         22.66         3.37 o                         
  13  12   4          0.23         -3.32         3.47 o                         
  14  12   4          5.91          3.97         3.63 o                         
  15  12   4         15.90         19.99         4.87 o                         
  -9  13   4         40.28         57.68         4.97 o                         
  -8  13   4         29.16         26.65         4.52 o                         
  -7  13   4        160.85        175.97        16.33 o                         
  -6  13   4          5.87          8.06         4.16 o                         
  -5  13   4         28.43         57.29        18.31 o                         
  -4  13   4         63.85         59.99         4.71 o                         
  -3  13   4         59.21         67.67         3.90 o                         
  -2  13   4          0.72          1.83         2.62 o                         
  -1  13   4        217.60        219.47         9.34 o                         
   0  13   4        143.38        152.93         4.11 o                         
   1  13   4         46.61         53.16         2.59 o                         
   2  13   4          3.46          5.28         2.11 o                         
   3  13   4         77.69         65.77         2.40 o                         
   4  13   4          3.33          0.64         3.28 o                         
   5  13   4        240.84        248.57         6.50 o                         
   6  13   4        251.23        276.60         6.50 o                         
   7  13   4          8.73          8.91         3.03 o                         
   8  13   4          5.58          4.17         2.62 o                         
   9  13   4        125.79        120.81         4.75 o                         
  10  13   4        212.00        215.01         5.76 o                         
  11  13   4        401.99        428.27         7.85 o                         
  12  13   4          5.48          6.05         3.32 o                         
  13  13   4         38.12         42.10         4.12 o                         
  14  13   4         41.10         43.91         4.27 o                         
  -8  14   4         44.11         44.13         5.08 o                         
  -7  14   4        134.01        142.11         7.93 o                         
  -6  14   4         69.00         65.82         6.78 o                         
  -5  14   4        381.11        372.97        11.60 o                         
  -4  14   4         24.00         28.43         3.51 o                         
  -3  14   4        142.29        155.07         9.72 o                         
  -2  14   4          0.92          4.91         3.04 o                         
  -1  14   4         37.62         46.21         3.45 o                         
   0  14   4         20.42         15.74         2.84 o                         
   1  14   4        258.75        241.57         5.30 o                         
   2  14   4          2.72         -0.50         2.17 o                         
   3  14   4          3.33          3.29         1.85 o                         
   4  14   4          0.68          2.72         3.56 o                         
   5  14   4          0.01          3.02         3.33 o                         
   6  14   4         43.96         54.93         4.07 o                         
   7  14   4          0.09         -1.69         3.24 o                         
   8  14   4          6.49          4.11         2.98 o                         
   9  14   4         12.49         10.42         3.82 o                         
  10  14   4          3.76          0.70         3.93 o                         
  11  14   4         39.42         47.00         5.20 o                         
  12  14   4          1.76         -0.16         3.73 o                         
  13  14   4         79.66         80.72         5.06 o                         
  -7  15   4         11.37         16.31         5.24 o                         
  -6  15   4         41.24         36.98         4.67 o                         
  -5  15   4         54.30         56.13         4.59 o                         
  -4  15   4        212.97        221.68         6.16 o                         
  -3  15   4          6.14          3.40         3.55 o                         
  -2  15   4          0.00         -0.66         2.96 o                         
  -1  15   4          0.40          1.87         2.72 o                         
   0  15   4        194.11        204.80         5.47 o                         
   1  15   4        660.34        685.98        10.08 o                         
   2  15   4        124.72        114.80         4.19 o                         
   3  15   4        464.27        444.16        12.33 o                         
   4  15   4         90.29         87.97         5.31 o                         
   5  15   4          8.09         11.13         3.98 o                         
   6  15   4          3.85         14.05         4.41 o                         
   7  15   4        225.83        225.54         6.23 o                         
   8  15   4          0.68         -1.52         3.39 o                         
   9  15   4        140.75        131.14         5.38 o                         
  10  15   4          8.74          7.46         4.47 o                         
  11  15   4         53.41         53.20         4.73 o                         
  12  15   4        472.26        490.90         9.45 o                         
  -5  16   4         40.41         31.93         4.34 o                         
  -4  16   4        380.06        370.13         8.55 o                         
  -3  16   4        209.75        208.40         6.05 o                         
  -2  16   4        285.74        280.85         6.45 o                         
  -1  16   4          4.11          2.45         2.94 o                         
   0  16   4          1.84          4.59         2.71 o                         
   1  16   4         52.05         56.33         3.58 o                         
   2  16   4         66.48         69.19         4.68 o                         
   3  16   4         25.66          9.60         4.59 o                         
   4  16   4         13.04         13.79         4.84 o                         
   5  16   4          1.91          3.43         4.79 o                         
   6  16   4          0.39         -0.93         4.47 o                         
   7  16   4          0.06          5.08         4.18 o                         
   8  16   4         97.88         90.14         5.06 o                         
   9  16   4         72.64         62.18         5.89 o                         
  10  16   4         25.54         16.72         5.85 o                         
  11  16   4        153.57        163.23         7.48 o                         
  -3  17   4        123.07        130.24        11.96 o                         
  -2  17   4          1.85         -1.35         3.26 o                         
  -1  17   4          0.96          0.69         3.15 o                         
   0  17   4          6.08          2.54         2.78 o                         
   1  17   4         14.96         16.35         4.23 o                         
   2  17   4         59.65         66.85         5.47 o                         
   3  17   4         34.90         30.59         4.42 o                         
   4  17   4         94.12        160.68        43.83 o                         
   5  17   4         36.28         59.64         6.67 o                         
   6  17   4         33.85         47.31         6.01 o                         
   7  17   4          2.34         -0.98         5.24 o                         
   8  17   4        115.46        130.26         8.48 o                         
   9  17   4        334.51        361.64         9.38 o                         
   0  18   4          3.87          6.88         5.26 o                         
   1  18   4          0.29          1.18         5.51 o                         
   2  18   4         11.60         14.12         5.46 o                         
   3  18   4         10.66         21.63        10.30 o                         
   4  18   4         81.80         90.20         6.63 o                         
   5  18   4        246.75        324.56        41.62 o                         
   6  18   4        250.97        360.47        12.02 o                         
   7  18   4         63.30         67.86         9.82 o                         
  -7 -14   5          0.39         -1.64         5.63 o                         
  -6 -14   5         52.62         45.87         5.20 o                         
  -5 -14   5         28.43         30.63         4.26 o                         
  -4 -14   5          1.44          2.24         3.76 o                         
  -3 -14   5          2.40         -0.28         3.59 o                         
  -2 -14   5          2.88          3.31         3.89 o                         
  -1 -14   5         55.49         60.45         4.61 o                         
   0 -14   5         22.15         21.38         4.58 o                         
  -9 -13   5         39.44         43.24         7.34 o                         
  -8 -13   5          4.83          8.21         6.68 o                         
  -7 -13   5          0.64         -0.08         4.72 o                         
  -6 -13   5         81.91         82.70         5.07 o                         
  -5 -13   5         91.67         86.58         4.57 o                         
  -4 -13   5          2.17          0.22         3.33 o                         
  -3 -13   5          1.59          1.12         3.18 o                         
  -2 -13   5         77.89         74.65         4.55 o                         
  -1 -13   5        119.89        131.15         5.06 o                         
   0 -13   5         79.27         91.16         4.88 o                         
   1 -13   5          6.44          6.46         3.63 o                         
   2 -13   5          1.81          1.82         4.22 o                         
   3 -13   5        249.15        262.97         7.50 o                         
 -11 -12   5        299.56        316.69         9.51 o                         
 -10 -12   5        195.46        218.21         7.95 o                         
  -9 -12   5         12.80         17.43         4.43 o                         
  -8 -12   5          2.81          5.09         3.94 o                         
  -7 -12   5         26.96         28.61         4.06 o                         
  -6 -12   5          0.25          0.84         2.82 o                         
  -5 -12   5          0.18         -0.31         3.40 o                         
  -4 -12   5          3.95          5.39         2.96 o                         
  -3 -12   5        124.84        125.26         4.53 o                         
  -2 -12   5        223.24        235.14         6.99 o                         
  -1 -12   5        151.55        148.45         6.11 o                         
   0 -12   5        231.48        245.37         6.04 o                         
   1 -12   5          0.16          1.62         2.86 o                         
   2 -12   5          2.11          1.11         3.16 o                         
   3 -12   5        104.57        106.77         5.15 o                         
   4 -12   5          3.80          3.72         3.77 o                         
   5 -12   5         70.01         79.94         5.37 o                         
 -12 -11   5         37.33         32.67         4.76 o                         
 -11 -11   5          4.97          6.24         4.36 o                         
 -10 -11   5         47.85         57.85        10.58 o                         
  -9 -11   5          4.63          8.62         4.20 o                         
  -8 -11   5         32.17         33.41         5.94 o                         
  -7 -11   5          0.06          1.73         2.61 o                         
  -6 -11   5         17.24         14.69         3.08 o                         
  -5 -11   5         29.59         23.61         3.19 o                         
  -4 -11   5          0.21          1.08         2.67 o                         
  -3 -11   5         66.06         69.66         3.46 o                         
  -2 -11   5        173.33        174.40         5.47 o                         
  -1 -11   5         41.06         41.37         2.72 o                         
   0 -11   5         12.75         12.07         2.64 o                         
   1 -11   5         31.67         33.45         3.33 o                         
   2 -11   5          6.53          7.10         2.87 o                         
   3 -11   5         18.61         18.09         3.59 o                         
   4 -11   5          2.00          1.26         3.56 o                         
   5 -11   5          5.68          5.66         3.92 o                         
   6 -11   5        393.16        376.08         9.39 o                         
   7 -11   5         21.23         16.91         4.54 o                         
 -13 -10   5         29.34         22.66         4.50 o                         
 -12 -10   5          0.12          0.42         4.13 o                         
 -11 -10   5         28.69         37.28         4.12 o                         
 -10 -10   5        148.84        145.92         9.14 o                         
  -9 -10   5        140.31        151.34         9.73 o                         
  -8 -10   5          0.31          0.22         4.56 o                         
  -7 -10   5         30.29         29.40         4.56 o                         
  -6 -10   5         52.06         57.99         3.77 o                         
  -5 -10   5         18.04         25.87         2.98 o                         
  -4 -10   5          1.77         -0.04         2.54 o                         
  -3 -10   5        150.44        138.85         3.95 o                         
  -2 -10   5        179.79        185.73         4.26 o                         
  -1 -10   5        120.07        124.48         3.52 o                         
   0 -10   5          0.14         -0.87         2.30 o                         
   1 -10   5         12.95         15.78         2.67 o                         
   2 -10   5          1.69          4.60         2.74 o                         
   3 -10   5         45.62         48.03         3.50 o                         
   4 -10   5         62.41         45.61         3.98 o                         
   5 -10   5          0.02         -1.13         3.45 o                         
   6 -10   5         27.50         27.14         4.39 o                         
   7 -10   5          8.71          8.08         3.95 o                         
   8 -10   5        249.15        261.93        11.54 o                         
 -14  -9   5         33.93         45.87         5.66 o                         
 -13  -9   5          9.48         20.25         5.54 o                         
 -12  -9   5         28.80         25.62         3.73 o                         
 -11  -9   5          1.76          5.02         3.44 o                         
 -10  -9   5         16.21         21.64         4.58 o                         
  -9  -9   5          0.29          8.26         4.87 o                         
  -8  -9   5         21.90         18.60         4.86 o                         
  -7  -9   5         98.49         94.82         5.46 o                         
  -6  -9   5        126.47        142.57         4.14 o                         
  -5  -9   5         32.15         33.87         2.83 o                         
  -4  -9   5         11.73         12.17         2.46 o                         
  -3  -9   5         10.21         14.10         2.63 o                         
  -2  -9   5         61.73         55.39         2.73 o                         
  -1  -9   5         49.82         46.13         2.37 o                         
   0  -9   5          0.23          1.26         2.12 o                         
   1  -9   5         15.72         19.65         2.55 o                         
   2  -9   5          0.12          0.02         2.47 o                         
   3  -9   5        182.63        163.69         5.02 o                         
   4  -9   5          4.23          2.67         2.68 o                         
   5  -9   5         43.81         43.17         4.21 o                         
   6  -9   5          4.03          4.71         3.71 o                         
   7  -9   5          0.23         -0.16         3.87 o                         
   8  -9   5          0.02         -0.83         3.84 o                         
   9  -9   5          4.20          6.66         4.38 o                         
 -14  -8   5          0.48          2.16         4.51 o                         
 -13  -8   5          3.16          6.21         4.95 o                         
 -12  -8   5          4.03          7.67         3.58 o                         
 -11  -8   5         26.03         39.57         3.51 o                         
 -10  -8   5         13.19         12.02         2.76 o                         
  -9  -8   5         10.13          6.85         3.21 o                         
  -8  -8   5          4.85         11.82         3.17 o                         
  -7  -8   5          8.17          6.09         2.11 o                         
  -6  -8   5        368.77        373.18         7.73 o                         
  -5  -8   5         60.72         59.70         3.36 o                         
  -4  -8   5          4.88          5.34         1.39 o                         
  -3  -8   5         76.82         76.22         3.11 o                         
  -2  -8   5       1421.00       1345.25        12.02 o                         
  -1  -8   5          9.88         12.50         1.98 o                         
   0  -8   5        119.08        114.33         2.95 o                         
   1  -8   5        146.96        145.74         4.32 o                         
   2  -8   5        286.99        271.72         5.40 o                         
   3  -8   5        200.00        188.85         4.65 o                         
   4  -8   5         13.41         11.75         1.83 o                         
   5  -8   5          0.46          1.01         2.49 o                         
   6  -8   5          0.09         -1.49         2.66 o                         
   7  -8   5         70.69         68.33         3.97 o                         
   8  -8   5         10.44         14.34         3.21 o                         
   9  -8   5        149.64        148.31         6.80 o                         
  10  -8   5        142.20        150.82         6.44 o                         
 -15  -7   5          0.08          6.64         5.25 o                         
 -14  -7   5          0.51         -0.08         4.38 o                         
 -13  -7   5         54.79        100.79        19.36 o                         
 -12  -7   5         26.19         54.80        11.72 o                         
 -11  -7   5         87.95         95.97         3.82 o                         
 -10  -7   5         33.88         36.23         2.89 o                         
  -9  -7   5         55.41         41.88         2.91 o                         
  -8  -7   5         91.95         78.06         3.87 o                         
  -7  -7   5        382.89        333.08         6.45 o                         
  -6  -7   5        176.43        161.05         6.23 o                         
  -5  -7   5          6.71         12.18         2.38 o                         
  -4  -7   5         32.17         33.66         1.45 o                         
  -3  -7   5        139.35        140.03         3.52 o                         
  -2  -7   5         31.34         30.87         2.79 o                         
  -1  -7   5        523.54        526.28         7.27 o                         
   0  -7   5        226.27        229.02         5.13 o                         
   1  -7   5        104.84         91.25         2.52 o                         
   2  -7   5        220.08        219.26         4.67 o                         
   3  -7   5         81.94         84.84         2.60 o                         
   4  -7   5        223.67        194.03         4.88 o                         
   5  -7   5          2.73          2.66         2.12 o                         
   6  -7   5         39.73         45.08         3.18 o                         
   7  -7   5         38.37         36.71         3.38 o                         
   8  -7   5         37.57         39.96         3.42 o                         
   9  -7   5         61.02         69.32         4.56 o                         
  10  -7   5         14.78         23.18         4.09 o                         
  11  -7   5         12.53         17.84         4.43 o                         
 -15  -6   5        180.09        209.52         6.85 o                         
 -14  -6   5        107.86        126.44        14.11 o                         
 -13  -6   5          1.93          2.55         2.97 o                         
 -12  -6   5         21.77         22.12         3.13 o                         
 -11  -6   5          1.56          3.11         2.80 o                         
 -10  -6   5          8.55          5.55         2.55 o                         
  -9  -6   5          2.97          2.72         2.22 o                         
  -8  -6   5          0.53          4.30         2.20 o                         
  -7  -6   5        204.10        184.62         6.20 o                         
  -6  -6   5        163.21        202.38         3.52 o                         
  -5  -6   5        358.46        332.25         7.75 o                         
  -4  -6   5         75.27         66.52         2.14 o                         
  -3  -6   5        555.27        561.97         5.43 o                         
  -2  -6   5        410.31        401.57         5.21 o                         
  -1  -6   5        169.32        154.45         2.98 o                         
   0  -6   5         85.52         83.95         2.28 o                         
   1  -6   5         62.13         60.01         2.21 o                         
   2  -6   5        176.36        177.62         4.01 o                         
   3  -6   5        328.58        328.23         4.92 o                         
   4  -6   5        196.47        198.48         4.31 o                         
   5  -6   5        112.11        107.92         3.82 o                         
   6  -6   5        406.01        403.83         6.63 o                         
   7  -6   5         32.96         34.72         3.23 o                         
   8  -6   5         73.41         72.84         5.10 o                         
   9  -6   5         82.11         82.00         4.69 o                         
  10  -6   5         23.22         26.96         4.07 o                         
  11  -6   5         55.12         54.02         4.98 o                         
  12  -6   5          0.87          2.34         4.95 o                         
 -15  -5   5          6.90         11.40         3.71 o                         
 -14  -5   5         92.31         88.44         4.18 o                         
 -13  -5   5         36.05         33.63         3.29 o                         
 -12  -5   5          5.76          4.86         2.72 o                         
 -11  -5   5        116.63        121.29         3.62 o                         
 -10  -5   5         35.39         39.40         2.37 o                         
  -9  -5   5         20.31         16.55         1.79 o                         
  -8  -5   5        170.43        168.72         4.67 o                         
  -7  -5   5        220.29        225.68         6.37 o                         
  -6  -5   5        458.68        438.81         7.18 o                         
  -5  -5   5        135.93        147.31         3.58 o                         
  -4  -5   5         32.65         42.62         1.82 o                         
  -3  -5   5         56.00         47.59         1.51 o                         
  -2  -5   5        450.99        431.80         4.33 o                         
  -1  -5   5         62.45         58.98         1.69 o                         
   0  -5   5         94.51         90.51         2.14 o                         
   1  -5   5        276.67        284.22         3.66 o                         
   2  -5   5        124.36        116.02         3.81 o                         
   3  -5   5        120.75        116.07         3.08 o                         
   4  -5   5        129.21        115.97         2.56 o                         
   5  -5   5         29.42         33.79         2.08 o                         
   6  -5   5         56.73         64.88         3.23 o                         
   7  -5   5        345.72        345.29         5.98 o                         
   8  -5   5         14.45         15.65         2.86 o                         
   9  -5   5        261.63        260.32         7.64 o                         
  10  -5   5        200.02        189.96         6.94 o                         
  11  -5   5         66.24         61.91         5.65 o                         
  12  -5   5         21.95         30.94         6.38 o                         
  13  -5   5          0.67          1.83         9.67 o                         
 -16  -4   5          7.76         12.25         3.97 o                         
 -15  -4   5          8.35          5.51         3.70 o                         
 -14  -4   5          0.31          0.43         3.04 o                         
 -13  -4   5          2.35         -0.39         2.62 o                         
 -12  -4   5         72.67         67.21         3.29 o                         
 -11  -4   5        246.81        236.94         4.76 o                         
 -10  -4   5          6.50          5.38         1.95 o                         
  -9  -4   5        287.93        291.55         6.16 o                         
  -8  -4   5       1467.64       1389.20        13.20 o                         
  -7  -4   5        107.78        106.15         2.44 o                         
  -6  -4   5        118.53        101.58         3.76 o                         
  -5  -4   5         39.35         35.20         1.68 o                         
  -4  -4   5         44.17         48.90         1.73 o                         
  -3  -4   5        457.04        460.07         3.55 o                         
  -2  -4   5         19.24         17.81         1.03 o                         
  -1  -4   5         95.60         81.02         1.81 o                         
   0  -4   5        108.51        114.44         2.99 o                         
   1  -4   5        125.16        132.84         2.32 o                         
   2  -4   5          0.52          0.57         1.03 o                         
   3  -4   5        269.32        265.52         3.40 o                         
   4  -4   5        406.67        403.70         4.66 o                         
   5  -4   5        151.69        157.63         3.98 o                         
   6  -4   5        215.23        213.34         4.68 o                         
   7  -4   5         60.73         60.56         3.03 o                         
   8  -4   5          2.45          5.77         2.85 o                         
   9  -4   5         40.36         31.01         7.34 o                         
  10  -4   5         72.01         64.41        13.41 o                         
  11  -4   5         50.85         40.49        16.52 o                         
  12  -4   5         96.27         79.33        26.37 o                         
  13  -4   5         25.57          9.12         7.13 o                         
 -16  -3   5         29.99         34.13         4.35 o                         
 -15  -3   5         29.79         34.24         3.61 o                         
 -14  -3   5         13.12         13.76         3.37 o                         
 -13  -3   5        145.48        150.89         4.84 o                         
 -12  -3   5        161.43        160.40         4.65 o                         
 -11  -3   5        616.29        603.30         8.23 o                         
 -10  -3   5        330.73        328.48         5.04 o                         
  -9  -3   5        309.76        323.12         5.12 o                         
  -8  -3   5          9.83          9.18         1.98 o                         
  -7  -3   5         50.77         51.61         2.33 o                         
  -6  -3   5         93.63         79.37         2.20 o                         
  -5  -3   5          3.03          5.75         1.17 o                         
  -4  -3   5          0.89          1.04         0.79 o                         
  -3  -3   5       1117.75       1205.11         6.61 o                         
  -2  -3   5         82.16         73.33         1.18 o                         
  -1  -3   5        712.75        752.28         6.96 o                         
   0  -3   5         73.40        108.52         1.64 o                         
   1  -3   5         61.73         61.06         1.48 o                         
   2  -3   5         52.79         45.77         1.26 o                         
   3  -3   5         49.29         56.38         1.38 o                         
   4  -3   5         19.70         18.20         1.34 o                         
   5  -3   5        130.71        119.94         2.21 o                         
   6  -3   5        583.02        582.01         6.55 o                         
   7  -3   5        124.84        119.63         3.20 o                         
   8  -3   5         17.69         14.08         4.29 o                         
   9  -3   5          8.61          8.18         2.85 o                         
  10  -3   5          9.99         10.12         3.49 o                         
  11  -3   5         24.14         24.15         4.24 o                         
  12  -3   5          2.57          3.47         9.43 o                         
  13  -3   5          7.46          1.28         7.69 o                         
  14  -3   5          8.11          8.57         8.65 o                         
 -16  -2   5         58.92         62.38         4.60 o                         
 -15  -2   5         13.20         15.26         3.27 o                         
 -14  -2   5         27.38         33.70         3.33 o                         
 -13  -2   5         12.39         19.19         2.73 o                         
 -12  -2   5         47.00         45.74         3.03 o                         
 -11  -2   5          1.38          1.85         2.24 o                         
 -10  -2   5         37.94         37.34         2.72 o                         
  -9  -2   5        123.08        127.30         3.55 o                         
  -8  -2   5       1850.20       1786.52        15.77 o                         
  -7  -2   5          0.54          0.73         1.47 o                         
  -6  -2   5         52.51         62.23         2.00 o                         
  -5  -2   5        329.40        331.84         4.11 o                         
  -4  -2   5         22.30         18.25         0.90 o                         
  -3  -2   5         12.64         25.63         0.82 o                         
  -2  -2   5          1.30          1.60         0.64 o                         
  -1  -2   5         35.68         42.56         0.96 o                         
   0  -2   5          1.02          1.29         0.54 o                         
   1  -2   5         20.35         30.18         0.91 o                         
   2  -2   5        185.67        202.18         2.04 o                         
   3  -2   5         31.72         25.15         0.98 o                         
   4  -2   5        318.06        324.44         3.17 o                         
   5  -2   5        360.05        363.62         4.24 o                         
   6  -2   5        657.33        620.16         6.16 o                         
   7  -2   5         91.23         92.14         3.00 o                         
   8  -2   5          0.06         -0.22         2.18 o                         
   9  -2   5         20.08         21.27         7.49 o                         
  10  -2   5         84.88         73.06         6.79 o                         
  11  -2   5          1.90          2.52         3.91 o                         
  12  -2   5         26.99         22.63         4.55 o                         
  13  -2   5        332.67        304.77        20.10 o                         
  14  -2   5         39.90         57.72        10.06 o                         
 -16  -1   5         40.16         39.15         4.35 o                         
 -15  -1   5         22.27         18.86         3.59 o                         
 -14  -1   5          4.21          6.43         2.98 o                         
 -13  -1   5          0.98          3.62         2.63 o                         
 -12  -1   5          9.40         10.11         2.60 o                         
 -11  -1   5         27.18         33.62         3.07 o                         
 -10  -1   5          0.31          0.35         2.21 o                         
  -9  -1   5         60.84         57.84         4.17 o                         
  -8  -1   5       1438.78       1428.17        12.18 o                         
  -7  -1   5         95.82         96.56         5.14 o                         
  -6  -1   5        235.40        237.39         3.74 o                         
  -5  -1   5        404.38        429.58         4.45 o                         
  -4  -1   5       1071.99       1047.39         8.31 o                         
  -3  -1   5         12.64         11.81         0.81 o                         
  -2  -1   5       1192.70       1161.63         5.70 o                         
  -1  -1   5         69.06         92.83         1.05 o                         
   0  -1   5         26.79         43.94         1.16 o                         
   1  -1   5          3.68          1.51         0.59 o                         
   2  -1   5       1002.50       1049.82         5.62 o                         
   3  -1   5          9.88         12.59         0.83 o                         
   4  -1   5          1.32          2.32         0.82 o                         
   5  -1   5        104.82        123.45         2.24 o                         
   6  -1   5         15.37         15.56         1.45 o                         
   7  -1   5         11.49          9.84         1.79 o                         
   8  -1   5        188.64        181.28         5.39 o                         
   9  -1   5          0.43          0.59         2.86 o                         
  10  -1   5          3.78          0.55         4.51 o                         
  11  -1   5          0.95          3.35         4.40 o                         
  12  -1   5        134.78        122.76        12.69 o                         
  13  -1   5          1.57          2.92         4.55 o                         
  14  -1   5         72.28         73.61         7.13 o                         
  15  -1   5         19.80         17.39         6.87 o                         
 -16   0   5          5.55          4.59         4.24 o                         
 -15   0   5         54.60         53.12         4.02 o                         
 -14   0   5         28.15         22.13         4.19 o                         
 -13   0   5         32.85         42.17         3.18 o                         
 -12   0   5         24.58         25.73         3.08 o                         
 -11   0   5         40.01         41.61         2.53 o                         
 -10   0   5         37.77         38.97         2.50 o                         
  -9   0   5        170.09        156.95         3.09 o                         
  -8   0   5         36.15         27.26         1.36 o                         
  -7   0   5        388.77        361.53         3.64 o                         
  -6   0   5        196.09        241.26         2.94 o                         
  -5   0   5          1.28          1.30         1.01 o                         
  -4   0   5         57.80         58.17         1.53 o                         
  -3   0   5        191.72        215.76         2.30 o                         
  -2   0   5       2583.26       2668.15        13.51 o                         
  -1   0   5       1452.95       1383.04         9.31 o                         
   0   0   5        587.22        561.26         3.56 o                         
   1   0   5        205.71        207.67         2.24 o                         
   2   0   5        931.17       1002.67         6.33 o                         
   3   0   5         99.71        104.82         2.01 o                         
   4   0   5        818.50        804.27         6.64 o                         
   5   0   5        635.96        656.91         7.08 o                         
   6   0   5        206.45        220.37         3.98 o                         
   7   0   5         50.13         48.36         2.47 o                         
   8   0   5        254.85        249.43         5.62 o                         
   9   0   5        641.13        623.92         9.47 o                         
  10   0   5         32.90         31.23         5.78 o                         
  11   0   5        101.71         95.20         5.02 o                         
  12   0   5         12.07         12.63         4.21 o                         
  13   0   5          4.96          2.30         4.40 o                         
  14   0   5         85.22         97.92         6.63 o                         
  15   0   5          5.33          5.09         4.92 o                         
 -16   1   5         13.99         13.62         4.69 o                         
 -15   1   5          1.19         -1.17         4.05 o                         
 -14   1   5         15.77         10.67         3.22 o                         
 -13   1   5        155.74        154.10         6.41 o                         
 -12   1   5         38.87         35.82         2.85 o                         
 -11   1   5         16.17         20.56         2.41 o                         
 -10   1   5          1.51          2.18         2.13 o                         
  -9   1   5        393.32        387.84         6.57 o                         
  -8   1   5          0.99          1.72         1.60 o                         
  -7   1   5        829.49        810.30         7.25 o                         
  -6   1   5        231.91        218.55         3.22 o                         
  -5   1   5        389.34        382.72         3.55 o                         
  -4   1   5        293.91        339.78         4.67 o                         
  -3   1   5        793.65        912.07         5.87 o                         
  -2   1   5        541.61        577.81         3.51 o                         
  -1   1   5        177.35        142.73         1.47 o                         
   0   1   5        257.41        244.83         2.25 o                         
   1   1   5       1024.20       1040.72         7.21 o                         
   2   1   5         11.94         24.09         0.88 o                         
   3   1   5       1191.96       1300.62         7.53 o                         
   4   1   5        351.97        407.10         3.28 o                         
   5   1   5        281.34        315.46         5.09 o                         
   6   1   5          3.76          8.03         1.20 o                         
   7   1   5        371.02        362.54         5.56 o                         
   8   1   5         81.37         83.03         5.53 o                         
   9   1   5        292.56        292.29         5.03 o                         
  10   1   5          5.97          6.02         3.24 o                         
  11   1   5         15.41         15.01         4.48 o                         
  12   1   5         43.10         44.49         4.39 o                         
  13   1   5          7.66          9.25         4.00 o                         
  14   1   5          4.55          8.84         4.11 o                         
  15   1   5        146.00        136.42         6.81 o                         
 -16   2   5         55.94         65.42         8.55 o                         
 -15   2   5          0.73          3.48         3.71 o                         
 -14   2   5        319.71        319.52         7.82 o                         
 -13   2   5         19.91         17.41         4.33 o                         
 -12   2   5         31.84         29.67         2.57 o                         
 -11   2   5         15.36         17.07         2.33 o                         
 -10   2   5         32.57         25.34         3.70 o                         
  -9   2   5         23.24         17.42         2.15 o                         
  -8   2   5         24.36         26.56         2.26 o                         
  -7   2   5         63.67         65.34         2.25 o                         
  -6   2   5          1.23          0.90         1.26 o                         
  -5   2   5        141.00        152.50         4.08 o                         
  -4   2   5         69.89         78.37         1.69 o                         
  -3   2   5         47.65         54.79         1.19 o                         
  -2   2   5          0.32          2.27         0.64 o                         
  -1   2   5        994.93       1004.26         5.84 o                         
   0   2   5       1581.23       1598.51         8.65 o                         
   1   2   5        403.60        357.78         2.92 o                         
   2   2   5        974.75       1210.84         6.70 o                         
   3   2   5         61.98         79.98         1.66 o                         
   4   2   5        141.04        159.78         1.90 o                         
   5   2   5       1702.62       1822.22        14.68 o                         
   6   2   5        165.63        187.53         3.56 o                         
   7   2   5        176.78        169.06         3.73 o                         
   8   2   5        203.54        198.70         4.03 o                         
   9   2   5        190.24        186.18         4.70 o                         
  10   2   5        296.87        259.58         6.13 o                         
  11   2   5         33.93         33.47         2.74 o                         
  12   2   5          4.66          4.22         2.38 o                         
  13   2   5         99.37         87.89         5.57 o                         
  14   2   5         26.22         22.77         4.45 o                         
  15   2   5          2.22          3.18         4.54 o                         
  16   2   5         17.96         16.05         4.92 o                         
 -15   3   5         22.83         25.81         5.22 o                         
 -14   3   5         20.51         16.58         4.16 o                         
 -13   3   5         91.33        101.12         4.62 o                         
 -12   3   5        144.09        127.37         4.71 o                         
 -11   3   5         44.25         44.36         3.29 o                         
 -10   3   5         84.88         66.77         3.38 o                         
  -9   3   5        103.16         85.96         4.16 o                         
  -8   3   5        207.80        191.58         7.75 o                         
  -7   3   5         78.57         89.68         2.44 o                         
  -6   3   5        470.27        511.03         5.86 o                         
  -5   3   5        942.70        922.33        14.22 o                         
  -4   3   5        103.55        102.21         3.99 o                         
  -3   3   5        837.52        860.69         5.36 o                         
  -2   3   5         36.79         35.46         1.01 o                         
  -1   3   5        286.24        315.94         2.45 o                         
   0   3   5         87.41         85.80         1.27 o                         
   1   3   5        560.08        532.82         3.65 o                         
   2   3   5        499.77        509.51         3.33 o                         
   3   3   5         22.55         45.81         1.23 o                         
   4   3   5          1.28          9.63         0.86 o                         
   5   3   5         57.37         38.88         1.33 o                         
   6   3   5         17.88         17.44         1.45 o                         
   7   3   5        122.95        110.57         3.50 o                         
   8   3   5        249.74        233.48         4.55 o                         
   9   3   5        144.91        136.81         3.75 o                         
  10   3   5        188.03        174.74         4.98 o                         
  11   3   5        270.78        276.38         6.28 o                         
  12   3   5         51.93         49.00         3.39 o                         
  13   3   5         28.06         29.69         3.16 o                         
  14   3   5          0.96         -2.59         4.39 o                         
  15   3   5          5.69          5.76         4.61 o                         
  16   3   5        121.10        126.56         7.05 o                         
 -15   4   5        174.82        191.71         7.68 o                         
 -14   4   5         12.85         14.64         4.91 o                         
 -13   4   5        100.81        104.24         4.89 o                         
 -12   4   5         31.24         23.84         3.44 o                         
 -11   4   5         32.79         31.80         3.14 o                         
 -10   4   5         15.19         18.60         2.86 o                         
  -9   4   5         21.10         18.28         2.67 o                         
  -8   4   5        125.40        117.27         3.62 o                         
  -7   4   5          8.44          7.83         2.02 o                         
  -6   4   5        132.45        139.77         3.68 o                         
  -5   4   5        500.18        496.59         7.61 o                         
  -4   4   5        887.59        982.04        12.49 o                         
  -3   4   5        232.67        195.16         3.40 o                         
  -2   4   5         29.26         23.53         1.11 o                         
  -1   4   5        156.63        174.30         4.36 o                         
   0   4   5        275.45        267.33         2.50 o                         
   1   4   5        328.18        363.67         3.41 o                         
   2   4   5        568.40        647.09         4.16 o                         
   3   4   5       3293.61       3387.84        19.52 o                         
   4   4   5        104.17        118.55         2.04 o                         
   5   4   5         79.83         68.40         1.71 o                         
   6   4   5         99.73         93.48         2.60 o                         
   7   4   5          0.82          0.88         1.55 o                         
   8   4   5         93.41        102.46         3.00 o                         
   9   4   5        232.15        229.93         5.53 o                         
  10   4   5          0.90          2.05         2.62 o                         
  11   4   5        599.31        574.24         9.23 o                         
  12   4   5        544.86        512.04         8.73 o                         
  13   4   5        346.39        320.79         8.35 o                         
  14   4   5         18.46         18.54         4.22 o                         
  15   4   5          0.30         -4.44         4.57 o                         
  16   4   5          0.21         -2.37         5.03 o                         
 -15   5   5         51.84         56.25         5.04 o                         
 -14   5   5         85.66         92.14         5.65 o                         
 -13   5   5         46.94         48.90         4.02 o                         
 -12   5   5        164.90        179.75         6.56 o                         
 -11   5   5         89.82         91.89         4.22 o                         
 -10   5   5         71.54         82.40         3.90 o                         
  -9   5   5         63.28         46.73         3.16 o                         
  -8   5   5        238.27        223.46         6.91 o                         
  -7   5   5        133.52        132.33         3.75 o                         
  -6   5   5         67.14         73.77         2.41 o                         
  -5   5   5        777.39        805.67         8.35 o                         
  -4   5   5        298.08        318.10         6.79 o                         
  -3   5   5         88.89         88.12         3.44 o                         
  -2   5   5       1425.23       1396.79        11.30 o                         
  -1   5   5        417.64        474.10         6.36 o                         
   0   5   5       1065.99       1196.66         8.66 o                         
   1   5   5         18.64         29.54         0.95 o                         
   2   5   5         18.35         15.88         0.98 o                         
   3   5   5        266.39        249.51         3.65 o                         
   4   5   5        832.94        822.84         6.07 o                         
   5   5   5         72.15         63.43         1.75 o                         
   6   5   5         49.22         54.97         1.65 o                         
   7   5   5          5.44          5.11         1.60 o                         
   8   5   5        255.26        249.21         3.84 o                         
   9   5   5         20.23         25.29         2.29 o                         
  10   5   5       1224.67       1181.25        11.94 o                         
  11   5   5        308.08        295.05         6.60 o                         
  12   5   5         52.32         49.99         3.87 o                         
  13   5   5          3.64          4.23         3.19 o                         
  14   5   5        115.25        114.50         5.26 o                         
  15   5   5         64.81         77.72         6.33 o                         
  16   5   5          3.35         11.48         6.49 o                         
 -14   6   5        118.41        109.45         5.13 o                         
 -13   6   5          4.89          4.21         3.59 o                         
 -12   6   5          3.21          3.05         3.26 o                         
 -11   6   5          0.91          1.07         3.01 o                         
 -10   6   5         55.65         59.92         3.95 o                         
  -9   6   5        127.14        136.98         4.11 o                         
  -8   6   5        413.28        400.75         8.91 o                         
  -7   6   5         12.31          8.03         2.32 o                         
  -6   6   5        171.58        166.91         4.99 o                         
  -5   6   5        301.10        341.01        12.76 o                         
  -4   6   5          5.41          7.79         1.75 o                         
  -3   6   5         18.48         22.76         1.80 o                         
  -2   6   5         91.95         64.62         2.26 o                         
  -1   6   5       1019.10       1106.54         7.78 o                         
   0   6   5        465.34        516.10         8.86 o                         
   1   6   5        255.81        280.90         3.75 o                         
   2   6   5         27.18         26.54         1.08 o                         
   3   6   5        139.11        139.05         3.37 o                         
   4   6   5       3377.83       3433.45        20.70 o                         
   5   6   5          7.27          5.70         1.09 o                         
   6   6   5          8.08          4.55         1.11 o                         
   7   6   5         94.90        105.74         2.32 o                         
   8   6   5       1533.67       1419.02        12.19 o                         
   9   6   5         63.33         55.67         3.06 o                         
  10   6   5        345.37        327.27         5.85 o                         
  11   6   5          0.71          0.36         2.36 o                         
  12   6   5         82.35         86.16         3.46 o                         
  13   6   5        292.23        278.03         7.38 o                         
  14   6   5        246.15        245.13         7.70 o                         
  15   6   5          4.68          5.43         3.33 o                         
  16   6   5         63.05         56.61         6.33 o                         
 -14   7   5          0.58         -4.20         4.32 o                         
 -13   7   5          1.29         -1.05         3.52 o                         
 -12   7   5         58.03         63.19         3.91 o                         
 -11   7   5        126.74        127.30         4.94 o                         
 -10   7   5         95.17        109.04         4.61 o                         
  -9   7   5         34.89         33.60         2.97 o                         
  -8   7   5         20.44         25.58         2.92 o                         
  -7   7   5         15.79         12.04         2.54 o                         
  -6   7   5       1389.80       1383.06        12.39 o                         
  -5   7   5        234.95        246.35        16.00 o                         
  -4   7   5        146.56        152.96        10.39 o                         
  -3   7   5        158.29        184.17         7.41 o                         
  -2   7   5        321.66        342.34         4.51 o                         
  -1   7   5        368.92        320.51         4.04 o                         
   0   7   5        509.46        501.73         6.24 o                         
   1   7   5        504.18        542.47        10.81 o                         
   2   7   5         53.04         50.21         1.97 o                         
   3   7   5        162.81        150.29         2.62 o                         
   4   7   5        197.24        195.25         4.21 o                         
   5   7   5        100.14         97.17         3.11 o                         
   6   7   5        187.65        175.46         2.70 o                         
   7   7   5       1574.29       1518.27         9.49 o                         
   8   7   5        622.42        604.68         5.79 o                         
   9   7   5        472.82        492.89         6.60 o                         
  10   7   5        493.54        468.40         7.75 o                         
  11   7   5          2.37          1.01         2.57 o                         
  12   7   5         63.79         72.84         3.79 o                         
  13   7   5         23.38         17.15         3.03 o                         
  14   7   5         92.28         97.40         4.22 o                         
  15   7   5         86.63         85.77         5.24 o                         
  16   7   5         50.48         54.35         6.32 o                         
 -13   8   5          3.32          3.05         4.28 o                         
 -12   8   5          0.17         -4.02         4.02 o                         
 -11   8   5          0.67         -0.45         3.17 o                         
 -10   8   5        224.99        240.23         7.52 o                         
  -9   8   5          3.73          3.35         2.57 o                         
  -8   8   5          0.45          1.97         2.14 o                         
  -7   8   5         65.30         54.75         4.28 o                         
  -6   8   5        208.56        233.73         9.32 o                         
  -5   8   5         17.43         18.21         2.40 o                         
  -4   8   5        189.87        178.63         8.61 o                         
  -3   8   5         39.48         30.45         2.49 o                         
  -2   8   5          1.48          2.07         1.38 o                         
  -1   8   5         44.58         41.15         1.86 o                         
   0   8   5        603.80        638.95         7.72 o                         
   1   8   5         44.31         58.88         3.11 o                         
   2   8   5        234.07        207.45         6.60 o                         
   3   8   5         45.27         48.05         2.40 o                         
   4   8   5          6.01          5.11         1.43 o                         
   5   8   5         15.57         24.84         1.59 o                         
   6   8   5         37.31         35.84         2.30 o                         
   7   8   5        282.70        264.89         6.55 o                         
   8   8   5        576.63        532.27         6.06 o                         
   9   8   5         15.68         15.95         2.64 o                         
  10   8   5          9.62         10.19         2.81 o                         
  11   8   5          0.03          1.69         2.15 o                         
  12   8   5        106.30        107.66         3.79 o                         
  13   8   5         10.73         10.17         3.15 o                         
  14   8   5         26.20         27.34         4.19 o                         
  15   8   5         21.74         21.83         4.16 o                         
  16   8   5          1.51         -1.66         4.04 o                         
 -13   9   5         81.06         79.51         5.53 o                         
 -12   9   5          1.82          2.91         4.46 o                         
 -11   9   5        172.06        164.66         8.33 o                         
 -10   9   5        330.85        311.84         7.22 o                         
  -9   9   5        552.01        573.78         9.31 o                         
  -8   9   5        312.84        329.24         7.08 o                         
  -7   9   5          0.87          2.66         1.70 o                         
  -6   9   5         69.48         69.02         5.52 o                         
  -5   9   5        644.48        653.02        14.62 o                         
  -4   9   5         61.11         43.74         3.67 o                         
  -3   9   5          8.83         61.36        17.10 o                         
  -2   9   5        523.98        529.65         6.84 o                         
  -1   9   5        159.29        176.60         4.14 o                         
   0   9   5          8.29          7.86         1.17 o                         
   1   9   5        380.61        383.84        10.87 o                         
   2   9   5        665.97        695.08        28.34 o                         
   3   9   5         61.05         67.95         1.94 o                         
   4   9   5          3.27          3.14         1.80 o                         
   5   9   5         13.35         14.03         1.69 o                         
   6   9   5          9.54         11.38         1.92 o                         
   7   9   5         27.11         37.97         2.21 o                         
   8   9   5        744.24        698.08         8.91 o                         
   9   9   5         52.33         50.61         4.57 o                         
  10   9   5          9.34         10.81         2.95 o                         
  11   9   5          8.39          4.86         3.15 o                         
  12   9   5          0.05          2.43         3.40 o                         
  13   9   5         49.45         55.08         4.35 o                         
  14   9   5         82.10         95.33         5.51 o                         
  15   9   5         14.98         10.07         4.37 o                         
  16   9   5         56.38         48.76         4.81 o                         
 -12  10   5         21.79         14.22         5.20 o                         
 -11  10   5         68.14         57.73         5.34 o                         
 -10  10   5         67.59         70.65         6.73 o                         
  -9  10   5         65.67         78.49         5.04 o                         
  -8  10   5          4.03          7.63         3.38 o                         
  -7  10   5        143.35        140.43         6.24 o                         
  -6  10   5        174.03        167.41         4.68 o                         
  -5  10   5         47.41         52.44         3.99 o                         
  -4  10   5         26.40         35.53         4.17 o                         
  -3  10   5        110.98         70.30         3.22 o                         
  -2  10   5         26.74         17.43         1.52 o                         
  -1  10   5         13.20         21.86         3.01 o                         
   0  10   5        134.91        139.05         4.44 o                         
   1  10   5         58.30         60.05         2.28 o                         
   2  10   5        697.08        687.80        11.36 o                         
   3  10   5        406.60        383.52         5.79 o                         
   4  10   5        160.49        143.92         4.22 o                         
   5  10   5          3.87          3.88         1.71 o                         
   6  10   5         99.43        103.65         3.33 o                         
   7  10   5        682.79        637.48         9.69 o                         
   8  10   5        513.67        481.51         7.14 o                         
   9  10   5         90.33         84.55         3.50 o                         
  10  10   5          4.05          1.91         2.85 o                         
  11  10   5         58.52         66.71         3.87 o                         
  12  10   5         13.76         13.02         3.45 o                         
  13  10   5        102.33        110.89         5.34 o                         
  14  10   5         26.68         29.50         4.21 o                         
  15  10   5         17.55         21.23         4.75 o                         
 -11  11   5         54.37         53.64         5.39 o                         
 -10  11   5         23.92         21.75         4.60 o                         
  -9  11   5         16.88         14.00         3.90 o                         
  -8  11   5        173.53        187.78         8.96 o                         
  -7  11   5        482.53        489.49        15.59 o                         
  -6  11   5        136.82        117.10         8.57 o                         
  -5  11   5        202.53        194.71        13.03 o                         
  -4  11   5         24.82         34.54         9.98 o                         
  -3  11   5        615.88        598.33        12.40 o                         
  -2  11   5         68.69         54.45         2.86 o                         
  -1  11   5        441.50        430.76         7.81 o                         
   0  11   5          0.78          1.44         1.73 o                         
   1  11   5        160.30        163.05         9.74 o                         
   2  11   5        244.55        248.40         5.81 o                         
   3  11   5       3359.22       3251.26        21.53 o                         
   4  11   5        161.82        151.00         4.35 o                         
   5  11   5         30.66         28.09         2.26 o                         
   6  11   5          0.64          0.59         2.14 o                         
   7  11   5        128.60        125.31         3.66 o                         
   8  11   5        101.86         82.61         2.73 o                         
   9  11   5        274.26        255.07         4.96 o                         
  10  11   5          1.63          0.09         2.65 o                         
  11  11   5         38.46         34.60         3.21 o                         
  12  11   5         42.07         32.46         3.41 o                         
  13  11   5         40.07         42.37         3.66 o                         
  14  11   5         73.57         78.87         4.75 o                         
  15  11   5          8.76          6.76         4.30 o                         
 -10  12   5         15.05         16.60         4.72 o                         
  -9  12   5          4.01          7.29         4.70 o                         
  -8  12   5         43.44         46.29         4.92 o                         
  -7  12   5         10.56         16.81         4.28 o                         
  -6  12   5          4.24          4.00         3.22 o                         
  -5  12   5        365.39        349.92         7.68 o                         
  -4  12   5        103.03        115.52         4.09 o                         
  -3  12   5         20.11         54.25        14.73 o                         
  -2  12   5        260.09        252.41        22.90 o                         
  -1  12   5         71.43         65.88         3.00 o                         
   0  12   5          0.02          2.48         2.12 o                         
   1  12   5          8.71          8.69         1.60 o                         
   2  12   5        502.31        471.18         6.67 o                         
   3  12   5         18.23         14.58         1.82 o                         
   4  12   5          3.48          3.28         2.20 o                         
   5  12   5        441.42        390.02        11.23 o                         
   6  12   5         25.42         19.71         2.93 o                         
   7  12   5        135.19        123.21         3.99 o                         
   8  12   5         10.41         12.12         2.19 o                         
   9  12   5        154.32        142.33         4.43 o                         
  10  12   5         17.68         10.47         2.90 o                         
  11  12   5         81.59         86.74         3.94 o                         
  12  12   5          3.39          1.05         3.00 o                         
  13  12   5         11.80          9.85         3.17 o                         
  14  12   5         11.74          6.22         3.84 o                         
  -9  13   5         10.60          0.89         4.95 o                         
  -8  13   5          1.25         -0.13         4.40 o                         
  -7  13   5         79.98         96.09         6.47 o                         
  -6  13   5          2.05          0.30         3.30 o                         
  -5  13   5         67.28         78.76         5.07 o                         
  -4  13   5        127.29        119.40         4.80 o                         
  -3  13   5         81.16         80.32         3.88 o                         
  -2  13   5         27.93         30.41         3.05 o                         
  -1  13   5          1.97          2.58         2.32 o                         
   0  13   5        112.71        119.08         3.76 o                         
   1  13   5          0.13         -1.77         1.95 o                         
   2  13   5         66.16         63.50         3.20 o                         
   3  13   5        235.08        214.92         3.85 o                         
   4  13   5        845.92        779.46        12.20 o                         
   5  13   5         48.29         38.25         4.66 o                         
   6  13   5        113.90        113.61         5.24 o                         
   7  13   5         20.74         20.73         2.77 o                         
   8  13   5         55.22         48.57         3.04 o                         
   9  13   5         56.86         46.83         3.93 o                         
  10  13   5        120.05        127.79         4.57 o                         
  11  13   5        150.33        164.21         5.37 o                         
  12  13   5        113.49        110.48         4.90 o                         
  13  13   5          0.22         -1.25         3.71 o                         
  14  13   5          0.07         -3.00         3.79 o                         
  -8  14   5          2.12          0.36         4.76 o                         
  -7  14   5          0.38         -3.32         4.50 o                         
  -6  14   5          2.16         -2.88         4.30 o                         
  -5  14   5         96.09        103.85         5.12 o                         
  -4  14   5          0.03         -3.23         3.23 o                         
  -3  14   5         75.08         82.37         4.34 o                         
  -2  14   5         96.91        107.65         9.88 o                         
  -1  14   5         14.77         14.28         2.64 o                         
   0  14   5          0.02         -0.81         2.91 o                         
   1  14   5         14.75         15.39         2.70 o                         
   2  14   5         71.77         68.01         4.87 o                         
   3  14   5          6.57          7.46         1.73 o                         
   4  14   5         67.50         67.06         4.64 o                         
   5  14   5         24.67         31.77         3.57 o                         
   6  14   5        200.05        199.23         7.56 o                         
   7  14   5         21.56         21.33         3.12 o                         
   8  14   5          0.49          1.46         2.72 o                         
   9  14   5        123.16        121.07         5.00 o                         
  10  14   5         14.64         10.12         3.41 o                         
  11  14   5         46.95         48.53         4.12 o                         
  12  14   5         48.55         55.99         4.35 o                         
  13  14   5         49.33         59.63         4.54 o                         
  -7  15   5          7.31         10.49         4.27 o                         
  -6  15   5        130.54        145.45         6.48 o                         
  -5  15   5         20.70         18.11         4.42 o                         
  -4  15   5        125.61        130.15         5.75 o                         
  -3  15   5         12.69          9.49         3.30 o                         
  -2  15   5        325.19        324.63         7.77 o                         
  -1  15   5          5.97         13.27         3.18 o                         
   0  15   5         15.81         18.70         2.80 o                         
   1  15   5        447.74        463.28         7.31 o                         
   2  15   5         25.43         18.80         2.79 o                         
   3  15   5         60.83         58.88         5.82 o                         
   4  15   5        101.15        103.51         5.32 o                         
   5  15   5         15.10         12.62         4.11 o                         
   6  15   5          0.84         -3.66         3.66 o                         
   7  15   5        101.74        102.13         5.18 o                         
   8  15   5          6.18          5.29         3.10 o                         
   9  15   5         21.17         18.30         4.43 o                         
  10  15   5         16.66         14.18         4.68 o                         
  11  15   5        382.92        398.97         8.51 o                         
  12  15   5        303.45        336.67         8.09 o                         
  -5  16   5          9.82         10.43         4.03 o                         
  -4  16   5        498.22        501.57         9.89 o                         
  -3  16   5        100.77         93.31         4.73 o                         
  -2  16   5        436.52        456.06         8.75 o                         
  -1  16   5         65.03         56.82         4.53 o                         
   0  16   5         94.53        105.33         5.13 o                         
   1  16   5         12.75         15.76         2.92 o                         
   2  16   5         66.34         84.86         8.37 o                         
   3  16   5          1.80          7.35         4.76 o                         
   4  16   5         82.78        105.58        24.40 o                         
   5  16   5          7.12          6.37         5.18 o                         
   6  16   5         45.57         47.41         5.17 o                         
   7  16   5        140.97        143.23         6.27 o                         
   8  16   5         59.84         70.52         6.18 o                         
   9  16   5        111.92        110.39         6.29 o                         
  10  16   5          3.68         -1.19         4.54 o                         
  11  16   5          1.96          1.81         6.03 o                         
  -3  17   5        159.09        166.28         9.10 o                         
  -2  17   5          4.01         -2.55         3.34 o                         
  -1  17   5        200.26        190.92         5.59 o                         
   0  17   5         53.04         51.79         3.70 o                         
   1  17   5        153.93        138.54        16.26 o                         
   2  17   5         14.07         48.38        23.91 o                         
   3  17   5          1.38          4.65         5.22 o                         
   4  17   5         17.77         24.96         5.73 o                         
   5  17   5         64.36         43.62         6.07 o                         
   6  17   5          0.05         -2.85         5.86 o                         
   7  17   5         39.62         27.08         5.76 o                         
   8  17   5         76.53         73.85         6.51 o                         
   9  17   5         11.09         13.70         6.28 o                         
  10  17   5         79.59         76.36         8.12 o                         
  -1  18   5         13.17         10.47         4.19 o                         
   0  18   5          3.75         10.73         4.16 o                         
   1  18   5          2.45          5.32         4.12 o                         
   2  18   5         36.35         42.78        13.58 o                         
   3  18   5          0.46          2.09         4.35 o                         
   4  18   5         70.51        190.50        52.19 o                         
   5  18   5         85.06         84.36         6.27 o                         
   6  18   5        152.08        139.59         8.15 o                         
   7  18   5          8.33          9.62         6.84 o                         
  -8 -13   6          9.35         14.53         6.35 o                         
  -7 -13   6          0.24         -0.45         5.13 o                         
  -6 -13   6         11.94         11.20         4.31 o                         
  -5 -13   6          3.04          5.26         3.61 o                         
  -4 -13   6         58.51         58.72         4.38 o                         
  -3 -13   6          0.05         -2.26         3.55 o                         
  -2 -13   6         12.40          9.66         3.65 o                         
  -1 -13   6         79.56         80.98         5.42 o                         
   0 -13   6          6.81          7.61         4.50 o                         
   1 -13   6         37.24         34.86         5.48 o                         
 -10 -12   6        143.86        164.46         9.08 o                         
  -9 -12   6         11.98         15.19         4.81 o                         
  -8 -12   6          5.42          1.46         4.06 o                         
  -7 -12   6          8.01         10.80         4.25 o                         
  -6 -12   6          4.02          1.91         3.19 o                         
  -5 -12   6         42.34         45.98         4.05 o                         
  -4 -12   6         43.35         36.69         4.61 o                         
  -3 -12   6          2.58          2.24         3.21 o                         
  -2 -12   6          1.60         -2.00         3.35 o                         
  -1 -12   6          9.03          9.04         3.34 o                         
   0 -12   6         72.81         72.28         4.45 o                         
   1 -12   6         25.10         17.21         3.86 o                         
   2 -12   6         31.70         35.05         6.35 o                         
   3 -12   6          2.46          1.21         4.33 o                         
   4 -12   6          0.57          2.16         4.47 o                         
 -11 -11   6         36.17         33.04         5.50 o                         
 -10 -11   6        107.66        111.51         8.28 o                         
  -9 -11   6         52.24         46.38         5.16 o                         
  -8 -11   6         65.59         57.78         5.84 o                         
  -7 -11   6          3.98          5.74         4.13 o                         
  -6 -11   6          9.06          9.19         3.33 o                         
  -5 -11   6         49.86         49.67         3.70 o                         
  -4 -11   6        194.15        204.05         5.54 o                         
  -3 -11   6          4.31          6.07         3.08 o                         
  -2 -11   6        168.18        178.09         5.30 o                         
  -1 -11   6         88.94         87.13         4.29 o                         
   0 -11   6          8.15          9.49         2.72 o                         
   1 -11   6          3.06          2.04         2.83 o                         
   2 -11   6          7.84          6.85         2.99 o                         
   3 -11   6         37.95         36.23         3.93 o                         
   4 -11   6          0.11         -1.63         3.54 o                         
   5 -11   6          3.70          1.70         3.81 o                         
   6 -11   6        139.48        135.94         7.01 o                         
 -12 -10   6          0.51         -1.85         4.44 o                         
 -11 -10   6         17.79         21.56         5.11 o                         
 -10 -10   6         67.63         75.65         8.01 o                         
  -9 -10   6         28.56         23.04         4.39 o                         
  -8 -10   6          1.77          4.91         3.81 o                         
  -7 -10   6         24.94         23.36         3.58 o                         
  -6 -10   6        147.52        149.29         5.58 o                         
  -5 -10   6        325.66        324.89         9.51 o                         
  -4 -10   6        408.87        408.59         6.48 o                         
  -3 -10   6         57.13         62.30         3.48 o                         
  -2 -10   6         26.10         29.40         2.81 o                         
  -1 -10   6          0.09         -0.39         2.30 o                         
   0 -10   6         18.49         14.06         2.65 o                         
   1 -10   6          8.64          8.92         3.02 o                         
   2 -10   6        160.77        146.58         4.64 o                         
   3 -10   6        206.87        202.79         5.67 o                         
   4 -10   6         34.23         31.34         3.86 o                         
   5 -10   6          4.29          2.21         3.42 o                         
   6 -10   6         10.61         11.43         3.94 o                         
   7 -10   6          1.75         -0.30         3.95 o                         
 -13  -9   6          2.21         -0.38         4.43 o                         
 -12  -9   6          1.81          1.92         4.19 o                         
 -11  -9   6          8.32          8.38         4.14 o                         
 -10  -9   6         23.79         19.55         3.73 o                         
  -9  -9   6          8.05         14.21         5.46 o                         
  -8  -9   6         58.77         55.08         4.71 o                         
  -7  -9   6          5.23          4.43         2.56 o                         
  -6  -9   6         30.06         28.38         3.47 o                         
  -5  -9   6          0.14          0.51         2.95 o                         
  -4  -9   6         92.13         95.04         4.93 o                         
  -3  -9   6        112.98        110.21         3.67 o                         
  -2  -9   6         10.80          8.22         2.86 o                         
  -1  -9   6         14.40         15.44         2.12 o                         
   0  -9   6         25.68         24.73         2.71 o                         
   1  -9   6         62.68         53.55         3.15 o                         
   2  -9   6         87.19         96.61         3.81 o                         
   3  -9   6         30.35         32.39         3.25 o                         
   4  -9   6         86.72         92.80         4.52 o                         
   5  -9   6         65.35         55.80         4.17 o                         
   6  -9   6         25.14         23.56         3.91 o                         
   7  -9   6          0.62         -1.64         3.99 o                         
   8  -9   6         58.37         64.41         4.69 o                         
 -14  -8   6          4.23         13.21         4.34 o                         
 -13  -8   6         13.70         18.67         4.47 o                         
 -12  -8   6          0.01          5.56         4.05 o                         
 -11  -8   6         20.15         17.87         3.60 o                         
 -10  -8   6        126.69        134.20         5.33 o                         
  -9  -8   6         54.68         70.16         7.81 o                         
  -8  -8   6         46.55         41.65         3.78 o                         
  -7  -8   6          6.34          5.25         2.06 o                         
  -6  -8   6        154.41        163.99         7.89 o                         
  -5  -8   6         40.46         37.04         5.33 o                         
  -4  -8   6         11.32         13.83         2.75 o                         
  -3  -8   6        110.97        107.70         3.81 o                         
  -2  -8   6        768.52        718.36         8.73 o                         
  -1  -8   6        150.43        131.84         3.68 o                         
   0  -8   6        104.30         92.11         3.00 o                         
   1  -8   6          9.31          8.88         2.31 o                         
   2  -8   6          3.16          3.66         2.34 o                         
   3  -8   6        150.11        139.21         4.24 o                         
   4  -8   6        159.94        143.84         4.90 o                         
   5  -8   6         51.93         49.14         4.03 o                         
   6  -8   6        152.39        165.08         5.82 o                         
   7  -8   6         23.02         25.97         4.21 o                         
   8  -8   6         30.06         24.88         3.95 o                         
   9  -8   6         55.00         58.06         5.30 o                         
 -14  -7   6          1.41          2.63         4.29 o                         
 -13  -7   6          3.47          5.87         4.13 o                         
 -12  -7   6         12.33         22.59         3.36 o                         
 -11  -7   6        115.98        111.30         4.13 o                         
 -10  -7   6          4.64          8.15         2.71 o                         
  -9  -7   6        132.51        140.88         4.97 o                         
  -8  -7   6        125.72        116.60         4.12 o                         
  -7  -7   6        690.30        670.36        11.86 o                         
  -6  -7   6        187.31        167.13         6.09 o                         
  -5  -7   6         27.68         24.17         2.19 o                         
  -4  -7   6         50.19         50.97         2.91 o                         
  -3  -7   6        252.05        241.97         5.84 o                         
  -2  -7   6        674.07        660.50         8.61 o                         
  -1  -7   6        695.95        705.42         8.10 o                         
   0  -7   6         21.68         16.19         2.12 o                         
   1  -7   6        115.17        104.55         3.36 o                         
   2  -7   6         16.98         17.58         2.37 o                         
   3  -7   6        208.91        216.05         6.13 o                         
   4  -7   6        367.54        356.60         5.56 o                         
   5  -7   6          0.20         -0.87         2.53 o                         
   6  -7   6         83.19         82.72         3.88 o                         
   7  -7   6          1.04          2.33         3.00 o                         
   8  -7   6         99.40        100.33         4.36 o                         
   9  -7   6         53.14         52.66         4.38 o                         
  10  -7   6        119.23        109.33         5.91 o                         
 -15  -6   6          1.24          2.37         4.37 o                         
 -14  -6   6          1.18         -3.92         3.92 o
[truncated: 543,592 more chars]
